# Supplementary material for: Systematic benchmarking of tools for CpG methylation detection from nanopore sequencing
Source: Nat Commun. 2021 Jun 8;12:3438. doi: 10.1038/s41467-021-23778-6 (PMC8187371; doi:10.1038/s41467-021-23778-6)
Supplement: Supplementary file 4 — Supplementary Data 1-13 [file 41467_2021_23778_MOESM4_ESM.zip]

Archive with 28 entries (27 files):
- Source data/
- __MACOSX/._Source data
- Source data/Supplementary_data_10.xlsx
- __MACOSX/Source data/._Supplementary_data_10.xlsx
- Source data/Supplementary_data_7.xlsx
- __MACOSX/Source data/._Supplementary_data_7.xlsx
- Source data/Supplementary_data_6.xlsx
- __MACOSX/Source data/._Supplementary_data_6.xlsx
- Source data/Supplementary_data_11.xlsx
- __MACOSX/Source data/._Supplementary_data_11.xlsx
- Source data/Supplementary_data_1.xlsx
- __MACOSX/Source data/._Supplementary_data_1.xlsx
- Source data/Supplementary_data_3.xlsx
- __MACOSX/Source data/._Supplementary_data_3.xlsx
- Source data/Supplementary_data_2.xlsx
- __MACOSX/Source data/._Supplementary_data_2.xlsx
- Source data/Supplementary_data_9.xlsx
- __MACOSX/Source data/._Supplementary_data_9.xlsx
- Source data/Supplementary_data_12.xlsx
- __MACOSX/Source data/._Supplementary_data_12.xlsx
- Source data/Supplementary_data_5.xlsx
- __MACOSX/Source data/._Supplementary_data_5.xlsx
- Source data/Supplementary_data_4.xlsx
- __MACOSX/Source data/._Supplementary_data_4.xlsx
- Source data/Supplementary_data_13.xlsx
- __MACOSX/Source data/._Supplementary_data_13.xlsx
- Source data/Supplementary_data_8.xlsx
- __MACOSX/Source data/._Supplementary_data_8.xlsx
