# Supplementary material for: Systematic benchmarking of tools for CpG methylation detection from nanopore sequencing
Source: Nat Commun. 2021 Jun 8;12:3438. doi: 10.1038/s41467-021-23778-6 (PMC8187371; doi:10.1038/s41467-021-23778-6)
Supplement: Supplementary file 4 — Supplementary Data 1-13 [file 41467_2021_23778_MOESM4_ESM.zip › Source data/Supplementary_data_10.xlsx]

## Sheet: Sheet1
Chr	Pos	Set	Expected_value	Predicted_value	Method	Left_bin	Right_bin	Window
NC_000913.3	111270	0%	0	0	Nanopolish	0	5	within
NC_000913.3	136866	0%	0	0.0909091	Nanopolish	0	5	outside
NC_000913.3	191253	0%	0	0.0909091	Nanopolish	0	5	outside
NC_000913.3	201887	0%	0	0.125	Nanopolish	0	5	outside
NC_000913.3	269806	0%	0	0.11859	Nanopolish	0	5	outside
NC_000913.3	274066	0%	0	0.226923	Nanopolish	0	5	outside
NC_000913.3	1025244	0%	0	0.125	Nanopolish	0	5	outside
NC_000913.3	1144722	0%	0	0.05	Nanopolish	0	5	within
NC_000913.3	1172754	0%	0	0.0833333	Nanopolish	0	5	outside
NC_000913.3	1177273	0%	0	0.208333	Nanopolish	0	5	outside
NC_000913.3	1231573	0%	0	0.166667	Nanopolish	0	5	outside
NC_000913.3	1279496	0%	0	0	Nanopolish	0	5	within
NC_000913.3	1311180	0%	0	0.5	Nanopolish	0	5	outside
NC_000913.3	1397768	0%	0	0.214286	Nanopolish	0	5	outside
NC_000913.3	1411309	0%	0	0	Nanopolish	0	5	within
NC_000913.3	1458692	0%	0	0.0769231	Nanopolish	0	5	outside
NC_000913.3	1463638	0%	0	0.25	Nanopolish	0	5	outside
NC_000913.3	1586183	0%	0	0	Nanopolish	0	5	within
NC_000913.3	1653604	0%	0	0.0625	Nanopolish	0	5	outside
NC_000913.3	1676788	0%	0	0.24359	Nanopolish	0	5	outside
NC_000913.3	1735800	0%	0	0.125	Nanopolish	0	5	outside
NC_000913.3	1765519	0%	0	0.3	Nanopolish	0	5	outside
NC_000913.3	1783096	0%	0	0.336364	Nanopolish	0	5	outside
NC_000913.3	1790134	0%	0	0	Nanopolish	0	5	within
NC_000913.3	1841788	0%	0	0.2	Nanopolish	0	5	outside
NC_000913.3	1849640	0%	0	0.166667	Nanopolish	0	5	outside
NC_000913.3	1924544	0%	0	0.2	Nanopolish	0	5	outside
NC_000913.3	1932225	0%	0	0.357143	Nanopolish	0	5	outside
NC_000913.3	1955889	0%	0	0.525	Nanopolish	0	5	outside
NC_000913.3	1983652	0%	0	0	Nanopolish	0	5	within
NC_000913.3	2038439	0%	0	0.433333	Nanopolish	0	5	outside
NC_000913.3	2054610	0%	0	0.0625	Nanopolish	0	5	outside
NC_000913.3	2220007	0%	0	0.357143	Nanopolish	0	5	outside
NC_000913.3	2241862	0%	0	0.166667	Nanopolish	0	5	outside
NC_000913.3	2249231	0%	0	0.0555556	Nanopolish	0	5	outside
NC_000913.3	2252675	0%	0	0	Nanopolish	0	5	within
NC_000913.3	2267251	0%	0	0.619048	Nanopolish	0	5	outside
NC_000913.3	2285332	0%	0	0.0714286	Nanopolish	0	5	outside
NC_000913.3	2299597	0%	0	0.4	Nanopolish	0	5	outside
NC_000913.3	2308460	0%	0	0.333333	Nanopolish	0	5	outside
NC_000913.3	2336555	0%	0	0.317647	Nanopolish	0	5	outside
NC_000913.3	2441796	0%	0	0	Nanopolish	0	5	within
NC_000913.3	2456357	0%	0	0	Nanopolish	0	5	within
NC_000913.3	2492459	0%	0	0.25	Nanopolish	0	5	outside
NC_000913.3	2543009	0%	0	0.266667	Nanopolish	0	5	outside
NC_000913.3	2549387	0%	0	0.125	Nanopolish	0	5	outside
NC_000913.3	2608744	0%	0	0.5	Nanopolish	0	5	outside
NC_000913.3	2756900	0%	0	0.0263158	Nanopolish	0	5	within
NC_000913.3	2803855	0%	0	0.1	Nanopolish	0	5	outside
NC_000913.3	2864215	0%	0	0	Nanopolish	0	5	within
NC_000913.3	111270	10%	0.1	0	Nanopolish	5	15	outside
NC_000913.3	136866	10%	0.1	0.291667	Nanopolish	5	15	outside
NC_000913.3	191253	10%	0.1	0.15	Nanopolish	5	15	within
NC_000913.3	201887	10%	0.1	0.175	Nanopolish	5	15	outside
NC_000913.3	269806	10%	0.1	0.122378	Nanopolish	5	15	within
NC_000913.3	274066	10%	0.1	0.282051	Nanopolish	5	15	outside
NC_000913.3	1025244	10%	0.1	0.275	Nanopolish	5	15	outside
NC_000913.3	1144722	10%	0.1	0.18254	Nanopolish	5	15	outside
NC_000913.3	1172754	10%	0.1	0.1	Nanopolish	5	15	within
NC_000913.3	1177273	10%	0.1	0.208333	Nanopolish	5	15	outside
NC_000913.3	1231573	10%	0.1	0.25	Nanopolish	5	15	outside
NC_000913.3	1279496	10%	0.1	0.125	Nanopolish	5	15	within
NC_000913.3	1311180	10%	0.1	0.75	Nanopolish	5	15	outside
NC_000913.3	1397768	10%	0.1	0.295455	Nanopolish	5	15	outside
NC_000913.3	1411309	10%	0.1	0.1	Nanopolish	5	15	within
NC_000913.3	1458692	10%	0.1	0.115385	Nanopolish	5	15	within
NC_000913.3	1463638	10%	0.1	0.333333	Nanopolish	5	15	outside
NC_000913.3	1586183	10%	0.1	0.125	Nanopolish	5	15	within
NC_000913.3	1653604	10%	0.1	0.0625	Nanopolish	5	15	within
NC_000913.3	1676788	10%	0.1	0.3	Nanopolish	5	15	outside
NC_000913.3	1735800	10%	0.1	0.225	Nanopolish	5	15	outside
NC_000913.3	1765519	10%	0.1	0.333333	Nanopolish	5	15	outside
NC_000913.3	1783096	10%	0.1	0.397727	Nanopolish	5	15	outside
NC_000913.3	1790134	10%	0.1	0.5	Nanopolish	5	15	outside
NC_000913.3	1841788	10%	0.1	0.5	Nanopolish	5	15	outside
NC_000913.3	1849640	10%	0.1	0.270833	Nanopolish	5	15	outside
NC_000913.3	1924544	10%	0.1	0.5	Nanopolish	5	15	outside
NC_000913.3	1932225	10%	0.1	0.483333	Nanopolish	5	15	outside
NC_000913.3	1955889	10%	0.1	0.525	Nanopolish	5	15	outside
NC_000913.3	1983652	10%	0.1	0	Nanopolish	5	15	outside
NC_000913.3	2038439	10%	0.1	0.515152	Nanopolish	5	15	outside
NC_000913.3	2054610	10%	0.1	0	Nanopolish	5	15	outside
NC_000913.3	2220007	10%	0.1	0.482143	Nanopolish	5	15	outside
NC_000913.3	2241862	10%	0.1	0.214286	Nanopolish	5	15	outside
NC_000913.3	2249231	10%	0.1	0.0555556	Nanopolish	5	15	within
NC_000913.3	2252675	10%	0.1	0.132576	Nanopolish	5	15	within
NC_000913.3	2267251	10%	0.1	0.660714	Nanopolish	5	15	outside
NC_000913.3	2285332	10%	0.1	0.121429	Nanopolish	5	15	within
NC_000913.3	2299597	10%	0.1	0.488095	Nanopolish	5	15	outside
NC_000913.3	2308460	10%	0.1	0.333333	Nanopolish	5	15	outside
NC_000913.3	2336555	10%	0.1	0.321023	Nanopolish	5	15	outside
NC_000913.3	2441796	10%	0.1	0	Nanopolish	5	15	outside
NC_000913.3	2456357	10%	0.1	0	Nanopolish	5	15	outside
NC_000913.3	2492459	10%	0.1	0.446429	Nanopolish	5	15	outside
NC_000913.3	2543009	10%	0.1	0.266667	Nanopolish	5	15	outside
NC_000913.3	2549387	10%	0.1	0.142857	Nanopolish	5	15	within
NC_000913.3	2608744	10%	0.1	0.5	Nanopolish	5	15	outside
NC_000913.3	2756900	10%	0.1	0.202381	Nanopolish	5	15	outside
NC_000913.3	2803855	10%	0.1	0.208333	Nanopolish	5	15	outside
NC_000913.3	2864215	10%	0.1	0.155556	Nanopolish	5	15	outside
NC_000913.3	111270	20%	0.2	0	Nanopolish	15	25	outside
NC_000913.3	136866	20%	0.2	0.416667	Nanopolish	15	25	outside
NC_000913.3	191253	20%	0.2	0.211364	Nanopolish	15	25	within
NC_000913.3	201887	20%	0.2	0.175	Nanopolish	15	25	within
NC_000913.3	269806	20%	0.2	0.206294	Nanopolish	15	25	within
NC_000913.3	274066	20%	0.2	0.306818	Nanopolish	15	25	outside
NC_000913.3	1025244	20%	0.2	0.267857	Nanopolish	15	25	outside
NC_000913.3	1144722	20%	0.2	0.238095	Nanopolish	15	25	within
NC_000913.3	1172754	20%	0.2	0.264286	Nanopolish	15	25	outside
NC_000913.3	1177273	20%	0.2	0.245455	Nanopolish	15	25	within
NC_000913.3	1231573	20%	0.2	0.5	Nanopolish	15	25	outside
NC_000913.3	1279496	20%	0.2	0.25	Nanopolish	15	25	within
NC_000913.3	1311180	20%	0.2	0.5	Nanopolish	15	25	outside
NC_000913.3	1397768	20%	0.2	0.264286	Nanopolish	15	25	outside
NC_000913.3	1411309	20%	0.2	0.166667	Nanopolish	15	25	within
NC_000913.3	1458692	20%	0.2	0.214286	Nanopolish	15	25	within
NC_000913.3	1463638	20%	0.2	0.547619	Nanopolish	15	25	outside
NC_000913.3	1586183	20%	0.2	0.3	Nanopolish	15	25	outside
NC_000913.3	1653604	20%	0.2	0.125	Nanopolish	15	25	outside
NC_000913.3	1676788	20%	0.2	0.3	Nanopolish	15	25	outside
NC_000913.3	1735800	20%	0.2	0.5	Nanopolish	15	25	outside
NC_000913.3	1765519	20%	0.2	0.65	Nanopolish	15	25	outside
NC_000913.3	1783096	20%	0.2	0.484848	Nanopolish	15	25	outside
NC_000913.3	1790134	20%	0.2	0.6	Nanopolish	15	25	outside
NC_000913.3	1841788	20%	0.2	0.583333	Nanopolish	15	25	outside
NC_000913.3	1849640	20%	0.2	0.428571	Nanopolish	15	25	outside
NC_000913.3	1924544	20%	0.2	0.65	Nanopolish	15	25	outside
NC_000913.3	1932225	20%	0.2	0.666667	Nanopolish	15	25	outside
NC_000913.3	1955889	20%	0.2	0.541667	Nanopolish	15	25	outside
NC_000913.3	1983652	20%	0.2	0.458333	Nanopolish	15	25	outside
NC_000913.3	2038439	20%	0.2	0.538889	Nanopolish	15	25	outside
NC_000913.3	2054610	20%	0.2	0	Nanopolish	15	25	outside
NC_000913.3	2220007	20%	0.2	0.579365	Nanopolish	15	25	outside
NC_000913.3	2241862	20%	0.2	0.285714	Nanopolish	15	25	outside
NC_000913.3	2249231	20%	0.2	0.111111	Nanopolish	15	25	outside
NC_000913.3	2252675	20%	0.2	0.233333	Nanopolish	15	25	within
NC_000913.3	2267251	20%	0.2	0.722222	Nanopolish	15	25	outside
NC_000913.3	2285332	20%	0.2	0.18254	Nanopolish	15	25	within
NC_000913.3	2299597	20%	0.2	0.583333	Nanopolish	15	25	outside
NC_000913.3	2308460	20%	0.2	0.333333	Nanopolish	15	25	outside
NC_000913.3	2336555	20%	0.2	0.375	Nanopolish	15	25	outside
NC_000913.3	2441796	20%	0.2	0.0625	Nanopolish	15	25	outside
NC_000913.3	2456357	20%	0.2	0	Nanopolish	15	25	outside
NC_000913.3	2492459	20%	0.2	0.471429	Nanopolish	15	25	outside
NC_000913.3	2543009	20%	0.2	0.325	Nanopolish	15	25	outside
NC_000913.3	2549387	20%	0.2	0.142857	Nanopolish	15	25	outside
NC_000913.3	2608744	20%	0.2	0.5	Nanopolish	15	25	outside
NC_000913.3	2756900	20%	0.2	0.281734	Nanopolish	15	25	outside
NC_000913.3	2803855	20%	0.2	0.409722	Nanopolish	15	25	outside
NC_000913.3	2864215	20%	0.2	0.1875	Nanopolish	15	25	within
NC_000913.3	111270	30%	0.3	0	Nanopolish	25	35	outside
NC_000913.3	136866	30%	0.3	0.481818	Nanopolish	25	35	outside
NC_000913.3	191253	30%	0.3	0.261905	Nanopolish	25	35	within
NC_000913.3	201887	30%	0.3	0.305556	Nanopolish	25	35	within
NC_000913.3	269806	30%	0.3	0.240385	Nanopolish	25	35	outside
NC_000913.3	274066	30%	0.3	0.388889	Nanopolish	25	35	outside
NC_000913.3	1025244	30%	0.3	0.380952	Nanopolish	25	35	outside
NC_000913.3	1144722	30%	0.3	0.271429	Nanopolish	25	35	within
NC_000913.3	1172754	30%	0.3	0.269841	Nanopolish	25	35	within
NC_000913.3	1177273	30%	0.3	0.255556	Nanopolish	25	35	within
NC_000913.3	1231573	30%	0.3	0.5	Nanopolish	25	35	outside
NC_000913.3	1279496	30%	0.3	0.425	Nanopolish	25	35	outside
NC_000913.3	1311180	30%	0.3	0.75	Nanopolish	25	35	outside
NC_000913.3	1397768	30%	0.3	0.325397	Nanopolish	25	35	within
NC_000913.3	1411309	30%	0.3	0.25	Nanopolish	25	35	within
NC_000913.3	1458692	30%	0.3	0.230769	Nanopolish	25	35	outside
NC_000913.3	1463638	30%	0.3	0.607143	Nanopolish	25	35	outside
NC_000913.3	1586183	30%	0.3	0.3	Nanopolish	25	35	within
NC_000913.3	1653604	30%	0.3	0.222222	Nanopolish	25	35	outside
NC_000913.3	1676788	30%	0.3	0.447619	Nanopolish	25	35	outside
NC_000913.3	1735800	30%	0.3	0.607143	Nanopolish	25	35	outside
NC_000913.3	1765519	30%	0.3	0.733333	Nanopolish	25	35	outside
NC_000913.3	1783096	30%	0.3	0.515152	Nanopolish	25	35	outside
NC_000913.3	1790134	30%	0.3	0.666667	Nanopolish	25	35	outside
NC_000913.3	1841788	30%	0.3	0.75	Nanopolish	25	35	outside
NC_000913.3	1849640	30%	0.3	0.544643	Nanopolish	25	35	outside
NC_000913.3	1924544	30%	0.3	0.716667	Nanopolish	25	35	outside
NC_000913.3	1932225	30%	0.3	0.722222	Nanopolish	25	35	outside
NC_000913.3	1955889	30%	0.3	0.541667	Nanopolish	25	35	outside
NC_000913.3	1983652	30%	0.3	0.458333	Nanopolish	25	35	outside
NC_000913.3	2038439	30%	0.3	0.6375	Nanopolish	25	35	outside
NC_000913.3	2054610	30%	0.3	0	Nanopolish	25	35	outside
NC_000913.3	2220007	30%	0.3	0.666667	Nanopolish	25	35	outside
NC_000913.3	2241862	30%	0.3	0.410714	Nanopolish	25	35	outside
NC_000913.3	2249231	30%	0.3	0.15	Nanopolish	25	35	outside
NC_000913.3	2252675	30%	0.3	0.313131	Nanopolish	25	35	within
NC_000913.3	2267251	30%	0.3	0.801587	Nanopolish	25	35	outside
NC_000913.3	2285332	30%	0.3	0.316667	Nanopolish	25	35	within
NC_000913.3	2299597	30%	0.3	0.614286	Nanopolish	25	35	outside
NC_000913.3	2308460	30%	0.3	0.357143	Nanopolish	25	35	outside
NC_000913.3	2336555	30%	0.3	0.397059	Nanopolish	25	35	outside
NC_000913.3	2441796	30%	0.3	0.1875	Nanopolish	25	35	outside
NC_000913.3	2456357	30%	0.3	0.5	Nanopolish	25	35	outside
NC_000913.3	2492459	30%	0.3	0.541667	Nanopolish	25	35	outside
NC_000913.3	2543009	30%	0.3	0.375	Nanopolish	25	35	outside
NC_000913.3	2549387	30%	0.3	0.238095	Nanopolish	25	35	outside
NC_000913.3	2608744	30%	0.3	0.666667	Nanopolish	25	35	outside
NC_000913.3	2756900	30%	0.3	0.302083	Nanopolish	25	35	within
NC_000913.3	2803855	30%	0.3	0.472222	Nanopolish	25	35	outside
NC_000913.3	2864215	30%	0.3	0.291667	Nanopolish	25	35	within
NC_000913.3	111270	40%	0.4	0.25	Nanopolish	35	45	outside
NC_000913.3	136866	40%	0.4	0.541667	Nanopolish	35	45	outside
NC_000913.3	191253	40%	0.4	0.333333	Nanopolish	35	45	outside
NC_000913.3	201887	40%	0.4	0.321429	Nanopolish	35	45	outside
NC_000913.3	269806	40%	0.4	0.441558	Nanopolish	35	45	within
NC_000913.3	274066	40%	0.4	0.5	Nanopolish	35	45	outside
NC_000913.3	1025244	40%	0.4	0.416667	Nanopolish	35	45	within
NC_000913.3	1144722	40%	0.4	0.3	Nanopolish	35	45	outside
NC_000913.3	1172754	40%	0.4	0.4125	Nanopolish	35	45	within
NC_000913.3	1177273	40%	0.4	0.436364	Nanopolish	35	45	within
NC_000913.3	1231573	40%	0.4	0.5	Nanopolish	35	45	outside
NC_000913.3	1279496	40%	0.4	0.466667	Nanopolish	35	45	outside
NC_000913.3	1311180	40%	0.4	0.8	Nanopolish	35	45	outside
NC_000913.3	1397768	40%	0.4	0.45	Nanopolish	35	45	within
NC_000913.3	1411309	40%	0.4	0.333333	Nanopolish	35	45	outside
NC_000913.3	1458692	40%	0.4	0.25	Nanopolish	35	45	outside
NC_000913.3	1463638	40%	0.4	0.642857	Nanopolish	35	45	outside
NC_000913.3	1586183	40%	0.4	0.433333	Nanopolish	35	45	within
NC_000913.3	1653604	40%	0.4	0.333333	Nanopolish	35	45	outside
NC_000913.3	1676788	40%	0.4	0.48125	Nanopolish	35	45	outside
NC_000913.3	1735800	40%	0.4	0.708333	Nanopolish	35	45	outside
NC_000913.3	1765519	40%	0.4	0.775	Nanopolish	35	45	outside
NC_000913.3	1783096	40%	0.4	0.613636	Nanopolish	35	45	outside
NC_000913.3	1790134	40%	0.4	0.7	Nanopolish	35	45	outside
NC_000913.3	1841788	40%	0.4	0.8	Nanopolish	35	45	outside
NC_000913.3	1849640	40%	0.4	0.638889	Nanopolish	35	45	outside
NC_000913.3	1924544	40%	0.4	0.803571	Nanopolish	35	45	outside
NC_000913.3	1932225	40%	0.4	0.875	Nanopolish	35	45	outside
NC_000913.3	1955889	40%	0.4	0.4875	Nanopolish	35	45	outside
NC_000913.3	1983652	40%	0.4	0.533333	Nanopolish	35	45	outside
NC_000913.3	2038439	40%	0.4	0.671717	Nanopolish	35	45	outside
NC_000913.3	2054610	40%	0.4	0.15	Nanopolish	35	45	outside
NC_000913.3	2220007	40%	0.4	0.746753	Nanopolish	35	45	outside
NC_000913.3	2241862	40%	0.4	0.5125	Nanopolish	35	45	outside
NC_000913.3	2249231	40%	0.4	0.275	Nanopolish	35	45	outside
NC_000913.3	2252675	40%	0.4	0.425	Nanopolish	35	45	within
NC_000913.3	2267251	40%	0.4	0.794643	Nanopolish	35	45	outside
NC_000913.3	2285332	40%	0.4	0.388889	Nanopolish	35	45	within
NC_000913.3	2299597	40%	0.4	0.630952	Nanopolish	35	45	outside
NC_000913.3	2308460	40%	0.4	0.4	Nanopolish	35	45	within
NC_000913.3	2336555	40%	0.4	0.486264	Nanopolish	35	45	outside
NC_000913.3	2441796	40%	0.4	0.309524	Nanopolish	35	45	outside
NC_000913.3	2456357	40%	0.4	0.5	Nanopolish	35	45	outside
NC_000913.3	2492459	40%	0.4	0.595238	Nanopolish	35	45	outside
NC_000913.3	2543009	40%	0.4	0.458333	Nanopolish	35	45	outside
NC_000913.3	2549387	40%	0.4	0.392857	Nanopolish	35	45	within
NC_000913.3	2608744	40%	0.4	0.666667	Nanopolish	35	45	outside
NC_000913.3	2756900	40%	0.4	0.383333	Nanopolish	35	45	within
NC_000913.3	2803855	40%	0.4	0.633333	Nanopolish	35	45	outside
NC_000913.3	2864215	40%	0.4	0.291667	Nanopolish	35	45	outside
NC_000913.3	111270	50%	0.5	0.5	Nanopolish	45	55	within
NC_000913.3	136866	50%	0.5	0.533333	Nanopolish	45	55	within
NC_000913.3	191253	50%	0.5	0.397059	Nanopolish	45	55	outside
NC_000913.3	201887	50%	0.5	0.333333	Nanopolish	45	55	outside
NC_000913.3	269806	50%	0.5	0.486928	Nanopolish	45	55	within
NC_000913.3	274066	50%	0.5	0.579365	Nanopolish	45	55	outside
NC_000913.3	1025244	50%	0.5	0.5625	Nanopolish	45	55	outside
NC_000913.3	1144722	50%	0.5	0.35	Nanopolish	45	55	outside
NC_000913.3	1172754	50%	0.5	0.4625	Nanopolish	45	55	within
NC_000913.3	1177273	50%	0.5	0.581818	Nanopolish	45	55	outside
NC_000913.3	1231573	50%	0.5	0.625	Nanopolish	45	55	outside
NC_000913.3	1279496	50%	0.5	0.625	Nanopolish	45	55	outside
NC_000913.3	1311180	50%	0.5	0.666667	Nanopolish	45	55	outside
NC_000913.3	1397768	50%	0.5	0.619048	Nanopolish	45	55	outside
NC_000913.3	1411309	50%	0.5	0.458333	Nanopolish	45	55	within
NC_000913.3	1458692	50%	0.5	0.321429	Nanopolish	45	55	outside
NC_000913.3	1463638	50%	0.5	0.642857	Nanopolish	45	55	outside
NC_000913.3	1586183	50%	0.5	0.475	Nanopolish	45	55	within
NC_000913.3	1653604	50%	0.5	0.638889	Nanopolish	45	55	outside
NC_000913.3	1676788	50%	0.5	0.633333	Nanopolish	45	55	outside
NC_000913.3	1735800	50%	0.5	0.763636	Nanopolish	45	55	outside
NC_000913.3	1765519	50%	0.5	0.775	Nanopolish	45	55	outside
NC_000913.3	1783096	50%	0.5	0.613636	Nanopolish	45	55	outside
NC_000913.3	1790134	50%	0.5	0.7	Nanopolish	45	55	outside
NC_000913.3	1841788	50%	0.5	0.833333	Nanopolish	45	55	outside
NC_000913.3	1849640	50%	0.5	0.708333	Nanopolish	45	55	outside
NC_000913.3	1924544	50%	0.5	0.8375	Nanopolish	45	55	outside
NC_000913.3	1932225	50%	0.5	0.928571	Nanopolish	45	55	outside
NC_000913.3	1955889	50%	0.5	0.444444	Nanopolish	45	55	outside
NC_000913.3	1983652	50%	0.5	0.633333	Nanopolish	45	55	outside
NC_000913.3	2038439	50%	0.5	0.694444	Nanopolish	45	55	outside
NC_000913.3	2054610	50%	0.5	0.225	Nanopolish	45	55	outside
NC_000913.3	2220007	50%	0.5	0.803571	Nanopolish	45	55	outside
NC_000913.3	2241862	50%	0.5	0.666667	Nanopolish	45	55	outside
NC_000913.3	2249231	50%	0.5	0.348485	Nanopolish	45	55	outside
NC_000913.3	2252675	50%	0.5	0.5	Nanopolish	45	55	within
NC_000913.3	2267251	50%	0.5	0.866071	Nanopolish	45	55	outside
NC_000913.3	2285332	50%	0.5	0.492063	Nanopolish	45	55	within
NC_000913.3	2299597	50%	0.5	0.833333	Nanopolish	45	55	outside
NC_000913.3	2308460	50%	0.5	0.458333	Nanopolish	45	55	within
NC_000913.3	2336555	50%	0.5	0.583333	Nanopolish	45	55	outside
NC_000913.3	2441796	50%	0.5	0.416667	Nanopolish	45	55	outside
NC_000913.3	2456357	50%	0.5	0.5	Nanopolish	45	55	within
NC_000913.3	2492459	50%	0.5	0.694444	Nanopolish	45	55	outside
NC_000913.3	2543009	50%	0.5	0.425	Nanopolish	45	55	outside
NC_000913.3	2549387	50%	0.5	0.533333	Nanopolish	45	55	within
NC_000913.3	2608744	50%	0.5	0.666667	Nanopolish	45	55	outside
NC_000913.3	2756900	50%	0.5	0.478571	Nanopolish	45	55	within
NC_000913.3	2803855	50%	0.5	0.72619	Nanopolish	45	55	outside
NC_000913.3	2864215	50%	0.5	0.291667	Nanopolish	45	55	outside
NC_000913.3	111270	60%	0.6	0.5	Nanopolish	55	65	outside
NC_000913.3	136866	60%	0.6	0.579365	Nanopolish	55	65	within
NC_000913.3	191253	60%	0.6	0.447802	Nanopolish	55	65	outside
NC_000913.3	201887	60%	0.6	0.371429	Nanopolish	55	65	outside
NC_000913.3	269806	60%	0.6	0.611111	Nanopolish	55	65	within
NC_000913.3	274066	60%	0.6	0.6125	Nanopolish	55	65	within
NC_000913.3	1025244	60%	0.6	0.642857	Nanopolish	55	65	within
NC_000913.3	1144722	60%	0.6	0.535714	Nanopolish	55	65	outside
NC_000913.3	1172754	60%	0.6	0.507143	Nanopolish	55	65	outside
NC_000913.3	1177273	60%	0.6	0.616667	Nanopolish	55	65	within
NC_000913.3	1231573	60%	0.6	0.625	Nanopolish	55	65	within
NC_000913.3	1279496	60%	0.6	0.677778	Nanopolish	55	65	outside
NC_000913.3	1311180	60%	0.6	0.571429	Nanopolish	55	65	within
NC_000913.3	1397768	60%	0.6	0.732143	Nanopolish	55	65	outside
NC_000913.3	1411309	60%	0.6	0.541667	Nanopolish	55	65	outside
NC_000913.3	1458692	60%	0.6	0.407692	Nanopolish	55	65	outside
NC_000913.3	1463638	60%	0.6	0.730159	Nanopolish	55	65	outside
NC_000913.3	1586183	60%	0.6	0.5375	Nanopolish	55	65	outside
NC_000913.3	1653604	60%	0.6	0.777778	Nanopolish	55	65	outside
NC_000913.3	1676788	60%	0.6	0.657143	Nanopolish	55	65	outside
NC_000913.3	1735800	60%	0.6	0.9	Nanopolish	55	65	outside
NC_000913.3	1765519	60%	0.6	0.916667	Nanopolish	55	65	outside
NC_000913.3	1783096	60%	0.6	0.634615	Nanopolish	55	65	within
NC_000913.3	1790134	60%	0.6	0.7	Nanopolish	55	65	outside
NC_000913.3	1841788	60%	0.6	0.8	Nanopolish	55	65	outside
NC_000913.3	1849640	60%	0.6	0.708333	Nanopolish	55	65	outside
NC_000913.3	1924544	60%	0.6	0.944444	Nanopolish	55	65	outside
NC_000913.3	1932225	60%	0.6	1	Nanopolish	55	65	outside
NC_000913.3	1955889	60%	0.6	0.611111	Nanopolish	55	65	within
NC_000913.3	1983652	60%	0.6	0.666667	Nanopolish	55	65	outside
NC_000913.3	2038439	60%	0.6	0.756944	Nanopolish	55	65	outside
NC_000913.3	2054610	60%	0.6	0.455357	Nanopolish	55	65	outside
NC_000913.3	2220007	60%	0.6	0.860577	Nanopolish	55	65	outside
NC_000913.3	2241862	60%	0.6	0.732143	Nanopolish	55	65	outside
NC_000913.3	2249231	60%	0.6	0.633333	Nanopolish	55	65	within
NC_000913.3	2252675	60%	0.6	0.625	Nanopolish	55	65	within
NC_000913.3	2267251	60%	0.6	0.9375	Nanopolish	55	65	outside
NC_000913.3	2285332	60%	0.6	0.563492	Nanopolish	55	65	within
NC_000913.3	2299597	60%	0.6	0.85	Nanopolish	55	65	outside
NC_000913.3	2308460	60%	0.6	0.464286	Nanopolish	55	65	outside
NC_000913.3	2336555	60%	0.6	0.7	Nanopolish	55	65	outside
NC_000913.3	2441796	60%	0.6	0.535714	Nanopolish	55	65	outside
NC_000913.3	2456357	60%	0.6	0.5	Nanopolish	55	65	outside
NC_000913.3	2492459	60%	0.6	0.858333	Nanopolish	55	65	outside
NC_000913.3	2543009	60%	0.6	0.52381	Nanopolish	55	65	outside
NC_000913.3	2549387	60%	0.6	0.733333	Nanopolish	55	65	outside
NC_000913.3	2608744	60%	0.6	0.75	Nanopolish	55	65	outside
NC_000913.3	2756900	60%	0.6	0.568627	Nanopolish	55	65	within
NC_000913.3	2803855	60%	0.6	0.784615	Nanopolish	55	65	outside
NC_000913.3	2864215	60%	0.6	0.47619	Nanopolish	55	65	outside
NC_000913.3	111270	70%	0.7	0.5	Nanopolish	65	75	outside
NC_000913.3	136866	70%	0.7	0.666667	Nanopolish	65	75	within
NC_000913.3	191253	70%	0.7	0.583333	Nanopolish	65	75	outside
NC_000913.3	201887	70%	0.7	0.35	Nanopolish	65	75	outside
NC_000913.3	269806	70%	0.7	0.700893	Nanopolish	65	75	within
NC_000913.3	274066	70%	0.7	0.763889	Nanopolish	65	75	outside
NC_000913.3	1025244	70%	0.7	0.660714	Nanopolish	65	75	within
NC_000913.3	1144722	70%	0.7	0.547619	Nanopolish	65	75	outside
NC_000913.3	1172754	70%	0.7	0.583333	Nanopolish	65	75	outside
NC_000913.3	1177273	70%	0.7	0.75	Nanopolish	65	75	within
NC_000913.3	1231573	70%	0.7	0.625	Nanopolish	65	75	outside
NC_000913.3	1279496	70%	0.7	0.761905	Nanopolish	65	75	outside
NC_000913.3	1311180	70%	0.7	0.625	Nanopolish	65	75	outside
NC_000913.3	1397768	70%	0.7	0.784091	Nanopolish	65	75	outside
NC_000913.3	1411309	70%	0.7	0.714286	Nanopolish	65	75	within
NC_000913.3	1458692	70%	0.7	0.551282	Nanopolish	65	75	outside
NC_000913.3	1463638	70%	0.7	0.74026	Nanopolish	65	75	within
NC_000913.3	1586183	70%	0.7	0.55	Nanopolish	65	75	outside
NC_000913.3	1653604	70%	0.7	0.875	Nanopolish	65	75	outside
NC_000913.3	1676788	70%	0.7	0.784615	Nanopolish	65	75	outside
NC_000913.3	1735800	70%	0.7	0.902778	Nanopolish	65	75	outside
NC_000913.3	1765519	70%	0.7	0.916667	Nanopolish	65	75	outside
NC_000913.3	1783096	70%	0.7	0.705357	Nanopolish	65	75	within
NC_000913.3	1790134	70%	0.7	0.75	Nanopolish	65	75	within
NC_000913.3	1841788	70%	0.7	0.875	Nanopolish	65	75	outside
NC_000913.3	1849640	70%	0.7	0.720588	Nanopolish	65	75	within
NC_000913.3	1924544	70%	0.7	0.95	Nanopolish	65	75	outside
NC_000913.3	1932225	70%	0.7	1	Nanopolish	65	75	outside
NC_000913.3	1955889	70%	0.7	0.6875	Nanopolish	65	75	within
NC_000913.3	1983652	70%	0.7	0.833333	Nanopolish	65	75	outside
NC_000913.3	2038439	70%	0.7	0.801587	Nanopolish	65	75	outside
NC_000913.3	2054610	70%	0.7	0.619048	Nanopolish	65	75	outside
NC_000913.3	2220007	70%	0.7	0.944444	Nanopolish	65	75	outside
NC_000913.3	2241862	70%	0.7	0.803571	Nanopolish	65	75	outside
NC_000913.3	2249231	70%	0.7	0.738636	Nanopolish	65	75	within
NC_000913.3	2252675	70%	0.7	0.791667	Nanopolish	65	75	outside
NC_000913.3	2267251	70%	0.7	0.9375	Nanopolish	65	75	outside
NC_000913.3	2285332	70%	0.7	0.619048	Nanopolish	65	75	outside
NC_000913.3	2299597	70%	0.7	0.888889	Nanopolish	65	75	outside
NC_000913.3	2308460	70%	0.7	0.5	Nanopolish	65	75	outside
NC_000913.3	2336555	70%	0.7	0.846154	Nanopolish	65	75	outside
NC_000913.3	2441796	70%	0.7	0.583333	Nanopolish	65	75	outside
NC_000913.3	2456357	70%	0.7	0.75	Nanopolish	65	75	within
NC_000913.3	2492459	70%	0.7	1	Nanopolish	65	75	outside
NC_000913.3	2543009	70%	0.7	0.607143	Nanopolish	65	75	outside
NC_000913.3	2549387	70%	0.7	0.775	Nanopolish	65	75	outside
NC_000913.3	2608744	70%	0.7	0.833333	Nanopolish	65	75	outside
NC_000913.3	2756900	70%	0.7	0.645833	Nanopolish	65	75	outside
NC_000913.3	2803855	70%	0.7	0.8	Nanopolish	65	75	outside
NC_000913.3	2864215	70%	0.7	0.5625	Nanopolish	65	75	outside
NC_000913.3	111270	80%	0.8	0.5	Nanopolish	75	85	outside
NC_000913.3	136866	80%	0.8	0.729167	Nanopolish	75	85	outside
NC_000913.3	191253	80%	0.8	0.733333	Nanopolish	75	85	outside
NC_000913.3	201887	80%	0.8	0.5	Nanopolish	75	85	outside
NC_000913.3	269806	80%	0.8	0.877778	Nanopolish	75	85	outside
NC_000913.3	274066	80%	0.8	0.95	Nanopolish	75	85	outside
NC_000913.3	1025244	80%	0.8	0.826389	Nanopolish	75	85	within
NC_000913.3	1144722	80%	0.8	0.65	Nanopolish	75	85	outside
NC_000913.3	1172754	80%	0.8	0.727273	Nanopolish	75	85	outside
NC_000913.3	1177273	80%	0.8	0.8	Nanopolish	75	85	within
NC_000913.3	1231573	80%	0.8	0.75	Nanopolish	75	85	within
NC_000913.3	1279496	80%	0.8	0.866071	Nanopolish	75	85	outside
NC_000913.3	1311180	80%	0.8	0.833333	Nanopolish	75	85	within
NC_000913.3	1397768	80%	0.8	0.916667	Nanopolish	75	85	outside
NC_000913.3	1411309	80%	0.8	0.714286	Nanopolish	75	85	outside
NC_000913.3	1458692	80%	0.8	0.584615	Nanopolish	75	85	outside
NC_000913.3	1463638	80%	0.8	0.785714	Nanopolish	75	85	within
NC_000913.3	1586183	80%	0.8	0.7	Nanopolish	75	85	outside
NC_000913.3	1653604	80%	0.8	0.928571	Nanopolish	75	85	outside
NC_000913.3	1676788	80%	0.8	0.875	Nanopolish	75	85	outside
NC_000913.3	1735800	80%	0.8	0.944444	Nanopolish	75	85	outside
NC_000913.3	1765519	80%	0.8	1	Nanopolish	75	85	outside
NC_000913.3	1783096	80%	0.8	0.75	Nanopolish	75	85	within
NC_000913.3	1790134	80%	0.8	0.9	Nanopolish	75	85	outside
NC_000913.3	1841788	80%	0.8	0.9375	Nanopolish	75	85	outside
NC_000913.3	1849640	80%	0.8	0.829365	Nanopolish	75	85	within
NC_000913.3	1924544	80%	0.8	1	Nanopolish	75	85	outside
NC_000913.3	1932225	80%	0.8	1	Nanopolish	75	85	outside
NC_000913.3	1955889	80%	0.8	0.75	Nanopolish	75	85	within
NC_000913.3	1983652	80%	0.8	0.875	Nanopolish	75	85	outside
NC_000913.3	2038439	80%	0.8	0.866071	Nanopolish	75	85	outside
NC_000913.3	2054610	80%	0.8	0.6875	Nanopolish	75	85	outside
NC_000913.3	2220007	80%	0.8	0.9375	Nanopolish	75	85	outside
NC_000913.3	2241862	80%	0.8	0.95	Nanopolish	75	85	outside
NC_000913.3	2249231	80%	0.8	0.784091	Nanopolish	75	85	within
NC_000913.3	2252675	80%	0.8	0.818681	Nanopolish	75	85	within
NC_000913.3	2267251	80%	0.8	1	Nanopolish	75	85	outside
NC_000913.3	2285332	80%	0.8	0.81746	Nanopolish	75	85	within
NC_000913.3	2299597	80%	0.8	1	Nanopolish	75	85	outside
NC_000913.3	2308460	80%	0.8	0.5	Nanopolish	75	85	outside
NC_000913.3	2336555	80%	0.8	0.884615	Nanopolish	75	85	outside
NC_000913.3	2441796	80%	0.8	0.75	Nanopolish	75	85	within
NC_000913.3	2456357	80%	0.8	1	Nanopolish	75	85	outside
NC_000913.3	2492459	80%	0.8	1	Nanopolish	75	85	outside
NC_000913.3	2543009	80%	0.8	0.708333	Nanopolish	75	85	outside
NC_000913.3	2549387	80%	0.8	0.81746	Nanopolish	75	85	within
NC_000913.3	2608744	80%	0.8	0.833333	Nanopolish	75	85	within
NC_000913.3	2756900	80%	0.8	0.74902	Nanopolish	75	85	outside
NC_000913.3	2803855	80%	0.8	0.8375	Nanopolish	75	85	within
NC_000913.3	2864215	80%	0.8	0.785714	Nanopolish	75	85	within
NC_000913.3	111270	90%	0.9	0.5	Nanopolish	85	95	outside
NC_000913.3	136866	90%	0.9	0.857143	Nanopolish	85	95	within
NC_000913.3	191253	90%	0.9	0.846154	Nanopolish	85	95	outside
NC_000913.3	201887	90%	0.9	0.733333	Nanopolish	85	95	outside
NC_000913.3	269806	90%	0.9	0.933333	Nanopolish	85	95	within
NC_000913.3	274066	90%	0.9	0.95	Nanopolish	85	95	within
NC_000913.3	1025244	90%	0.9	0.8875	Nanopolish	85	95	within
NC_000913.3	1144722	90%	0.9	0.833333	Nanopolish	85	95	outside
NC_000913.3	1172754	90%	0.9	0.777778	Nanopolish	85	95	outside
NC_000913.3	1177273	90%	0.9	0.888889	Nanopolish	85	95	within
NC_000913.3	1231573	90%	0.9	0.75	Nanopolish	85	95	outside
NC_000913.3	1279496	90%	0.9	0.9375	Nanopolish	85	95	within
NC_000913.3	1311180	90%	0.9	0.833333	Nanopolish	85	95	outside
NC_000913.3	1397768	90%	0.9	0.928571	Nanopolish	85	95	within
NC_000913.3	1411309	90%	0.9	0.875	Nanopolish	85	95	within
NC_000913.3	1458692	90%	0.9	0.664286	Nanopolish	85	95	outside
NC_000913.3	1463638	90%	0.9	0.8125	Nanopolish	85	95	outside
NC_000913.3	1586183	90%	0.9	0.75	Nanopolish	85	95	outside
NC_000913.3	1653604	90%	0.9	0.9375	Nanopolish	85	95	within
NC_000913.3	1676788	90%	0.9	0.928571	Nanopolish	85	95	within
NC_000913.3	1735800	90%	0.9	0.944444	Nanopolish	85	95	within
NC_000913.3	1765519	90%	0.9	1	Nanopolish	85	95	outside
NC_000913.3	1783096	90%	0.9	0.839286	Nanopolish	85	95	outside
NC_000913.3	1790134	90%	0.9	0.9	Nanopolish	85	95	within
NC_000913.3	1841788	90%	0.9	1	Nanopolish	85	95	outside
NC_000913.3	1849640	90%	0.9	0.900794	Nanopolish	85	95	within
NC_000913.3	1924544	90%	0.9	1	Nanopolish	85	95	outside
NC_000913.3	1932225	90%	0.9	1	Nanopolish	85	95	outside
NC_000913.3	1955889	90%	0.9	0.928571	Nanopolish	85	95	within
NC_000913.3	1983652	90%	0.9	0.9	Nanopolish	85	95	within
NC_000913.3	2038439	90%	0.9	0.928571	Nanopolish	85	95	within
NC_000913.3	2054610	90%	0.9	0.819444	Nanopolish	85	95	outside
NC_000913.3	2220007	90%	0.9	0.914286	Nanopolish	85	95	within
NC_000913.3	2241862	90%	0.9	1	Nanopolish	85	95	outside
NC_000913.3	2249231	90%	0.9	0.829545	Nanopolish	85	95	outside
NC_000913.3	2252675	90%	0.9	0.891827	Nanopolish	85	95	within
NC_000913.3	2267251	90%	0.9	1	Nanopolish	85	95	outside
NC_000913.3	2285332	90%	0.9	0.944444	Nanopolish	85	95	within
NC_000913.3	2299597	90%	0.9	1	Nanopolish	85	95	outside
NC_000913.3	2308460	90%	0.9	0.5	Nanopolish	85	95	outside
NC_000913.3	2336555	90%	0.9	0.916667	Nanopolish	85	95	within
NC_000913.3	2441796	90%	0.9	0.75	Nanopolish	85	95	outside
NC_000913.3	2456357	90%	0.9	1	Nanopolish	85	95	outside
NC_000913.3	2492459	90%	0.9	1	Nanopolish	85	95	outside
NC_000913.3	2543009	90%	0.9	1	Nanopolish	85	95	outside
NC_000913.3	2549387	90%	0.9	0.9375	Nanopolish	85	95	within
NC_000913.3	2608744	90%	0.9	1	Nanopolish	85	95	outside
NC_000913.3	2756900	90%	0.9	0.816176	Nanopolish	85	95	outside
NC_000913.3	2803855	90%	0.9	0.933036	Nanopolish	85	95	within
NC_000913.3	2864215	90%	0.9	0.9	Nanopolish	85	95	within
NC_000913.3	111270	100%	1	0.5	Nanopolish	95	100	outside
NC_000913.3	136866	100%	1	1	Nanopolish	95	100	within
NC_000913.3	191253	100%	1	1	Nanopolish	95	100	within
NC_000913.3	201887	100%	1	0.833333	Nanopolish	95	100	outside
NC_000913.3	269806	100%	1	1	Nanopolish	95	100	within
NC_000913.3	274066	100%	1	1	Nanopolish	95	100	within
NC_000913.3	1025244	100%	1	1	Nanopolish	95	100	within
NC_000913.3	1144722	100%	1	0.916667	Nanopolish	95	100	outside
NC_000913.3	1172754	100%	1	0.916667	Nanopolish	95	100	outside
NC_000913.3	1177273	100%	1	1	Nanopolish	95	100	within
NC_000913.3	1231573	100%	1	1	Nanopolish	95	100	within
NC_000913.3	1279496	100%	1	1	Nanopolish	95	100	within
NC_000913.3	1311180	100%	1	0.888889	Nanopolish	95	100	outside
NC_000913.3	1397768	100%	1	0.961538	Nanopolish	95	100	within
NC_000913.3	1411309	100%	1	0.875	Nanopolish	95	100	outside
NC_000913.3	1458692	100%	1	0.875	Nanopolish	95	100	outside
NC_000913.3	1463638	100%	1	0.916667	Nanopolish	95	100	outside
NC_000913.3	1586183	100%	1	0.75	Nanopolish	95	100	outside
NC_000913.3	1653604	100%	1	1	Nanopolish	95	100	within
NC_000913.3	1676788	100%	1	1	Nanopolish	95	100	within
NC_000913.3	1735800	100%	1	1	Nanopolish	95	100	within
NC_000913.3	1765519	100%	1	1	Nanopolish	95	100	within
NC_000913.3	1783096	100%	1	0.928571	Nanopolish	95	100	outside
NC_000913.3	1790134	100%	1	0.9	Nanopolish	95	100	outside
NC_000913.3	1841788	100%	1	1	Nanopolish	95	100	within
NC_000913.3	1849640	100%	1	1	Nanopolish	95	100	within
NC_000913.3	1924544	100%	1	1	Nanopolish	95	100	within
NC_000913.3	1932225	100%	1	1	Nanopolish	95	100	within
NC_000913.3	1955889	100%	1	1	Nanopolish	95	100	within
NC_000913.3	1983652	100%	1	1	Nanopolish	95	100	within
NC_000913.3	2038439	100%	1	1	Nanopolish	95	100	within
NC_000913.3	2054610	100%	1	1	Nanopolish	95	100	within
NC_000913.3	2220007	100%	1	0.96875	Nanopolish	95	100	within
NC_000913.3	2241862	100%	1	1	Nanopolish	95	100	within
NC_000913.3	2249231	100%	1	1	Nanopolish	95	100	within
NC_000913.3	2252675	100%	1	1	Nanopolish	95	100	within
NC_000913.3	2267251	100%	1	1	Nanopolish	95	100	within
NC_000913.3	2285332	100%	1	1	Nanopolish	95	100	within
NC_000913.3	2299597	100%	1	1	Nanopolish	95	100	within
NC_000913.3	2308460	100%	1	0.5	Nanopolish	95	100	outside
NC_000913.3	2336555	100%	1	1	Nanopolish	95	100	within
NC_000913.3	2441796	100%	1	0.75	Nanopolish	95	100	outside
NC_000913.3	2456357	100%	1	1	Nanopolish	95	100	within
NC_000913.3	2492459	100%	1	1	Nanopolish	95	100	within
NC_000913.3	2543009	100%	1	1	Nanopolish	95	100	within
NC_000913.3	2549387	100%	1	1	Nanopolish	95	100	within
NC_000913.3	2608744	100%	1	1	Nanopolish	95	100	within
NC_000913.3	2756900	100%	1	0.964286	Nanopolish	95	100	within
NC_000913.3	2803855	100%	1	1	Nanopolish	95	100	within
NC_000913.3	2864215	100%	1	1	Nanopolish	95	100	within
NC_000913.3	111270	0%	0	0.1255	DeepSignal	0	5	outside
NC_000913.3	136866	0%	0	0.066	DeepSignal	0	5	outside
NC_000913.3	191253	0%	0	0.075	DeepSignal	0	5	outside
NC_000913.3	201887	0%	0	0.1095	DeepSignal	0	5	outside
NC_000913.3	269806	0%	0	0.1715	DeepSignal	0	5	outside
NC_000913.3	274066	0%	0	0.187	DeepSignal	0	5	outside
NC_000913.3	1025244	0%	0	0	DeepSignal	0	5	within
NC_000913.3	1144722	0%	0	0.0225	DeepSignal	0	5	within
NC_000913.3	1172754	0%	0	0.021	DeepSignal	0	5	within
NC_000913.3	1177273	0%	0	0.0435	DeepSignal	0	5	within
NC_000913.3	1231573	0%	0	0.12	DeepSignal	0	5	outside
NC_000913.3	1279496	0%	0	0.0735	DeepSignal	0	5	outside
NC_000913.3	1311180	0%	0	0.2685	DeepSignal	0	5	outside
NC_000913.3	1397768	0%	0	0.071	DeepSignal	0	5	outside
NC_000913.3	1411309	0%	0	0.0385	DeepSignal	0	5	within
NC_000913.3	1458692	0%	0	0.015	DeepSignal	0	5	within
NC_000913.3	1463638	0%	0	0.0945	DeepSignal	0	5	outside
NC_000913.3	1586183	0%	0	0	DeepSignal	0	5	within
NC_000913.3	1653604	0%	0	0.0645	DeepSignal	0	5	outside
NC_000913.3	1676788	0%	0	0.112	DeepSignal	0	5	outside
NC_000913.3	1735800	0%	0	0.0505	DeepSignal	0	5	outside
NC_000913.3	1765519	0%	0	0.1605	DeepSignal	0	5	outside
NC_000913.3	1783096	0%	0	0.106	DeepSignal	0	5	outside
NC_000913.3	1790134	0%	0	0.312	DeepSignal	0	5	outside
NC_000913.3	1841788	0%	0	0.0455	DeepSignal	0	5	within
NC_000913.3	1849640	0%	0	0.103	DeepSignal	0	5	outside
NC_000913.3	1924544	0%	0	0.1835	DeepSignal	0	5	outside
NC_000913.3	1932225	0%	0	0.121	DeepSignal	0	5	outside
NC_000913.3	1955889	0%	0	0.2665	DeepSignal	0	5	outside
NC_000913.3	1983652	0%	0	0.079	DeepSignal	0	5	outside
NC_000913.3	2038439	0%	0	0.203	DeepSignal	0	5	outside
NC_000913.3	2054610	0%	0	0.0555	DeepSignal	0	5	outside
NC_000913.3	2220007	0%	0	0.0625	DeepSignal	0	5	outside
NC_000913.3	2241862	0%	0	0.174	DeepSignal	0	5	outside
NC_000913.3	2249231	0%	0	0.077	DeepSignal	0	5	outside
NC_000913.3	2252675	0%	0	0.0275	DeepSignal	0	5	within
NC_000913.3	2267251	0%	0	0.214	DeepSignal	0	5	outside
NC_000913.3	2285332	0%	0	0.145	DeepSignal	0	5	outside
NC_000913.3	2299597	0%	0	0.125	DeepSignal	0	5	outside
NC_000913.3	2308460	0%	0	0.21	DeepSignal	0	5	outside
NC_000913.3	2336555	0%	0	0.0335	DeepSignal	0	5	within
NC_000913.3	2441796	0%	0	0.0405	DeepSignal	0	5	within
NC_000913.3	2456357	0%	0	0	DeepSignal	0	5	within
NC_000913.3	2492459	0%	0	0.161	DeepSignal	0	5	outside
NC_000913.3	2543009	0%	0	0.157	DeepSignal	0	5	outside
NC_000913.3	2549387	0%	0	0.0415	DeepSignal	0	5	within
NC_000913.3	2608744	0%	0	0.1435	DeepSignal	0	5	outside
NC_000913.3	2756900	0%	0	0.048	DeepSignal	0	5	within
NC_000913.3	2803855	0%	0	0.3505	DeepSignal	0	5	outside
NC_000913.3	2864215	0%	0	0.127	DeepSignal	0	5	outside
NC_000913.3	111270	10%	0.1	0.153	DeepSignal	5	15	outside
NC_000913.3	136866	10%	0.1	0.1665	DeepSignal	5	15	outside
NC_000913.3	191253	10%	0.1	0.141	DeepSignal	5	15	within
NC_000913.3	201887	10%	0.1	0.134	DeepSignal	5	15	within
NC_000913.3	269806	10%	0.1	0.234	DeepSignal	5	15	outside
NC_000913.3	274066	10%	0.1	0.259	DeepSignal	5	15	outside
NC_000913.3	1025244	10%	0.1	0.127	DeepSignal	5	15	within
NC_000913.3	1144722	10%	0.1	0.092	DeepSignal	5	15	within
NC_000913.3	1172754	10%	0.1	0.085	DeepSignal	5	15	within
NC_000913.3	1177273	10%	0.1	0.0435	DeepSignal	5	15	outside
NC_000913.3	1231573	10%	0.1	0.212	DeepSignal	5	15	outside
NC_000913.3	1279496	10%	0.1	0.199	DeepSignal	5	15	outside
NC_000913.3	1311180	10%	0.1	0.2675	DeepSignal	5	15	outside
NC_000913.3	1397768	10%	0.1	0.088	DeepSignal	5	15	within
NC_000913.3	1411309	10%	0.1	0.127	DeepSignal	5	15	within
NC_000913.3	1458692	10%	0.1	0.0615	DeepSignal	5	15	within
NC_000913.3	1463638	10%	0.1	0.136	DeepSignal	5	15	within
NC_000913.3	1586183	10%	0.1	0.0345	DeepSignal	5	15	outside
NC_000913.3	1653604	10%	0.1	0.1705	DeepSignal	5	15	outside
NC_000913.3	1676788	10%	0.1	0.198	DeepSignal	5	15	outside
NC_000913.3	1735800	10%	0.1	0.124	DeepSignal	5	15	within
NC_000913.3	1765519	10%	0.1	0.221	DeepSignal	5	15	outside
NC_000913.3	1783096	10%	0.1	0.12	DeepSignal	5	15	within
NC_000913.3	1790134	10%	0.1	0.259	DeepSignal	5	15	outside
NC_000913.3	1841788	10%	0.1	0.143	DeepSignal	5	15	within
NC_000913.3	1849640	10%	0.1	0.1535	DeepSignal	5	15	outside
NC_000913.3	1924544	10%	0.1	0.287	DeepSignal	5	15	outside
NC_000913.3	1932225	10%	0.1	0.1965	DeepSignal	5	15	outside
NC_000913.3	1955889	10%	0.1	0.377	DeepSignal	5	15	outside
NC_000913.3	1983652	10%	0.1	0.1555	DeepSignal	5	15	outside
NC_000913.3	2038439	10%	0.1	0.249	DeepSignal	5	15	outside
NC_000913.3	2054610	10%	0.1	0.1295	DeepSignal	5	15	within
NC_000913.3	2220007	10%	0.1	0.147	DeepSignal	5	15	within
NC_000913.3	2241862	10%	0.1	0.2355	DeepSignal	5	15	outside
NC_000913.3	2249231	10%	0.1	0.11	DeepSignal	5	15	within
NC_000913.3	2252675	10%	0.1	0.0955	DeepSignal	5	15	within
NC_000913.3	2267251	10%	0.1	0.297	DeepSignal	5	15	outside
NC_000913.3	2285332	10%	0.1	0.193	DeepSignal	5	15	outside
NC_000913.3	2299597	10%	0.1	0.221	DeepSignal	5	15	outside
NC_000913.3	2308460	10%	0.1	0.223	DeepSignal	5	15	outside
NC_000913.3	2336555	10%	0.1	0.1465	DeepSignal	5	15	within
NC_000913.3	2441796	10%	0.1	0.0595	DeepSignal	5	15	within
NC_000913.3	2456357	10%	0.1	0.0625	DeepSignal	5	15	within
NC_000913.3	2492459	10%	0.1	0.215	DeepSignal	5	15	outside
NC_000913.3	2543009	10%	0.1	0.229	DeepSignal	5	15	outside
NC_000913.3	2549387	10%	0.1	0.112	DeepSignal	5	15	within
NC_000913.3	2608744	10%	0.1	0.2105	DeepSignal	5	15	outside
NC_000913.3	2756900	10%	0.1	0.105	DeepSignal	5	15	within
NC_000913.3	2803855	10%	0.1	0.4395	DeepSignal	5	15	outside
NC_000913.3	2864215	10%	0.1	0.1605	DeepSignal	5	15	outside
NC_000913.3	111270	20%	0.2	0.1905	DeepSignal	15	25	within
NC_000913.3	136866	20%	0.2	0.238	DeepSignal	15	25	within
NC_000913.3	191253	20%	0.2	0.215	DeepSignal	15	25	within
NC_000913.3	201887	20%	0.2	0.21	DeepSignal	15	25	within
NC_000913.3	269806	20%	0.2	0.2675	DeepSignal	15	25	outside
NC_000913.3	274066	20%	0.2	0.285	DeepSignal	15	25	outside
NC_000913.3	1025244	20%	0.2	0.186	DeepSignal	15	25	within
NC_000913.3	1144722	20%	0.2	0.17	DeepSignal	15	25	within
NC_000913.3	1172754	20%	0.2	0.195	DeepSignal	15	25	within
NC_000913.3	1177273	20%	0.2	0.092	DeepSignal	15	25	outside
NC_000913.3	1231573	20%	0.2	0.242	DeepSignal	15	25	within
NC_000913.3	1279496	20%	0.2	0.208	DeepSignal	15	25	within
NC_000913.3	1311180	20%	0.2	0.4	DeepSignal	15	25	outside
NC_000913.3	1397768	20%	0.2	0.138	DeepSignal	15	25	outside
NC_000913.3	1411309	20%	0.2	0.217	DeepSignal	15	25	within
NC_000913.3	1458692	20%	0.2	0.1535	DeepSignal	15	25	within
NC_000913.3	1463638	20%	0.2	0.1965	DeepSignal	15	25	within
NC_000913.3	1586183	20%	0.2	0.072	DeepSignal	15	25	outside
NC_000913.3	1653604	20%	0.2	0.263	DeepSignal	15	25	outside
NC_000913.3	1676788	20%	0.2	0.292	DeepSignal	15	25	outside
NC_000913.3	1735800	20%	0.2	0.2615	DeepSignal	15	25	outside
NC_000913.3	1765519	20%	0.2	0.2795	DeepSignal	15	25	outside
NC_000913.3	1783096	20%	0.2	0.2085	DeepSignal	15	25	within
NC_000913.3	1790134	20%	0.2	0.3535	DeepSignal	15	25	outside
NC_000913.3	1841788	20%	0.2	0.2005	DeepSignal	15	25	within
NC_000913.3	1849640	20%	0.2	0.2375	DeepSignal	15	25	within
NC_000913.3	1924544	20%	0.2	0.307	DeepSignal	15	25	outside
NC_000913.3	1932225	20%	0.2	0.321	DeepSignal	15	25	outside
NC_000913.3	1955889	20%	0.2	0.4055	DeepSignal	15	25	outside
NC_000913.3	1983652	20%	0.2	0.2615	DeepSignal	15	25	outside
NC_000913.3	2038439	20%	0.2	0.2405	DeepSignal	15	25	within
NC_000913.3	2054610	20%	0.2	0.196	DeepSignal	15	25	within
NC_000913.3	2220007	20%	0.2	0.206	DeepSignal	15	25	within
NC_000913.3	2241862	20%	0.2	0.334	DeepSignal	15	25	outside
NC_000913.3	2249231	20%	0.2	0.1735	DeepSignal	15	25	within
NC_000913.3	2252675	20%	0.2	0.1455	DeepSignal	15	25	outside
NC_000913.3	2267251	20%	0.2	0.348	DeepSignal	15	25	outside
NC_000913.3	2285332	20%	0.2	0.242	DeepSignal	15	25	within
NC_000913.3	2299597	20%	0.2	0.2705	DeepSignal	15	25	outside
NC_000913.3	2308460	20%	0.2	0.2415	DeepSignal	15	25	within
NC_000913.3	2336555	20%	0.2	0.2315	DeepSignal	15	25	within
NC_000913.3	2441796	20%	0.2	0.1305	DeepSignal	15	25	outside
NC_000913.3	2456357	20%	0.2	0.111	DeepSignal	15	25	outside
NC_000913.3	2492459	20%	0.2	0.292	DeepSignal	15	25	outside
NC_000913.3	2543009	20%	0.2	0.3005	DeepSignal	15	25	outside
NC_000913.3	2549387	20%	0.2	0.1795	DeepSignal	15	25	within
NC_000913.3	2608744	20%	0.2	0.249	DeepSignal	15	25	within
NC_000913.3	2756900	20%	0.2	0.1745	DeepSignal	15	25	within
NC_000913.3	2803855	20%	0.2	0.51	DeepSignal	15	25	outside
NC_000913.3	2864215	20%	0.2	0.2365	DeepSignal	15	25	within
NC_000913.3	111270	30%	0.3	0.224	DeepSignal	25	35	outside
NC_000913.3	136866	30%	0.3	0.2905	DeepSignal	25	35	within
NC_000913.3	191253	30%	0.3	0.308	DeepSignal	25	35	within
NC_000913.3	201887	30%	0.3	0.238	DeepSignal	25	35	outside
NC_000913.3	269806	30%	0.3	0.304	DeepSignal	25	35	within
NC_000913.3	274066	30%	0.3	0.3245	DeepSignal	25	35	within
NC_000913.3	1025244	30%	0.3	0.2785	DeepSignal	25	35	within
NC_000913.3	1144722	30%	0.3	0.2415	DeepSignal	25	35	outside
NC_000913.3	1172754	30%	0.3	0.2385	DeepSignal	25	35	outside
NC_000913.3	1177273	30%	0.3	0.141	DeepSignal	25	35	outside
NC_000913.3	1231573	30%	0.3	0.263	DeepSignal	25	35	within
NC_000913.3	1279496	30%	0.3	0.2975	DeepSignal	25	35	within
NC_000913.3	1311180	30%	0.3	0.457	DeepSignal	25	35	outside
NC_000913.3	1397768	30%	0.3	0.2205	DeepSignal	25	35	outside
NC_000913.3	1411309	30%	0.3	0.3005	DeepSignal	25	35	within
NC_000913.3	1458692	30%	0.3	0.178	DeepSignal	25	35	outside
NC_000913.3	1463638	30%	0.3	0.2865	DeepSignal	25	35	within
NC_000913.3	1586183	30%	0.3	0.1315	DeepSignal	25	35	outside
NC_000913.3	1653604	30%	0.3	0.3265	DeepSignal	25	35	within
NC_000913.3	1676788	30%	0.3	0.3825	DeepSignal	25	35	outside
NC_000913.3	1735800	30%	0.3	0.302	DeepSignal	25	35	within
NC_000913.3	1765519	30%	0.3	0.36	DeepSignal	25	35	outside
NC_000913.3	1783096	30%	0.3	0.2835	DeepSignal	25	35	within
NC_000913.3	1790134	30%	0.3	0.5415	DeepSignal	25	35	outside
NC_000913.3	1841788	30%	0.3	0.2635	DeepSignal	25	35	within
NC_000913.3	1849640	30%	0.3	0.328	DeepSignal	25	35	within
NC_000913.3	1924544	30%	0.3	0.3845	DeepSignal	25	35	outside
NC_000913.3	1932225	30%	0.3	0.371	DeepSignal	25	35	outside
NC_000913.3	1955889	30%	0.3	0.454	DeepSignal	25	35	outside
NC_000913.3	1983652	30%	0.3	0.3385	DeepSignal	25	35	within
NC_000913.3	2038439	30%	0.3	0.311	DeepSignal	25	35	within
NC_000913.3	2054610	30%	0.3	0.2795	DeepSignal	25	35	within
NC_000913.3	2220007	30%	0.3	0.278	DeepSignal	25	35	within
NC_000913.3	2241862	30%	0.3	0.3725	DeepSignal	25	35	outside
NC_000913.3	2249231	30%	0.3	0.204	DeepSignal	25	35	outside
NC_000913.3	2252675	30%	0.3	0.1915	DeepSignal	25	35	outside
NC_000913.3	2267251	30%	0.3	0.433	DeepSignal	25	35	outside
NC_000913.3	2285332	30%	0.3	0.305	DeepSignal	25	35	within
NC_000913.3	2299597	30%	0.3	0.36	DeepSignal	25	35	outside
NC_000913.3	2308460	30%	0.3	0.306	DeepSignal	25	35	within
NC_000913.3	2336555	30%	0.3	0.271	DeepSignal	25	35	within
NC_000913.3	2441796	30%	0.3	0.168	DeepSignal	25	35	outside
NC_000913.3	2456357	30%	0.3	0.2095	DeepSignal	25	35	outside
NC_000913.3	2492459	30%	0.3	0.327	DeepSignal	25	35	within
NC_000913.3	2543009	30%	0.3	0.3905	DeepSignal	25	35	outside
NC_000913.3	2549387	30%	0.3	0.253	DeepSignal	25	35	within
NC_000913.3	2608744	30%	0.3	0.314	DeepSignal	25	35	within
NC_000913.3	2756900	30%	0.3	0.2675	DeepSignal	25	35	within
NC_000913.3	2803855	30%	0.3	0.545	DeepSignal	25	35	outside
NC_000913.3	2864215	30%	0.3	0.2865	DeepSignal	25	35	within
NC_000913.3	111270	40%	0.4	0.272	DeepSignal	35	45	outside
NC_000913.3	136866	40%	0.4	0.4065	DeepSignal	35	45	within
NC_000913.3	191253	40%	0.4	0.408	DeepSignal	35	45	within
NC_000913.3	201887	40%	0.4	0.295	DeepSignal	35	45	outside
NC_000913.3	269806	40%	0.4	0.38	DeepSignal	35	45	within
NC_000913.3	274066	40%	0.4	0.3875	DeepSignal	35	45	within
NC_000913.3	1025244	40%	0.4	0.3565	DeepSignal	35	45	within
NC_000913.3	1144722	40%	0.4	0.2695	DeepSignal	35	45	outside
NC_000913.3	1172754	40%	0.4	0.368	DeepSignal	35	45	within
NC_000913.3	1177273	40%	0.4	0.2185	DeepSignal	35	45	outside
NC_000913.3	1231573	40%	0.4	0.27	DeepSignal	35	45	outside
NC_000913.3	1279496	40%	0.4	0.38	DeepSignal	35	45	within
NC_000913.3	1311180	40%	0.4	0.52	DeepSignal	35	45	outside
NC_000913.3	1397768	40%	0.4	0.25	DeepSignal	35	45	outside
NC_000913.3	1411309	40%	0.4	0.3915	DeepSignal	35	45	within
NC_000913.3	1458692	40%	0.4	0.215	DeepSignal	35	45	outside
NC_000913.3	1463638	40%	0.4	0.341	DeepSignal	35	45	outside
NC_000913.3	1586183	40%	0.4	0.2195	DeepSignal	35	45	outside
NC_000913.3	1653604	40%	0.4	0.383	DeepSignal	35	45	within
NC_000913.3	1676788	40%	0.4	0.4575	DeepSignal	35	45	outside
NC_000913.3	1735800	40%	0.4	0.3705	DeepSignal	35	45	within
NC_000913.3	1765519	40%	0.4	0.4425	DeepSignal	35	45	within
NC_000913.3	1783096	40%	0.4	0.3655	DeepSignal	35	45	within
NC_000913.3	1790134	40%	0.4	0.5585	DeepSignal	35	45	outside
NC_000913.3	1841788	40%	0.4	0.3435	DeepSignal	35	45	outside
NC_000913.3	1849640	40%	0.4	0.3495	DeepSignal	35	45	outside
NC_000913.3	1924544	40%	0.4	0.4395	DeepSignal	35	45	within
NC_000913.3	1932225	40%	0.4	0.411	DeepSignal	35	45	within
NC_000913.3	1955889	40%	0.4	0.5705	DeepSignal	35	45	outside
NC_000913.3	1983652	40%	0.4	0.402	DeepSignal	35	45	within
NC_000913.3	2038439	40%	0.4	0.4075	DeepSignal	35	45	within
NC_000913.3	2054610	40%	0.4	0.392	DeepSignal	35	45	within
NC_000913.3	2220007	40%	0.4	0.3485	DeepSignal	35	45	outside
NC_000913.3	2241862	40%	0.4	0.39	DeepSignal	35	45	within
NC_000913.3	2249231	40%	0.4	0.2245	DeepSignal	35	45	outside
NC_000913.3	2252675	40%	0.4	0.283	DeepSignal	35	45	outside
NC_000913.3	2267251	40%	0.4	0.511	DeepSignal	35	45	outside
NC_000913.3	2285332	40%	0.4	0.362	DeepSignal	35	45	within
NC_000913.3	2299597	40%	0.4	0.469	DeepSignal	35	45	outside
NC_000913.3	2308460	40%	0.4	0.3745	DeepSignal	35	45	within
NC_000913.3	2336555	40%	0.4	0.335	DeepSignal	35	45	outside
NC_000913.3	2441796	40%	0.4	0.25	DeepSignal	35	45	outside
NC_000913.3	2456357	40%	0.4	0.239	DeepSignal	35	45	outside
NC_000913.3	2492459	40%	0.4	0.363	DeepSignal	35	45	within
NC_000913.3	2543009	40%	0.4	0.4505	DeepSignal	35	45	outside
NC_000913.3	2549387	40%	0.4	0.358	DeepSignal	35	45	within
NC_000913.3	2608744	40%	0.4	0.3705	DeepSignal	35	45	within
NC_000913.3	2756900	40%	0.4	0.324	DeepSignal	35	45	outside
NC_000913.3	2803855	40%	0.4	0.579	DeepSignal	35	45	outside
NC_000913.3	2864215	40%	0.4	0.2535	DeepSignal	35	45	outside
NC_000913.3	111270	50%	0.5	0.3395	DeepSignal	45	55	outside
NC_000913.3	136866	50%	0.5	0.4595	DeepSignal	45	55	within
NC_000913.3	191253	50%	0.5	0.471	DeepSignal	45	55	within
NC_000913.3	201887	50%	0.5	0.3335	DeepSignal	45	55	outside
NC_000913.3	269806	50%	0.5	0.4865	DeepSignal	45	55	within
NC_000913.3	274066	50%	0.5	0.4545	DeepSignal	45	55	within
NC_000913.3	1025244	50%	0.5	0.4175	DeepSignal	45	55	outside
NC_000913.3	1144722	50%	0.5	0.3545	DeepSignal	45	55	outside
NC_000913.3	1172754	50%	0.5	0.4115	DeepSignal	45	55	outside
NC_000913.3	1177273	50%	0.5	0.3125	DeepSignal	45	55	outside
NC_000913.3	1231573	50%	0.5	0.3425	DeepSignal	45	55	outside
NC_000913.3	1279496	50%	0.5	0.5145	DeepSignal	45	55	within
NC_000913.3	1311180	50%	0.5	0.587	DeepSignal	45	55	outside
NC_000913.3	1397768	50%	0.5	0.342	DeepSignal	45	55	outside
NC_000913.3	1411309	50%	0.5	0.492	DeepSignal	45	55	within
NC_000913.3	1458692	50%	0.5	0.279	DeepSignal	45	55	outside
NC_000913.3	1463638	50%	0.5	0.397	DeepSignal	45	55	outside
NC_000913.3	1586183	50%	0.5	0.276	DeepSignal	45	55	outside
NC_000913.3	1653604	50%	0.5	0.461	DeepSignal	45	55	within
NC_000913.3	1676788	50%	0.5	0.528	DeepSignal	45	55	within
NC_000913.3	1735800	50%	0.5	0.481	DeepSignal	45	55	within
NC_000913.3	1765519	50%	0.5	0.49	DeepSignal	45	55	within
NC_000913.3	1783096	50%	0.5	0.461	DeepSignal	45	55	within
NC_000913.3	1790134	50%	0.5	0.6075	DeepSignal	45	55	outside
NC_000913.3	1841788	50%	0.5	0.45	DeepSignal	45	55	within
NC_000913.3	1849640	50%	0.5	0.4345	DeepSignal	45	55	outside
NC_000913.3	1924544	50%	0.5	0.476	DeepSignal	45	55	within
NC_000913.3	1932225	50%	0.5	0.4265	DeepSignal	45	55	outside
NC_000913.3	1955889	50%	0.5	0.5655	DeepSignal	45	55	outside
NC_000913.3	1983652	50%	0.5	0.5055	DeepSignal	45	55	within
NC_000913.3	2038439	50%	0.5	0.483	DeepSignal	45	55	within
NC_000913.3	2054610	50%	0.5	0.405	DeepSignal	45	55	outside
NC_000913.3	2220007	50%	0.5	0.4635	DeepSignal	45	55	within
NC_000913.3	2241862	50%	0.5	0.4555	DeepSignal	45	55	within
NC_000913.3	2249231	50%	0.5	0.2505	DeepSignal	45	55	outside
NC_000913.3	2252675	50%	0.5	0.3585	DeepSignal	45	55	outside
NC_000913.3	2267251	50%	0.5	0.59	DeepSignal	45	55	outside
NC_000913.3	2285332	50%	0.5	0.404	DeepSignal	45	55	outside
NC_000913.3	2299597	50%	0.5	0.5655	DeepSignal	45	55	outside
NC_000913.3	2308460	50%	0.5	0.439	DeepSignal	45	55	outside
NC_000913.3	2336555	50%	0.5	0.4205	DeepSignal	45	55	outside
NC_000913.3	2441796	50%	0.5	0.28	DeepSignal	45	55	outside
NC_000913.3	2456357	50%	0.5	0.2815	DeepSignal	45	55	outside
NC_000913.3	2492459	50%	0.5	0.494	DeepSignal	45	55	within
NC_000913.3	2543009	50%	0.5	0.459	DeepSignal	45	55	within
NC_000913.3	2549387	50%	0.5	0.4515	DeepSignal	45	55	within
NC_000913.3	2608744	50%	0.5	0.4225	DeepSignal	45	55	outside
NC_000913.3	2756900	50%	0.5	0.4065	DeepSignal	45	55	outside
NC_000913.3	2803855	50%	0.5	0.6295	DeepSignal	45	55	outside
NC_000913.3	2864215	50%	0.5	0.3025	DeepSignal	45	55	outside
NC_000913.3	111270	60%	0.6	0.3655	DeepSignal	55	65	outside
NC_000913.3	136866	60%	0.6	0.592	DeepSignal	55	65	within
NC_000913.3	191253	60%	0.6	0.5485	DeepSignal	55	65	outside
NC_000913.3	201887	60%	0.6	0.3805	DeepSignal	55	65	outside
NC_000913.3	269806	60%	0.6	0.5595	DeepSignal	55	65	within
NC_000913.3	274066	60%	0.6	0.5	DeepSignal	55	65	outside
NC_000913.3	1025244	60%	0.6	0.5335	DeepSignal	55	65	outside
NC_000913.3	1144722	60%	0.6	0.4675	DeepSignal	55	65	outside
NC_000913.3	1172754	60%	0.6	0.4485	DeepSignal	55	65	outside
NC_000913.3	1177273	60%	0.6	0.422	DeepSignal	55	65	outside
NC_000913.3	1231573	60%	0.6	0.3515	DeepSignal	55	65	outside
NC_000913.3	1279496	60%	0.6	0.5835	DeepSignal	55	65	within
NC_000913.3	1311180	60%	0.6	0.6275	DeepSignal	55	65	within
NC_000913.3	1397768	60%	0.6	0.439	DeepSignal	55	65	outside
NC_000913.3	1411309	60%	0.6	0.5435	DeepSignal	55	65	outside
NC_000913.3	1458692	60%	0.6	0.341	DeepSignal	55	65	outside
NC_000913.3	1463638	60%	0.6	0.462	DeepSignal	55	65	outside
NC_000913.3	1586183	60%	0.6	0.307	DeepSignal	55	65	outside
NC_000913.3	1653604	60%	0.6	0.518	DeepSignal	55	65	outside
NC_000913.3	1676788	60%	0.6	0.6205	DeepSignal	55	65	within
NC_000913.3	1735800	60%	0.6	0.5605	DeepSignal	55	65	within
NC_000913.3	1765519	60%	0.6	0.616	DeepSignal	55	65	within
NC_000913.3	1783096	60%	0.6	0.564	DeepSignal	55	65	within
NC_000913.3	1790134	60%	0.6	0.6905	DeepSignal	55	65	outside
NC_000913.3	1841788	60%	0.6	0.5345	DeepSignal	55	65	outside
NC_000913.3	1849640	60%	0.6	0.551	DeepSignal	55	65	within
NC_000913.3	1924544	60%	0.6	0.5645	DeepSignal	55	65	within
NC_000913.3	1932225	60%	0.6	0.483	DeepSignal	55	65	outside
NC_000913.3	1955889	60%	0.6	0.6355	DeepSignal	55	65	within
NC_000913.3	1983652	60%	0.6	0.504	DeepSignal	55	65	outside
NC_000913.3	2038439	60%	0.6	0.5355	DeepSignal	55	65	outside
NC_000913.3	2054610	60%	0.6	0.5	DeepSignal	55	65	outside
NC_000913.3	2220007	60%	0.6	0.5345	DeepSignal	55	65	outside
NC_000913.3	2241862	60%	0.6	0.487	DeepSignal	55	65	outside
NC_000913.3	2249231	60%	0.6	0.375	DeepSignal	55	65	outside
NC_000913.3	2252675	60%	0.6	0.4405	DeepSignal	55	65	outside
NC_000913.3	2267251	60%	0.6	0.645	DeepSignal	55	65	within
NC_000913.3	2285332	60%	0.6	0.5015	DeepSignal	55	65	outside
NC_000913.3	2299597	60%	0.6	0.617	DeepSignal	55	65	within
NC_000913.3	2308460	60%	0.6	0.4755	DeepSignal	55	65	outside
NC_000913.3	2336555	60%	0.6	0.51	DeepSignal	55	65	outside
NC_000913.3	2441796	60%	0.6	0.3525	DeepSignal	55	65	outside
NC_000913.3	2456357	60%	0.6	0.299	DeepSignal	55	65	outside
NC_000913.3	2492459	60%	0.6	0.598	DeepSignal	55	65	within
NC_000913.3	2543009	60%	0.6	0.554	DeepSignal	55	65	within
NC_000913.3	2549387	60%	0.6	0.5575	DeepSignal	55	65	within
NC_000913.3	2608744	60%	0.6	0.4825	DeepSignal	55	65	outside
NC_000913.3	2756900	60%	0.6	0.4895	DeepSignal	55	65	outside
NC_000913.3	2803855	60%	0.6	0.6765	DeepSignal	55	65	outside
NC_000913.3	2864215	60%	0.6	0.385	DeepSignal	55	65	outside
NC_000913.3	111270	70%	0.7	0.338	DeepSignal	65	75	outside
NC_000913.3	136866	70%	0.7	0.6705	DeepSignal	65	75	within
NC_000913.3	191253	70%	0.7	0.5705	DeepSignal	65	75	outside
NC_000913.3	201887	70%	0.7	0.421	DeepSignal	65	75	outside
NC_000913.3	269806	70%	0.7	0.591	DeepSignal	65	75	outside
NC_000913.3	274066	70%	0.7	0.5645	DeepSignal	65	75	outside
NC_000913.3	1025244	70%	0.7	0.5825	DeepSignal	65	75	outside
NC_000913.3	1144722	70%	0.7	0.491	DeepSignal	65	75	outside
NC_000913.3	1172754	70%	0.7	0.592	DeepSignal	65	75	outside
NC_000913.3	1177273	70%	0.7	0.4645	DeepSignal	65	75	outside
NC_000913.3	1231573	70%	0.7	0.3615	DeepSignal	65	75	outside
NC_000913.3	1279496	70%	0.7	0.6535	DeepSignal	65	75	within
NC_000913.3	1311180	70%	0.7	0.7145	DeepSignal	65	75	within
NC_000913.3	1397768	70%	0.7	0.5305	DeepSignal	65	75	outside
NC_000913.3	1411309	70%	0.7	0.644	DeepSignal	65	75	outside
NC_000913.3	1458692	70%	0.7	0.427	DeepSignal	65	75	outside
NC_000913.3	1463638	70%	0.7	0.5315	DeepSignal	65	75	outside
NC_000913.3	1586183	70%	0.7	0.345	DeepSignal	65	75	outside
NC_000913.3	1653604	70%	0.7	0.6295	DeepSignal	65	75	outside
NC_000913.3	1676788	70%	0.7	0.716	DeepSignal	65	75	within
NC_000913.3	1735800	70%	0.7	0.6205	DeepSignal	65	75	outside
NC_000913.3	1765519	70%	0.7	0.671	DeepSignal	65	75	within
NC_000913.3	1783096	70%	0.7	0.6335	DeepSignal	65	75	outside
NC_000913.3	1790134	70%	0.7	0.705	DeepSignal	65	75	within
NC_000913.3	1841788	70%	0.7	0.59	DeepSignal	65	75	outside
NC_000913.3	1849640	70%	0.7	0.6395	DeepSignal	65	75	outside
NC_000913.3	1924544	70%	0.7	0.614	DeepSignal	65	75	outside
NC_000913.3	1932225	70%	0.7	0.524	DeepSignal	65	75	outside
NC_000913.3	1955889	70%	0.7	0.7215	DeepSignal	65	75	within
NC_000913.3	1983652	70%	0.7	0.5805	DeepSignal	65	75	outside
NC_000913.3	2038439	70%	0.7	0.565	DeepSignal	65	75	outside
NC_000913.3	2054610	70%	0.7	0.6	DeepSignal	65	75	outside
NC_000913.3	2220007	70%	0.7	0.6145	DeepSignal	65	75	outside
NC_000913.3	2241862	70%	0.7	0.5545	DeepSignal	65	75	outside
NC_000913.3	2249231	70%	0.7	0.3985	DeepSignal	65	75	outside
NC_000913.3	2252675	70%	0.7	0.525	DeepSignal	65	75	outside
NC_000913.3	2267251	70%	0.7	0.7235	DeepSignal	65	75	within
NC_000913.3	2285332	70%	0.7	0.6155	DeepSignal	65	75	outside
NC_000913.3	2299597	70%	0.7	0.6965	DeepSignal	65	75	within
NC_000913.3	2308460	70%	0.7	0.5115	DeepSignal	65	75	outside
NC_000913.3	2336555	70%	0.7	0.5475	DeepSignal	65	75	outside
NC_000913.3	2441796	70%	0.7	0.344	DeepSignal	65	75	outside
NC_000913.3	2456357	70%	0.7	0.3045	DeepSignal	65	75	outside
NC_000913.3	2492459	70%	0.7	0.668	DeepSignal	65	75	within
NC_000913.3	2543009	70%	0.7	0.63	DeepSignal	65	75	outside
NC_000913.3	2549387	70%	0.7	0.65	DeepSignal	65	75	within
NC_000913.3	2608744	70%	0.7	0.5465	DeepSignal	65	75	outside
NC_000913.3	2756900	70%	0.7	0.5935	DeepSignal	65	75	outside
NC_000913.3	2803855	70%	0.7	0.7785	DeepSignal	65	75	outside
NC_000913.3	2864215	70%	0.7	0.436	DeepSignal	65	75	outside
NC_000913.3	111270	80%	0.8	0.3745	DeepSignal	75	85	outside
NC_000913.3	136866	80%	0.8	0.764	DeepSignal	75	85	within
NC_000913.3	191253	80%	0.8	0.677	DeepSignal	75	85	outside
NC_000913.3	201887	80%	0.8	0.4875	DeepSignal	75	85	outside
NC_000913.3	269806	80%	0.8	0.6785	DeepSignal	75	85	outside
NC_000913.3	274066	80%	0.8	0.675	DeepSignal	75	85	outside
NC_000913.3	1025244	80%	0.8	0.7025	DeepSignal	75	85	outside
NC_000913.3	1144722	80%	0.8	0.576	DeepSignal	75	85	outside
NC_000913.3	1172754	80%	0.8	0.6555	DeepSignal	75	85	outside
NC_000913.3	1177273	80%	0.8	0.5675	DeepSignal	75	85	outside
NC_000913.3	1231573	80%	0.8	0.526	DeepSignal	75	85	outside
NC_000913.3	1279496	80%	0.8	0.7525	DeepSignal	75	85	within
NC_000913.3	1311180	80%	0.8	0.8195	DeepSignal	75	85	within
NC_000913.3	1397768	80%	0.8	0.626	DeepSignal	75	85	outside
NC_000913.3	1411309	80%	0.8	0.6895	DeepSignal	75	85	outside
NC_000913.3	1458692	80%	0.8	0.498	DeepSignal	75	85	outside
NC_000913.3	1463638	80%	0.8	0.504	DeepSignal	75	85	outside
NC_000913.3	1586183	80%	0.8	0.4265	DeepSignal	75	85	outside
NC_000913.3	1653604	80%	0.8	0.679	DeepSignal	75	85	outside
NC_000913.3	1676788	80%	0.8	0.7685	DeepSignal	75	85	within
NC_000913.3	1735800	80%	0.8	0.5665	DeepSignal	75	85	outside
NC_000913.3	1765519	80%	0.8	0.8045	DeepSignal	75	85	within
NC_000913.3	1783096	80%	0.8	0.6785	DeepSignal	75	85	outside
NC_000913.3	1790134	80%	0.8	0.779	DeepSignal	75	85	within
NC_000913.3	1841788	80%	0.8	0.7045	DeepSignal	75	85	outside
NC_000913.3	1849640	80%	0.8	0.7415	DeepSignal	75	85	outside
NC_000913.3	1924544	80%	0.8	0.72	DeepSignal	75	85	outside
NC_000913.3	1932225	80%	0.8	0.609	DeepSignal	75	85	outside
NC_000913.3	1955889	80%	0.8	0.7835	DeepSignal	75	85	within
NC_000913.3	1983652	80%	0.8	0.618	DeepSignal	75	85	outside
NC_000913.3	2038439	80%	0.8	0.6265	DeepSignal	75	85	outside
NC_000913.3	2054610	80%	0.8	0.692	DeepSignal	75	85	outside
NC_000913.3	2220007	80%	0.8	0.7085	DeepSignal	75	85	outside
NC_000913.3	2241862	80%	0.8	0.5955	DeepSignal	75	85	outside
NC_000913.3	2249231	80%	0.8	0.5	DeepSignal	75	85	outside
NC_000913.3	2252675	80%	0.8	0.6285	DeepSignal	75	85	outside
NC_000913.3	2267251	80%	0.8	0.802	DeepSignal	75	85	within
NC_000913.3	2285332	80%	0.8	0.715	DeepSignal	75	85	outside
NC_000913.3	2299597	80%	0.8	0.794	DeepSignal	75	85	within
NC_000913.3	2308460	80%	0.8	0.593	DeepSignal	75	85	outside
NC_000913.3	2336555	80%	0.8	0.602	DeepSignal	75	85	outside
NC_000913.3	2441796	80%	0.8	0.4165	DeepSignal	75	85	outside
NC_000913.3	2456357	80%	0.8	0.393	DeepSignal	75	85	outside
NC_000913.3	2492459	80%	0.8	0.7155	DeepSignal	75	85	outside
NC_000913.3	2543009	80%	0.8	0.7565	DeepSignal	75	85	within
NC_000913.3	2549387	80%	0.8	0.7035	DeepSignal	75	85	outside
NC_000913.3	2608744	80%	0.8	0.646	DeepSignal	75	85	outside
NC_000913.3	2756900	80%	0.8	0.667	DeepSignal	75	85	outside
NC_000913.3	2803855	80%	0.8	0.788	DeepSignal	75	85	within
NC_000913.3	2864215	80%	0.8	0.529	DeepSignal	75	85	outside
NC_000913.3	111270	90%	0.9	0.435	DeepSignal	85	95	outside
NC_000913.3	136866	90%	0.9	0.8365	DeepSignal	85	95	outside
NC_000913.3	191253	90%	0.9	0.7385	DeepSignal	85	95	outside
NC_000913.3	201887	90%	0.9	0.553	DeepSignal	85	95	outside
NC_000913.3	269806	90%	0.9	0.762	DeepSignal	85	95	outside
NC_000913.3	274066	90%	0.9	0.739	DeepSignal	85	95	outside
NC_000913.3	1025244	90%	0.9	0.762	DeepSignal	85	95	outside
NC_000913.3	1144722	90%	0.9	0.622	DeepSignal	85	95	outside
NC_000913.3	1172754	90%	0.9	0.7835	DeepSignal	85	95	outside
NC_000913.3	1177273	90%	0.9	0.734	DeepSignal	85	95	outside
NC_000913.3	1231573	90%	0.9	0.53	DeepSignal	85	95	outside
NC_000913.3	1279496	90%	0.9	0.81	DeepSignal	85	95	outside
NC_000913.3	1311180	90%	0.9	0.8475	DeepSignal	85	95	outside
NC_000913.3	1397768	90%	0.9	0.694	DeepSignal	85	95	outside
NC_000913.3	1411309	90%	0.9	0.803	DeepSignal	85	95	outside
NC_000913.3	1458692	90%	0.9	0.5965	DeepSignal	85	95	outside
NC_000913.3	1463638	90%	0.9	0.6295	DeepSignal	85	95	outside
NC_000913.3	1586183	90%	0.9	0.5125	DeepSignal	85	95	outside
NC_000913.3	1653604	90%	0.9	0.7595	DeepSignal	85	95	outside
NC_000913.3	1676788	90%	0.9	0.8155	DeepSignal	85	95	outside
NC_000913.3	1735800	90%	0.9	0.6435	DeepSignal	85	95	outside
NC_000913.3	1765519	90%	0.9	0.826	DeepSignal	85	95	outside
NC_000913.3	1783096	90%	0.9	0.782	DeepSignal	85	95	outside
NC_000913.3	1790134	90%	0.9	0.7915	DeepSignal	85	95	outside
NC_000913.3	1841788	90%	0.9	0.816	DeepSignal	85	95	outside
NC_000913.3	1849640	90%	0.9	0.7835	DeepSignal	85	95	outside
NC_000913.3	1924544	90%	0.9	0.811	DeepSignal	85	95	outside
NC_000913.3	1932225	90%	0.9	0.676	DeepSignal	85	95	outside
NC_000913.3	1955889	90%	0.9	0.904	DeepSignal	85	95	within
NC_000913.3	1983652	90%	0.9	0.691	DeepSignal	85	95	outside
NC_000913.3	2038439	90%	0.9	0.7135	DeepSignal	85	95	outside
NC_000913.3	2054610	90%	0.9	0.6995	DeepSignal	85	95	outside
NC_000913.3	2220007	90%	0.9	0.778	DeepSignal	85	95	outside
NC_000913.3	2241862	90%	0.9	0.735	DeepSignal	85	95	outside
NC_000913.3	2249231	90%	0.9	0.592	DeepSignal	85	95	outside
NC_000913.3	2252675	90%	0.9	0.7415	DeepSignal	85	95	outside
NC_000913.3	2267251	90%	0.9	0.8665	DeepSignal	85	95	within
NC_000913.3	2285332	90%	0.9	0.793	DeepSignal	85	95	outside
NC_000913.3	2299597	90%	0.9	0.863	DeepSignal	85	95	within
NC_000913.3	2308460	90%	0.9	0.6525	DeepSignal	85	95	outside
NC_000913.3	2336555	90%	0.9	0.6775	DeepSignal	85	95	outside
NC_000913.3	2441796	90%	0.9	0.5225	DeepSignal	85	95	outside
NC_000913.3	2456357	90%	0.9	0.4465	DeepSignal	85	95	outside
NC_000913.3	2492459	90%	0.9	0.7675	DeepSignal	85	95	outside
NC_000913.3	2543009	90%	0.9	0.822	DeepSignal	85	95	outside
NC_000913.3	2549387	90%	0.9	0.8135	DeepSignal	85	95	outside
NC_000913.3	2608744	90%	0.9	0.7295	DeepSignal	85	95	outside
NC_000913.3	2756900	90%	0.9	0.7445	DeepSignal	85	95	outside
NC_000913.3	2803855	90%	0.9	0.8415	DeepSignal	85	95	outside
NC_000913.3	2864215	90%	0.9	0.637	DeepSignal	85	95	outside
NC_000913.3	111270	100%	1	0.486	DeepSignal	95	100	outside
NC_000913.3	136866	100%	1	0.9465	DeepSignal	95	100	outside
NC_000913.3	191253	100%	1	0.87	DeepSignal	95	100	outside
NC_000913.3	201887	100%	1	0.6075	DeepSignal	95	100	outside
NC_000913.3	269806	100%	1	0.857	DeepSignal	95	100	outside
NC_000913.3	274066	100%	1	0.845	DeepSignal	95	100	outside
NC_000913.3	1025244	100%	1	0.8525	DeepSignal	95	100	outside
NC_000913.3	1144722	100%	1	0.7165	DeepSignal	95	100	outside
NC_000913.3	1172754	100%	1	0.9475	DeepSignal	95	100	outside
NC_000913.3	1177273	100%	1	0.878	DeepSignal	95	100	outside
NC_000913.3	1231573	100%	1	0.656	DeepSignal	95	100	outside
NC_000913.3	1279496	100%	1	0.9025	DeepSignal	95	100	outside
NC_000913.3	1311180	100%	1	0.899	DeepSignal	95	100	outside
NC_000913.3	1397768	100%	1	0.771	DeepSignal	95	100	outside
NC_000913.3	1411309	100%	1	0.8955	DeepSignal	95	100	outside
NC_000913.3	1458692	100%	1	0.6855	DeepSignal	95	100	outside
NC_000913.3	1463638	100%	1	0.69	DeepSignal	95	100	outside
NC_000913.3	1586183	100%	1	0.5735	DeepSignal	95	100	outside
NC_000913.3	1653604	100%	1	0.796	DeepSignal	95	100	outside
NC_000913.3	1676788	100%	1	0.91	DeepSignal	95	100	outside
NC_000913.3	1735800	100%	1	0.699	DeepSignal	95	100	outside
NC_000913.3	1765519	100%	1	0.9565	DeepSignal	95	100	within
NC_000913.3	1783096	100%	1	0.884	DeepSignal	95	100	outside
NC_000913.3	1790134	100%	1	0.8385	DeepSignal	95	100	outside
NC_000913.3	1841788	100%	1	0.8695	DeepSignal	95	100	outside
NC_000913.3	1849640	100%	1	0.895	DeepSignal	95	100	outside
NC_000913.3	1924544	100%	1	0.886	DeepSignal	95	100	outside
NC_000913.3	1932225	100%	1	0.7675	DeepSignal	95	100	outside
NC_000913.3	1955889	100%	1	0.9145	DeepSignal	95	100	outside
NC_000913.3	1983652	100%	1	0.7985	DeepSignal	95	100	outside
NC_000913.3	2038439	100%	1	0.833	DeepSignal	95	100	outside
NC_000913.3	2054610	100%	1	0.8425	DeepSignal	95	100	outside
NC_000913.3	2220007	100%	1	0.875	DeepSignal	95	100	outside
NC_000913.3	2241862	100%	1	0.8685	DeepSignal	95	100	outside
NC_000913.3	2249231	100%	1	0.6945	DeepSignal	95	100	outside
NC_000913.3	2252675	100%	1	0.7975	DeepSignal	95	100	outside
NC_000913.3	2267251	100%	1	0.94	DeepSignal	95	100	outside
NC_000913.3	2285332	100%	1	0.8715	DeepSignal	95	100	outside
NC_000913.3	2299597	100%	1	0.963	DeepSignal	95	100	within
NC_000913.3	2308460	100%	1	0.6715	DeepSignal	95	100	outside
NC_000913.3	2336555	100%	1	0.781	DeepSignal	95	100	outside
NC_000913.3	2441796	100%	1	0.6115	DeepSignal	95	100	outside
NC_000913.3	2456357	100%	1	0.443	DeepSignal	95	100	outside
NC_000913.3	2492459	100%	1	0.8525	DeepSignal	95	100	outside
NC_000913.3	2543009	100%	1	0.8685	DeepSignal	95	100	outside
NC_000913.3	2549387	100%	1	0.8785	DeepSignal	95	100	outside
NC_000913.3	2608744	100%	1	0.8275	DeepSignal	95	100	outside
NC_000913.3	2756900	100%	1	0.837	DeepSignal	95	100	outside
NC_000913.3	2803855	100%	1	0.8975	DeepSignal	95	100	outside
NC_000913.3	2864215	100%	1	0.6885	DeepSignal	95	100	outside
NC_000913.3	111270	0%	0	0.01	Megalodon	0	5	within
NC_000913.3	136866	0%	0	0	Megalodon	0	5	within
NC_000913.3	191253	0%	0	0	Megalodon	0	5	within
NC_000913.3	201887	0%	0	0	Megalodon	0	5	within
NC_000913.3	269806	0%	0	0	Megalodon	0	5	within
NC_000913.3	274066	0%	0	0	Megalodon	0	5	within
NC_000913.3	1025244	0%	0	0	Megalodon	0	5	within
NC_000913.3	1144722	0%	0	0	Megalodon	0	5	within
NC_000913.3	1172754	0%	0	0	Megalodon	0	5	within
NC_000913.3	1177273	0%	0	0	Megalodon	0	5	within
NC_000913.3	1231573	0%	0	0	Megalodon	0	5	within
NC_000913.3	1279496	0%	0	0	Megalodon	0	5	within
NC_000913.3	1311180	0%	0	0	Megalodon	0	5	within
NC_000913.3	1397768	0%	0	0	Megalodon	0	5	within
NC_000913.3	1411309	0%	0	0	Megalodon	0	5	within
NC_000913.3	1458692	0%	0	0	Megalodon	0	5	within
NC_000913.3	1463638	0%	0	0	Megalodon	0	5	within
NC_000913.3	1586183	0%	0	0	Megalodon	0	5	within
NC_000913.3	1653604	0%	0	0	Megalodon	0	5	within
NC_000913.3	1676788	0%	0	0	Megalodon	0	5	within
NC_000913.3	1735800	0%	0	0	Megalodon	0	5	within
NC_000913.3	1765519	0%	0	0	Megalodon	0	5	within
NC_000913.3	1783096	0%	0	0	Megalodon	0	5	within
NC_000913.3	1790134	0%	0	0	Megalodon	0	5	within
NC_000913.3	1841788	0%	0	0	Megalodon	0	5	within
NC_000913.3	1849640	0%	0	0	Megalodon	0	5	within
NC_000913.3	1924544	0%	0	0	Megalodon	0	5	within
NC_000913.3	1932225	0%	0	0	Megalodon	0	5	within
NC_000913.3	1955889	0%	0	0	Megalodon	0	5	within
NC_000913.3	1983652	0%	0	0	Megalodon	0	5	within
NC_000913.3	2038439	0%	0	0	Megalodon	0	5	within
NC_000913.3	2054610	0%	0	0	Megalodon	0	5	within
NC_000913.3	2220007	0%	0	0	Megalodon	0	5	within
NC_000913.3	2241862	0%	0	0.02	Megalodon	0	5	within
NC_000913.3	2249231	0%	0	0	Megalodon	0	5	within
NC_000913.3	2252675	0%	0	0	Megalodon	0	5	within
NC_000913.3	2267251	0%	0	0	Megalodon	0	5	within
NC_000913.3	2285332	0%	0	0	Megalodon	0	5	within
NC_000913.3	2299597	0%	0	0	Megalodon	0	5	within
NC_000913.3	2308460	0%	0	0	Megalodon	0	5	within
NC_000913.3	2336555	0%	0	0	Megalodon	0	5	within
NC_000913.3	2441796	0%	0	0	Megalodon	0	5	within
NC_000913.3	2456357	0%	0	0	Megalodon	0	5	within
NC_000913.3	2492459	0%	0	0	Megalodon	0	5	within
NC_000913.3	2543009	0%	0	0	Megalodon	0	5	within
NC_000913.3	2549387	0%	0	0.01	Megalodon	0	5	within
NC_000913.3	2608744	0%	0	0	Megalodon	0	5	within
NC_000913.3	2756900	0%	0	0	Megalodon	0	5	within
NC_000913.3	2803855	0%	0	0	Megalodon	0	5	within
NC_000913.3	2864215	0%	0	0	Megalodon	0	5	within
NC_000913.3	111270	10%	0.1	0.085	Megalodon	5	15	within
NC_000913.3	136866	10%	0.1	0.075	Megalodon	5	15	within
NC_000913.3	191253	10%	0.1	0.08	Megalodon	5	15	within
NC_000913.3	201887	10%	0.1	0.115	Megalodon	5	15	within
NC_000913.3	269806	10%	0.1	0.06	Megalodon	5	15	within
NC_000913.3	274066	10%	0.1	0.07	Megalodon	5	15	within
NC_000913.3	1025244	10%	0.1	0.07	Megalodon	5	15	within
NC_000913.3	1144722	10%	0.1	0.115	Megalodon	5	15	within
NC_000913.3	1172754	10%	0.1	0.035	Megalodon	5	15	outside
NC_000913.3	1177273	10%	0.1	0.075	Megalodon	5	15	within
NC_000913.3	1231573	10%	0.1	0.085	Megalodon	5	15	within
NC_000913.3	1279496	10%	0.1	0.085	Megalodon	5	15	within
NC_000913.3	1311180	10%	0.1	0.1	Megalodon	5	15	within
NC_000913.3	1397768	10%	0.1	0.055	Megalodon	5	15	within
NC_000913.3	1411309	10%	0.1	0.075	Megalodon	5	15	within
NC_000913.3	1458692	10%	0.1	0.085	Megalodon	5	15	within
NC_000913.3	1463638	10%	0.1	0.07	Megalodon	5	15	within
NC_000913.3	1586183	10%	0.1	0.065	Megalodon	5	15	within
NC_000913.3	1653604	10%	0.1	0.065	Megalodon	5	15	within
NC_000913.3	1676788	10%	0.1	0.11	Megalodon	5	15	within
NC_000913.3	1735800	10%	0.1	0.08	Megalodon	5	15	within
NC_000913.3	1765519	10%	0.1	0.04	Megalodon	5	15	outside
NC_000913.3	1783096	10%	0.1	0.065	Megalodon	5	15	within
NC_000913.3	1790134	10%	0.1	0.025	Megalodon	5	15	outside
NC_000913.3	1841788	10%	0.1	0.095	Megalodon	5	15	within
NC_000913.3	1849640	10%	0.1	0.105	Megalodon	5	15	within
NC_000913.3	1924544	10%	0.1	0.095	Megalodon	5	15	within
NC_000913.3	1932225	10%	0.1	0.105	Megalodon	5	15	within
NC_000913.3	1955889	10%	0.1	0.105	Megalodon	5	15	within
NC_000913.3	1983652	10%	0.1	0.075	Megalodon	5	15	within
NC_000913.3	2038439	10%	0.1	0.08	Megalodon	5	15	within
NC_000913.3	2054610	10%	0.1	0.09	Megalodon	5	15	within
NC_000913.3	2220007	10%	0.1	0.1	Megalodon	5	15	within
NC_000913.3	2241862	10%	0.1	0.13	Megalodon	5	15	within
NC_000913.3	2249231	10%	0.1	0.09	Megalodon	5	15	within
NC_000913.3	2252675	10%	0.1	0.06	Megalodon	5	15	within
NC_000913.3	2267251	10%	0.1	0.065	Megalodon	5	15	within
NC_000913.3	2285332	10%	0.1	0.11	Megalodon	5	15	within
NC_000913.3	2299597	10%	0.1	0.115	Megalodon	5	15	within
NC_000913.3	2308460	10%	0.1	0.065	Megalodon	5	15	within
NC_000913.3	2336555	10%	0.1	0.07	Megalodon	5	15	within
NC_000913.3	2441796	10%	0.1	0.055	Megalodon	5	15	within
NC_000913.3	2456357	10%	0.1	0.145	Megalodon	5	15	within
NC_000913.3	2492459	10%	0.1	0.1	Megalodon	5	15	within
NC_000913.3	2543009	10%	0.1	0.075	Megalodon	5	15	within
NC_000913.3	2549387	10%	0.1	0.05	Megalodon	5	15	within
NC_000913.3	2608744	10%	0.1	0.105	Megalodon	5	15	within
NC_000913.3	2756900	10%	0.1	0.07	Megalodon	5	15	within
NC_000913.3	2803855	10%	0.1	0.07	Megalodon	5	15	within
NC_000913.3	2864215	10%	0.1	0.07	Megalodon	5	15	within
NC_000913.3	111270	20%	0.2	0.19	Megalodon	15	25	within
NC_000913.3	136866	20%	0.2	0.165	Megalodon	15	25	within
NC_000913.3	191253	20%	0.2	0.14	Megalodon	15	25	outside
NC_000913.3	201887	20%	0.2	0.215	Megalodon	15	25	within
NC_000913.3	269806	20%	0.2	0.13	Megalodon	15	25	outside
NC_000913.3	274066	20%	0.2	0.14	Megalodon	15	25	outside
NC_000913.3	1025244	20%	0.2	0.15	Megalodon	15	25	within
NC_000913.3	1144722	20%	0.2	0.23	Megalodon	15	25	within
NC_000913.3	1172754	20%	0.2	0.135	Megalodon	15	25	outside
NC_000913.3	1177273	20%	0.2	0.16	Megalodon	15	25	within
NC_000913.3	1231573	20%	0.2	0.175	Megalodon	15	25	within
NC_000913.3	1279496	20%	0.2	0.155	Megalodon	15	25	within
NC_000913.3	1311180	20%	0.2	0.185	Megalodon	15	25	within
NC_000913.3	1397768	20%	0.2	0.15	Megalodon	15	25	within
NC_000913.3	1411309	20%	0.2	0.17	Megalodon	15	25	within
NC_000913.3	1458692	20%	0.2	0.16	Megalodon	15	25	within
NC_000913.3	1463638	20%	0.2	0.175	Megalodon	15	25	within
NC_000913.3	1586183	20%	0.2	0.14	Megalodon	15	25	outside
NC_000913.3	1653604	20%	0.2	0.16	Megalodon	15	25	within
NC_000913.3	1676788	20%	0.2	0.2	Megalodon	15	25	within
NC_000913.3	1735800	20%	0.2	0.145	Megalodon	15	25	outside
NC_000913.3	1765519	20%	0.2	0.11	Megalodon	15	25	outside
NC_000913.3	1783096	20%	0.2	0.13	Megalodon	15	25	outside
NC_000913.3	1790134	20%	0.2	0.08	Megalodon	15	25	outside
NC_000913.3	1841788	20%	0.2	0.175	Megalodon	15	25	within
NC_000913.3	1849640	20%	0.2	0.21	Megalodon	15	25	within
NC_000913.3	1924544	20%	0.2	0.175	Megalodon	15	25	within
NC_000913.3	1932225	20%	0.2	0.21	Megalodon	15	25	within
NC_000913.3	1955889	20%	0.2	0.175	Megalodon	15	25	within
NC_000913.3	1983652	20%	0.2	0.2	Megalodon	15	25	within
NC_000913.3	2038439	20%	0.2	0.16	Megalodon	15	25	within
NC_000913.3	2054610	20%	0.2	0.17	Megalodon	15	25	within
NC_000913.3	2220007	20%	0.2	0.175	Megalodon	15	25	within
NC_000913.3	2241862	20%	0.2	0.225	Megalodon	15	25	within
NC_000913.3	2249231	20%	0.2	0.17	Megalodon	15	25	within
NC_000913.3	2252675	20%	0.2	0.11	Megalodon	15	25	outside
NC_000913.3	2267251	20%	0.2	0.165	Megalodon	15	25	within
NC_000913.3	2285332	20%	0.2	0.185	Megalodon	15	25	within
NC_000913.3	2299597	20%	0.2	0.2	Megalodon	15	25	within
NC_000913.3	2308460	20%	0.2	0.16	Megalodon	15	25	within
NC_000913.3	2336555	20%	0.2	0.155	Megalodon	15	25	within
NC_000913.3	2441796	20%	0.2	0.145	Megalodon	15	25	outside
NC_000913.3	2456357	20%	0.2	0.205	Megalodon	15	25	within
NC_000913.3	2492459	20%	0.2	0.17	Megalodon	15	25	within
NC_000913.3	2543009	20%	0.2	0.165	Megalodon	15	25	within
NC_000913.3	2549387	20%	0.2	0.125	Megalodon	15	25	outside
NC_000913.3	2608744	20%	0.2	0.2	Megalodon	15	25	within
NC_000913.3	2756900	20%	0.2	0.155	Megalodon	15	25	within
NC_000913.3	2803855	20%	0.2	0.145	Megalodon	15	25	outside
NC_000913.3	2864215	20%	0.2	0.145	Megalodon	15	25	outside
NC_000913.3	111270	30%	0.3	0.3	Megalodon	25	35	within
NC_000913.3	136866	30%	0.3	0.275	Megalodon	25	35	within
NC_000913.3	191253	30%	0.3	0.24	Megalodon	25	35	outside
NC_000913.3	201887	30%	0.3	0.305	Megalodon	25	35	within
NC_000913.3	269806	30%	0.3	0.205	Megalodon	25	35	outside
NC_000913.3	274066	30%	0.3	0.22	Megalodon	25	35	outside
NC_000913.3	1025244	30%	0.3	0.215	Megalodon	25	35	outside
NC_000913.3	1144722	30%	0.3	0.3	Megalodon	25	35	within
NC_000913.3	1172754	30%	0.3	0.225	Megalodon	25	35	outside
NC_000913.3	1177273	30%	0.3	0.255	Megalodon	25	35	within
NC_000913.3	1231573	30%	0.3	0.275	Megalodon	25	35	within
NC_000913.3	1279496	30%	0.3	0.21	Megalodon	25	35	outside
NC_000913.3	1311180	30%	0.3	0.265	Megalodon	25	35	within
NC_000913.3	1397768	30%	0.3	0.24	Megalodon	25	35	outside
NC_000913.3	1411309	30%	0.3	0.21	Megalodon	25	35	outside
NC_000913.3	1458692	30%	0.3	0.235	Megalodon	25	35	outside
NC_000913.3	1463638	30%	0.3	0.23	Megalodon	25	35	outside
NC_000913.3	1586183	30%	0.3	0.23	Megalodon	25	35	outside
NC_000913.3	1653604	30%	0.3	0.215	Megalodon	25	35	outside
NC_000913.3	1676788	30%	0.3	0.285	Megalodon	25	35	within
NC_000913.3	1735800	30%	0.3	0.23	Megalodon	25	35	outside
NC_000913.3	1765519	30%	0.3	0.135	Megalodon	25	35	outside
NC_000913.3	1783096	30%	0.3	0.23	Megalodon	25	35	outside
NC_000913.3	1790134	30%	0.3	0.15	Megalodon	25	35	outside
NC_000913.3	1841788	30%	0.3	0.275	Megalodon	25	35	within
NC_000913.3	1849640	30%	0.3	0.31	Megalodon	25	35	within
NC_000913.3	1924544	30%	0.3	0.285	Megalodon	25	35	within
NC_000913.3	1932225	30%	0.3	0.295	Megalodon	25	35	within
NC_000913.3	1955889	30%	0.3	0.21	Megalodon	25	35	outside
NC_000913.3	1983652	30%	0.3	0.28	Megalodon	25	35	within
NC_000913.3	2038439	30%	0.3	0.27	Megalodon	25	35	within
NC_000913.3	2054610	30%	0.3	0.28	Megalodon	25	35	within
NC_000913.3	2220007	30%	0.3	0.245	Megalodon	25	35	outside
NC_000913.3	2241862	30%	0.3	0.26	Megalodon	25	35	within
NC_000913.3	2249231	30%	0.3	0.23	Megalodon	25	35	outside
NC_000913.3	2252675	30%	0.3	0.19	Megalodon	25	35	outside
NC_000913.3	2267251	30%	0.3	0.28	Megalodon	25	35	within
NC_000913.3	2285332	30%	0.3	0.265	Megalodon	25	35	within
NC_000913.3	2299597	30%	0.3	0.305	Megalodon	25	35	within
NC_000913.3	2308460	30%	0.3	0.265	Megalodon	25	35	within
NC_000913.3	2336555	30%	0.3	0.235	Megalodon	25	35	outside
NC_000913.3	2441796	30%	0.3	0.255	Megalodon	25	35	within
NC_000913.3	2456357	30%	0.3	0.3	Megalodon	25	35	within
NC_000913.3	2492459	30%	0.3	0.26	Megalodon	25	35	within
NC_000913.3	2543009	30%	0.3	0.28	Megalodon	25	35	within
NC_000913.3	2549387	30%	0.3	0.2	Megalodon	25	35	outside
NC_000913.3	2608744	30%	0.3	0.31	Megalodon	25	35	within
NC_000913.3	2756900	30%	0.3	0.265	Megalodon	25	35	within
NC_000913.3	2803855	30%	0.3	0.22	Megalodon	25	35	outside
NC_000913.3	2864215	30%	0.3	0.25	Megalodon	25	35	within
NC_000913.3	111270	40%	0.4	0.375	Megalodon	35	45	within
NC_000913.3	136866	40%	0.4	0.355	Megalodon	35	45	within
NC_000913.3	191253	40%	0.4	0.32	Megalodon	35	45	outside
NC_000913.3	201887	40%	0.4	0.405	Megalodon	35	45	within
NC_000913.3	269806	40%	0.4	0.275	Megalodon	35	45	outside
NC_000913.3	274066	40%	0.4	0.3	Megalodon	35	45	outside
NC_000913.3	1025244	40%	0.4	0.315	Megalodon	35	45	outside
NC_000913.3	1144722	40%	0.4	0.405	Megalodon	35	45	within
NC_000913.3	1172754	40%	0.4	0.315	Megalodon	35	45	outside
NC_000913.3	1177273	40%	0.4	0.35	Megalodon	35	45	within
NC_000913.3	1231573	40%	0.4	0.365	Megalodon	35	45	within
NC_000913.3	1279496	40%	0.4	0.29	Megalodon	35	45	outside
NC_000913.3	1311180	40%	0.4	0.345	Megalodon	35	45	outside
NC_000913.3	1397768	40%	0.4	0.355	Megalodon	35	45	within
NC_000913.3	1411309	40%	0.4	0.325	Megalodon	35	45	outside
NC_000913.3	1458692	40%	0.4	0.325	Megalodon	35	45	outside
NC_000913.3	1463638	40%	0.4	0.335	Megalodon	35	45	outside
NC_000913.3	1586183	40%	0.4	0.325	Megalodon	35	45	outside
NC_000913.3	1653604	40%	0.4	0.325	Megalodon	35	45	outside
NC_000913.3	1676788	40%	0.4	0.38	Megalodon	35	45	within
NC_000913.3	1735800	40%	0.4	0.285	Megalodon	35	45	outside
NC_000913.3	1765519	40%	0.4	0.21	Megalodon	35	45	outside
NC_000913.3	1783096	40%	0.4	0.325	Megalodon	35	45	outside
NC_000913.3	1790134	40%	0.4	0.22	Megalodon	35	45	outside
NC_000913.3	1841788	40%	0.4	0.375	Megalodon	35	45	within
NC_000913.3	1849640	40%	0.4	0.405	Megalodon	35	45	within
NC_000913.3	1924544	40%	0.4	0.36	Megalodon	35	45	within
NC_000913.3	1932225	40%	0.4	0.41	Megalodon	35	45	within
NC_000913.3	1955889	40%	0.4	0.315	Megalodon	35	45	outside
NC_000913.3	1983652	40%	0.4	0.375	Megalodon	35	45	within
NC_000913.3	2038439	40%	0.4	0.365	Megalodon	35	45	within
NC_000913.3	2054610	40%	0.4	0.365	Megalodon	35	45	within
NC_000913.3	2220007	40%	0.4	0.33	Megalodon	35	45	outside
NC_000913.3	2241862	40%	0.4	0.37	Megalodon	35	45	within
NC_000913.3	2249231	40%	0.4	0.32	Megalodon	35	45	outside
NC_000913.3	2252675	40%	0.4	0.26	Megalodon	35	45	outside
NC_000913.3	2267251	40%	0.4	0.35	Megalodon	35	45	within
NC_000913.3	2285332	40%	0.4	0.35	Megalodon	35	45	within
NC_000913.3	2299597	40%	0.4	0.37	Megalodon	35	45	within
NC_000913.3	2308460	40%	0.4	0.36	Megalodon	35	45	within
NC_000913.3	2336555	40%	0.4	0.3	Megalodon	35	45	outside
NC_000913.3	2441796	40%	0.4	0.29	Megalodon	35	45	outside
NC_000913.3	2456357	40%	0.4	0.425	Megalodon	35	45	within
NC_000913.3	2492459	40%	0.4	0.335	Megalodon	35	45	outside
NC_000913.3	2543009	40%	0.4	0.385	Megalodon	35	45	within
NC_000913.3	2549387	40%	0.4	0.295	Megalodon	35	45	outside
NC_000913.3	2608744	40%	0.4	0.405	Megalodon	35	45	within
NC_000913.3	2756900	40%	0.4	0.36	Megalodon	35	45	within
NC_000913.3	2803855	40%	0.4	0.32	Megalodon	35	45	outside
NC_000913.3	2864215	40%	0.4	0.32	Megalodon	35	45	outside
NC_000913.3	111270	50%	0.5	0.475	Megalodon	45	55	within
NC_000913.3	136866	50%	0.5	0.45	Megalodon	45	55	within
NC_000913.3	191253	50%	0.5	0.415	Megalodon	45	55	outside
NC_000913.3	201887	50%	0.5	0.5	Megalodon	45	55	within
NC_000913.3	269806	50%	0.5	0.35	Megalodon	45	55	outside
NC_000913.3	274066	50%	0.5	0.395	Megalodon	45	55	outside
NC_000913.3	1025244	50%	0.5	0.425	Megalodon	45	55	outside
NC_000913.3	1144722	50%	0.5	0.46	Megalodon	45	55	within
NC_000913.3	1172754	50%	0.5	0.385	Megalodon	45	55	outside
NC_000913.3	1177273	50%	0.5	0.43	Megalodon	45	55	outside
NC_000913.3	1231573	50%	0.5	0.46	Megalodon	45	55	within
NC_000913.3	1279496	50%	0.5	0.42	Megalodon	45	55	outside
NC_000913.3	1311180	50%	0.5	0.445	Megalodon	45	55	outside
NC_000913.3	1397768	50%	0.5	0.445	Megalodon	45	55	outside
NC_000913.3	1411309	50%	0.5	0.41	Megalodon	45	55	outside
NC_000913.3	1458692	50%	0.5	0.425	Megalodon	45	55	outside
NC_000913.3	1463638	50%	0.5	0.425	Megalodon	45	55	outside
NC_000913.3	1586183	50%	0.5	0.43	Megalodon	45	55	outside
NC_000913.3	1653604	50%	0.5	0.435	Megalodon	45	55	outside
NC_000913.3	1676788	50%	0.5	0.47	Megalodon	45	55	within
NC_000913.3	1735800	50%	0.5	0.395	Megalodon	45	55	outside
NC_000913.3	1765519	50%	0.5	0.31	Megalodon	45	55	outside
NC_000913.3	1783096	50%	0.5	0.42	Megalodon	45	55	outside
NC_000913.3	1790134	50%	0.5	0.325	Megalodon	45	55	outside
NC_000913.3	1841788	50%	0.5	0.48	Megalodon	45	55	within
NC_000913.3	1849640	50%	0.5	0.49	Megalodon	45	55	within
NC_000913.3	1924544	50%	0.5	0.455	Megalodon	45	55	within
NC_000913.3	1932225	50%	0.5	0.51	Megalodon	45	55	within
NC_000913.3	1955889	50%	0.5	0.405	Megalodon	45	55	outside
NC_000913.3	1983652	50%	0.5	0.46	Megalodon	45	55	within
NC_000913.3	2038439	50%	0.5	0.445	Megalodon	45	55	outside
NC_000913.3	2054610	50%	0.5	0.475	Megalodon	45	55	within
NC_000913.3	2220007	50%	0.5	0.445	Megalodon	45	55	outside
NC_000913.3	2241862	50%	0.5	0.47	Megalodon	45	55	within
NC_000913.3	2249231	50%	0.5	0.415	Megalodon	45	55	outside
NC_000913.3	2252675	50%	0.5	0.32	Megalodon	45	55	outside
NC_000913.3	2267251	50%	0.5	0.44	Megalodon	45	55	outside
NC_000913.3	2285332	50%	0.5	0.425	Megalodon	45	55	outside
NC_000913.3	2299597	50%	0.5	0.45	Megalodon	45	55	within
NC_000913.3	2308460	50%	0.5	0.465	Megalodon	45	55	within
NC_000913.3	2336555	50%	0.5	0.405	Megalodon	45	55	outside
NC_000913.3	2441796	50%	0.5	0.385	Megalodon	45	55	outside
NC_000913.3	2456357	50%	0.5	0.515	Megalodon	45	55	within
NC_000913.3	2492459	50%	0.5	0.445	Megalodon	45	55	outside
NC_000913.3	2543009	50%	0.5	0.46	Megalodon	45	55	within
NC_000913.3	2549387	50%	0.5	0.385	Megalodon	45	55	outside
NC_000913.3	2608744	50%	0.5	0.485	Megalodon	45	55	within
NC_000913.3	2756900	50%	0.5	0.455	Megalodon	45	55	within
NC_000913.3	2803855	50%	0.5	0.4	Megalodon	45	55	outside
NC_000913.3	2864215	50%	0.5	0.41	Megalodon	45	55	outside
NC_000913.3	111270	60%	0.6	0.56	Megalodon	55	65	within
NC_000913.3	136866	60%	0.6	0.555	Megalodon	55	65	within
NC_000913.3	191253	60%	0.6	0.505	Megalodon	55	65	outside
NC_000913.3	201887	60%	0.6	0.585	Megalodon	55	65	within
NC_000913.3	269806	60%	0.6	0.455	Megalodon	55	65	outside
NC_000913.3	274066	60%	0.6	0.495	Megalodon	55	65	outside
NC_000913.3	1025244	60%	0.6	0.505	Megalodon	55	65	outside
NC_000913.3	1144722	60%	0.6	0.57	Megalodon	55	65	within
NC_000913.3	1172754	60%	0.6	0.45	Megalodon	55	65	outside
NC_000913.3	1177273	60%	0.6	0.515	Megalodon	55	65	outside
NC_000913.3	1231573	60%	0.6	0.55	Megalodon	55	65	within
NC_000913.3	1279496	60%	0.6	0.535	Megalodon	55	65	outside
NC_000913.3	1311180	60%	0.6	0.525	Megalodon	55	65	outside
NC_000913.3	1397768	60%	0.6	0.55	Megalodon	55	65	within
NC_000913.3	1411309	60%	0.6	0.51	Megalodon	55	65	outside
NC_000913.3	1458692	60%	0.6	0.515	Megalodon	55	65	outside
NC_000913.3	1463638	60%	0.6	0.55	Megalodon	55	65	within
NC_000913.3	1586183	60%	0.6	0.535	Megalodon	55	65	outside
NC_000913.3	1653604	60%	0.6	0.535	Megalodon	55	65	outside
NC_000913.3	1676788	60%	0.6	0.57	Megalodon	55	65	within
NC_000913.3	1735800	60%	0.6	0.465	Megalodon	55	65	outside
NC_000913.3	1765519	60%	0.6	0.44	Megalodon	55	65	outside
NC_000913.3	1783096	60%	0.6	0.485	Megalodon	55	65	outside
NC_000913.3	1790134	60%	0.6	0.415	Megalodon	55	65	outside
NC_000913.3	1841788	60%	0.6	0.58	Megalodon	55	65	within
NC_000913.3	1849640	60%	0.6	0.56	Megalodon	55	65	within
NC_000913.3	1924544	60%	0.6	0.535	Megalodon	55	65	outside
NC_000913.3	1932225	60%	0.6	0.6	Megalodon	55	65	within
NC_000913.3	1955889	60%	0.6	0.505	Megalodon	55	65	outside
NC_000913.3	1983652	60%	0.6	0.555	Megalodon	55	65	within
NC_000913.3	2038439	60%	0.6	0.525	Megalodon	55	65	outside
NC_000913.3	2054610	60%	0.6	0.585	Megalodon	55	65	within
NC_000913.3	2220007	60%	0.6	0.555	Megalodon	55	65	within
NC_000913.3	2241862	60%	0.6	0.555	Megalodon	55	65	within
NC_000913.3	2249231	60%	0.6	0.53	Megalodon	55	65	outside
NC_000913.3	2252675	60%	0.6	0.4	Megalodon	55	65	outside
NC_000913.3	2267251	60%	0.6	0.555	Megalodon	55	65	within
NC_000913.3	2285332	60%	0.6	0.51	Megalodon	55	65	outside
NC_000913.3	2299597	60%	0.6	0.535	Megalodon	55	65	outside
NC_000913.3	2308460	60%	0.6	0.56	Megalodon	55	65	within
NC_000913.3	2336555	60%	0.6	0.5	Megalodon	55	65	outside
NC_000913.3	2441796	60%	0.6	0.48	Megalodon	55	65	outside
NC_000913.3	2456357	60%	0.6	0.61	Megalodon	55	65	within
NC_000913.3	2492459	60%	0.6	0.555	Megalodon	55	65	within
NC_000913.3	2543009	60%	0.6	0.545	Megalodon	55	65	outside
NC_000913.3	2549387	60%	0.6	0.48	Megalodon	55	65	outside
NC_000913.3	2608744	60%	0.6	0.59	Megalodon	55	65	within
NC_000913.3	2756900	60%	0.6	0.56	Megalodon	55	65	within
NC_000913.3	2803855	60%	0.6	0.485	Megalodon	55	65	outside
NC_000913.3	2864215	60%	0.6	0.51	Megalodon	55	65	outside
NC_000913.3	111270	70%	0.7	0.65	Megalodon	65	75	within
NC_000913.3	136866	70%	0.7	0.655	Megalodon	65	75	within
NC_000913.3	191253	70%	0.7	0.615	Megalodon	65	75	outside
NC_000913.3	201887	70%	0.7	0.69	Megalodon	65	75	within
NC_000913.3	269806	70%	0.7	0.56	Megalodon	65	75	outside
NC_000913.3	274066	70%	0.7	0.595	Megalodon	65	75	outside
NC_000913.3	1025244	70%	0.7	0.555	Megalodon	65	75	outside
NC_000913.3	1144722	70%	0.7	0.655	Megalodon	65	75	within
NC_000913.3	1172754	70%	0.7	0.585	Megalodon	65	75	outside
NC_000913.3	1177273	70%	0.7	0.61	Megalodon	65	75	outside
NC_000913.3	1231573	70%	0.7	0.63	Megalodon	65	75	outside
NC_000913.3	1279496	70%	0.7	0.645	Megalodon	65	75	outside
NC_000913.3	1311180	70%	0.7	0.645	Megalodon	65	75	outside
NC_000913.3	1397768	70%	0.7	0.645	Megalodon	65	75	outside
NC_000913.3	1411309	70%	0.7	0.595	Megalodon	65	75	outside
NC_000913.3	1458692	70%	0.7	0.625	Megalodon	65	75	outside
NC_000913.3	1463638	70%	0.7	0.63	Megalodon	65	75	outside
NC_000913.3	1586183	70%	0.7	0.645	Megalodon	65	75	outside
NC_000913.3	1653604	70%	0.7	0.655	Megalodon	65	75	within
NC_000913.3	1676788	70%	0.7	0.64	Megalodon	65	75	outside
NC_000913.3	1735800	70%	0.7	0.57	Megalodon	65	75	outside
NC_000913.3	1765519	70%	0.7	0.5	Megalodon	65	75	outside
NC_000913.3	1783096	70%	0.7	0.57	Megalodon	65	75	outside
NC_000913.3	1790134	70%	0.7	0.48	Megalodon	65	75	outside
NC_000913.3	1841788	70%	0.7	0.675	Megalodon	65	75	within
NC_000913.3	1849640	70%	0.7	0.665	Megalodon	65	75	within
NC_000913.3	1924544	70%	0.7	0.65	Megalodon	65	75	within
NC_000913.3	1932225	70%	0.7	0.685	Megalodon	65	75	within
NC_000913.3	1955889	70%	0.7	0.625	Megalodon	65	75	outside
NC_000913.3	1983652	70%	0.7	0.635	Megalodon	65	75	outside
NC_000913.3	2038439	70%	0.7	0.62	Megalodon	65	75	outside
NC_000913.3	2054610	70%	0.7	0.675	Megalodon	65	75	within
NC_000913.3	2220007	70%	0.7	0.655	Megalodon	65	75	within
NC_000913.3	2241862	70%	0.7	0.625	Megalodon	65	75	outside
NC_000913.3	2249231	70%	0.7	0.6	Megalodon	65	75	outside
NC_000913.3	2252675	70%	0.7	0.48	Megalodon	65	75	outside
NC_000913.3	2267251	70%	0.7	0.655	Megalodon	65	75	within
NC_000913.3	2285332	70%	0.7	0.625	Megalodon	65	75	outside
NC_000913.3	2299597	70%	0.7	0.61	Megalodon	65	75	outside
NC_000913.3	2308460	70%	0.7	0.63	Megalodon	65	75	outside
NC_000913.3	2336555	70%	0.7	0.605	Megalodon	65	75	outside
NC_000913.3	2441796	70%	0.7	0.55	Megalodon	65	75	outside
NC_000913.3	2456357	70%	0.7	0.68	Megalodon	65	75	within
NC_000913.3	2492459	70%	0.7	0.64	Megalodon	65	75	outside
NC_000913.3	2543009	70%	0.7	0.65	Megalodon	65	75	within
NC_000913.3	2549387	70%	0.7	0.575	Megalodon	65	75	outside
NC_000913.3	2608744	70%	0.7	0.675	Megalodon	65	75	within
NC_000913.3	2756900	70%	0.7	0.675	Megalodon	65	75	within
NC_000913.3	2803855	70%	0.7	0.58	Megalodon	65	75	outside
NC_000913.3	2864215	70%	0.7	0.615	Megalodon	65	75	outside
NC_000913.3	111270	80%	0.8	0.74	Megalodon	75	85	outside
NC_000913.3	136866	80%	0.8	0.75	Megalodon	75	85	within
NC_000913.3	191253	80%	0.8	0.695	Megalodon	75	85	outside
NC_000913.3	201887	80%	0.8	0.8	Megalodon	75	85	within
NC_000913.3	269806	80%	0.8	0.66	Megalodon	75	85	outside
NC_000913.3	274066	80%	0.8	0.72	Megalodon	75	85	outside
NC_000913.3	1025244	80%	0.8	0.68	Megalodon	75	85	outside
NC_000913.3	1144722	80%	0.8	0.72	Megalodon	75	85	outside
NC_000913.3	1172754	80%	0.8	0.67	Megalodon	75	85	outside
NC_000913.3	1177273	80%	0.8	0.72	Megalodon	75	85	outside
NC_000913.3	1231573	80%	0.8	0.78	Megalodon	75	85	within
NC_000913.3	1279496	80%	0.8	0.735	Megalodon	75	85	outside
NC_000913.3	1311180	80%	0.8	0.745	Megalodon	75	85	outside
NC_000913.3	1397768	80%	0.8	0.735	Megalodon	75	85	outside
NC_000913.3	1411309	80%	0.8	0.655	Megalodon	75	85	outside
NC_000913.3	1458692	80%	0.8	0.725	Megalodon	75	85	outside
NC_000913.3	1463638	80%	0.8	0.725	Megalodon	75	85	outside
NC_000913.3	1586183	80%	0.8	0.75	Megalodon	75	85	within
NC_000913.3	1653604	80%	0.8	0.755	Megalodon	75	85	within
NC_000913.3	1676788	80%	0.8	0.75	Megalodon	75	85	within
NC_000913.3	1735800	80%	0.8	0.675	Megalodon	75	85	outside
NC_000913.3	1765519	80%	0.8	0.6	Megalodon	75	85	outside
NC_000913.3	1783096	80%	0.8	0.655	Megalodon	75	85	outside
NC_000913.3	1790134	80%	0.8	0.585	Megalodon	75	85	outside
NC_000913.3	1841788	80%	0.8	0.785	Megalodon	75	85	within
NC_000913.3	1849640	80%	0.8	0.775	Megalodon	75	85	within
NC_000913.3	1924544	80%	0.8	0.75	Megalodon	75	85	within
NC_000913.3	1932225	80%	0.8	0.78	Megalodon	75	85	within
NC_000913.3	1955889	80%	0.8	0.705	Megalodon	75	85	outside
NC_000913.3	1983652	80%	0.8	0.705	Megalodon	75	85	outside
NC_000913.3	2038439	80%	0.8	0.73	Megalodon	75	85	outside
NC_000913.3	2054610	80%	0.8	0.775	Megalodon	75	85	within
NC_000913.3	2220007	80%	0.8	0.735	Megalodon	75	85	outside
NC_000913.3	2241862	80%	0.8	0.735	Megalodon	75	85	outside
NC_000913.3	2249231	80%	0.8	0.685	Megalodon	75	85	outside
NC_000913.3	2252675	80%	0.8	0.59	Megalodon	75	85	outside
NC_000913.3	2267251	80%	0.8	0.765	Megalodon	75	85	within
NC_000913.3	2285332	80%	0.8	0.725	Megalodon	75	85	outside
NC_000913.3	2299597	80%	0.8	0.695	Megalodon	75	85	outside
NC_000913.3	2308460	80%	0.8	0.73	Megalodon	75	85	outside
NC_000913.3	2336555	80%	0.8	0.715	Megalodon	75	85	outside
NC_000913.3	2441796	80%	0.8	0.67	Megalodon	75	85	outside
NC_000913.3	2456357	80%	0.8	0.805	Megalodon	75	85	within
NC_000913.3	2492459	80%	0.8	0.73	Megalodon	75	85	outside
NC_000913.3	2543009	80%	0.8	0.755	Megalodon	75	85	within
NC_000913.3	2549387	80%	0.8	0.645	Megalodon	75	85	outside
NC_000913.3	2608744	80%	0.8	0.79	Megalodon	75	85	within
NC_000913.3	2756900	80%	0.8	0.79	Megalodon	75	85	within
NC_000913.3	2803855	80%	0.8	0.67	Megalodon	75	85	outside
NC_000913.3	2864215	80%	0.8	0.7	Megalodon	75	85	outside
NC_000913.3	111270	90%	0.9	0.81	Megalodon	85	95	outside
NC_000913.3	136866	90%	0.9	0.855	Megalodon	85	95	within
NC_000913.3	191253	90%	0.9	0.8	Megalodon	85	95	outside
NC_000913.3	201887	90%	0.9	0.855	Megalodon	85	95	within
NC_000913.3	269806	90%	0.9	0.78	Megalodon	85	95	outside
NC_000913.3	274066	90%	0.9	0.825	Megalodon	85	95	outside
NC_000913.3	1025244	90%	0.9	0.735	Megalodon	85	95	outside
NC_000913.3	1144722	90%	0.9	0.8	Megalodon	85	95	outside
NC_000913.3	1172754	90%	0.9	0.765	Megalodon	85	95	outside
NC_000913.3	1177273	90%	0.9	0.825	Megalodon	85	95	outside
NC_000913.3	1231573	90%	0.9	0.865	Megalodon	85	95	within
NC_000913.3	1279496	90%	0.9	0.845	Megalodon	85	95	outside
NC_000913.3	1311180	90%	0.9	0.835	Megalodon	85	95	outside
NC_000913.3	1397768	90%	0.9	0.85	Megalodon	85	95	within
NC_000913.3	1411309	90%	0.9	0.73	Megalodon	85	95	outside
NC_000913.3	1458692	90%	0.9	0.83	Megalodon	85	95	outside
NC_000913.3	1463638	90%	0.9	0.83	Megalodon	85	95	outside
NC_000913.3	1586183	90%	0.9	0.845	Megalodon	85	95	outside
NC_000913.3	1653604	90%	0.9	0.865	Megalodon	85	95	within
NC_000913.3	1676788	90%	0.9	0.855	Megalodon	85	95	within
NC_000913.3	1735800	90%	0.9	0.825	Megalodon	85	95	outside
NC_000913.3	1765519	90%	0.9	0.66	Megalodon	85	95	outside
NC_000913.3	1783096	90%	0.9	0.76	Megalodon	85	95	outside
NC_000913.3	1790134	90%	0.9	0.635	Megalodon	85	95	outside
NC_000913.3	1841788	90%	0.9	0.885	Megalodon	85	95	within
NC_000913.3	1849640	90%	0.9	0.91	Megalodon	85	95	within
NC_000913.3	1924544	90%	0.9	0.85	Megalodon	85	95	within
NC_000913.3	1932225	90%	0.9	0.87	Megalodon	85	95	within
NC_000913.3	1955889	90%	0.9	0.805	Megalodon	85	95	outside
NC_000913.3	1983652	90%	0.9	0.81	Megalodon	85	95	outside
NC_000913.3	2038439	90%	0.9	0.83	Megalodon	85	95	outside
NC_000913.3	2054610	90%	0.9	0.875	Megalodon	85	95	within
NC_000913.3	2220007	90%	0.9	0.815	Megalodon	85	95	outside
NC_000913.3	2241862	90%	0.9	0.81	Megalodon	85	95	outside
NC_000913.3	2249231	90%	0.9	0.775	Megalodon	85	95	outside
NC_000913.3	2252675	90%	0.9	0.7	Megalodon	85	95	outside
NC_000913.3	2267251	90%	0.9	0.85	Megalodon	85	95	within
NC_000913.3	2285332	90%	0.9	0.785	Megalodon	85	95	outside
NC_000913.3	2299597	90%	0.9	0.825	Megalodon	85	95	outside
NC_000913.3	2308460	90%	0.9	0.82	Megalodon	85	95	outside
NC_000913.3	2336555	90%	0.9	0.8	Megalodon	85	95	outside
NC_000913.3	2441796	90%	0.9	0.77	Megalodon	85	95	outside
NC_000913.3	2456357	90%	0.9	0.825	Megalodon	85	95	outside
NC_000913.3	2492459	90%	0.9	0.825	Megalodon	85	95	outside
NC_000913.3	2543009	90%	0.9	0.855	Megalodon	85	95	within
NC_000913.3	2549387	90%	0.9	0.73	Megalodon	85	95	outside
NC_000913.3	2608744	90%	0.9	0.885	Megalodon	85	95	within
NC_000913.3	2756900	90%	0.9	0.87	Megalodon	85	95	within
NC_000913.3	2803855	90%	0.9	0.77	Megalodon	85	95	outside
NC_000913.3	2864215	90%	0.9	0.815	Megalodon	85	95	outside
NC_000913.3	111270	100%	1	0.9	Megalodon	95	100	outside
NC_000913.3	136866	100%	1	0.945	Megalodon	95	100	outside
NC_000913.3	191253	100%	1	0.915	Megalodon	95	100	outside
NC_000913.3	201887	100%	1	0.94	Megalodon	95	100	outside
NC_000913.3	269806	100%	1	0.92	Megalodon	95	100	outside
NC_000913.3	274066	100%	1	0.92	Megalodon	95	100	outside
NC_000913.3	1025244	100%	1	0.815	Megalodon	95	100	outside
NC_000913.3	1144722	100%	1	0.9	Megalodon	95	100	outside
NC_000913.3	1172754	100%	1	0.89	Megalodon	95	100	outside
NC_000913.3	1177273	100%	1	0.925	Megalodon	95	100	outside
NC_000913.3	1231573	100%	1	0.97	Megalodon	95	100	within
NC_000913.3	1279496	100%	1	0.97	Megalodon	95	100	within
NC_000913.3	1311180	100%	1	0.94	Megalodon	95	100	outside
NC_000913.3	1397768	100%	1	0.93	Megalodon	95	100	outside
NC_000913.3	1411309	100%	1	0.82	Megalodon	95	100	outside
NC_000913.3	1458692	100%	1	0.97	Megalodon	95	100	within
NC_000913.3	1463638	100%	1	0.95	Megalodon	95	100	within
NC_000913.3	1586183	100%	1	0.955	Megalodon	95	100	within
NC_000913.3	1653604	100%	1	0.965	Megalodon	95	100	within
NC_000913.3	1676788	100%	1	0.965	Megalodon	95	100	within
NC_000913.3	1735800	100%	1	0.925	Megalodon	95	100	outside
NC_000913.3	1765519	100%	1	0.74	Megalodon	95	100	outside
NC_000913.3	1783096	100%	1	0.87	Megalodon	95	100	outside
NC_000913.3	1790134	100%	1	0.74	Megalodon	95	100	outside
NC_000913.3	1841788	100%	1	1	Megalodon	95	100	within
NC_000913.3	1849640	100%	1	1	Megalodon	95	100	within
NC_000913.3	1924544	100%	1	0.95	Megalodon	95	100	within
NC_000913.3	1932225	100%	1	1	Megalodon	95	100	within
NC_000913.3	1955889	100%	1	0.915	Megalodon	95	100	outside
NC_000913.3	1983652	100%	1	0.895	Megalodon	95	100	outside
NC_000913.3	2038439	100%	1	0.93	Megalodon	95	100	outside
NC_000913.3	2054610	100%	1	0.98	Megalodon	95	100	within
NC_000913.3	2220007	100%	1	0.915	Megalodon	95	100	outside
NC_000913.3	2241862	100%	1	0.885	Megalodon	95	100	outside
NC_000913.3	2249231	100%	1	0.96	Megalodon	95	100	within
NC_000913.3	2252675	100%	1	0.83	Megalodon	95	100	outside
NC_000913.3	2267251	100%	1	0.95	Megalodon	95	100	within
NC_000913.3	2285332	100%	1	0.875	Megalodon	95	100	outside
NC_000913.3	2299597	100%	1	0.95	Megalodon	95	100	within
NC_000913.3	2308460	100%	1	0.925	Megalodon	95	100	outside
NC_000913.3	2336555	100%	1	0.91	Megalodon	95	100	outside
NC_000913.3	2441796	100%	1	0.86	Megalodon	95	100	outside
NC_000913.3	2456357	100%	1	0.94	Megalodon	95	100	outside
NC_000913.3	2492459	100%	1	0.92	Megalodon	95	100	outside
NC_000913.3	2543009	100%	1	0.95	Megalodon	95	100	within
NC_000913.3	2549387	100%	1	0.825	Megalodon	95	100	outside
NC_000913.3	2608744	100%	1	0.98	Megalodon	95	100	within
NC_000913.3	2756900	100%	1	0.96	Megalodon	95	100	within
NC_000913.3	2803855	100%	1	0.88	Megalodon	95	100	outside
NC_000913.3	2864215	100%	1	0.89	Megalodon	95	100	outside
NC_000913.3	111270	0%	0	0	Tombo	0	5	within
NC_000913.3	136866	0%	0	0.03125	Tombo	0	5	within
NC_000913.3	191253	0%	0	0.08335	Tombo	0	5	outside
NC_000913.3	201887	0%	0	0.3125	Tombo	0	5	outside
NC_000913.3	269806	0%	0	0.11275	Tombo	0	5	outside
NC_000913.3	274066	0%	0	0.25	Tombo	0	5	outside
NC_000913.3	1025244	0%	0	0	Tombo	0	5	within
NC_000913.3	1144722	0%	0	0	Tombo	0	5	within
NC_000913.3	1172754	0%	0	0	Tombo	0	5	within
NC_000913.3	1177273	0%	0	0.16665	Tombo	0	5	outside
NC_000913.3	1231573	0%	0	0.1894	Tombo	0	5	outside
NC_000913.3	1279496	0%	0	0	Tombo	0	5	within
NC_000913.3	1311180	0%	0	0.54545	Tombo	0	5	outside
NC_000913.3	1397768	0%	0	0.06665	Tombo	0	5	outside
NC_000913.3	1411309	0%	0	0.04545	Tombo	0	5	within
NC_000913.3	1458692	0%	0	0.6	Tombo	0	5	outside
NC_000913.3	1463638	0%	0	0.625	Tombo	0	5	outside
NC_000913.3	1586183	0%	0	0.54165	Tombo	0	5	outside
NC_000913.3	1653604	0%	0	0.04555	Tombo	0	5	within
NC_000913.3	1676788	0%	0	0.05745	Tombo	0	5	outside
NC_000913.3	1735800	0%	0	0	Tombo	0	5	within
NC_000913.3	1765519	0%	0	0.39585	Tombo	0	5	outside
NC_000913.3	1783096	0%	0	0.1	Tombo	0	5	outside
NC_000913.3	1790134	0%	0	0.2	Tombo	0	5	outside
NC_000913.3	1841788	0%	0	0.125	Tombo	0	5	outside
NC_000913.3	1849640	0%	0	0.63635	Tombo	0	5	outside
NC_000913.3	1924544	0%	0	0.27175	Tombo	0	5	outside
NC_000913.3	1932225	0%	0	0	Tombo	0	5	within
NC_000913.3	1955889	0%	0	0.2	Tombo	0	5	outside
NC_000913.3	1983652	0%	0	0.28125	Tombo	0	5	outside
NC_000913.3	2038439	0%	0	0.2	Tombo	0	5	outside
NC_000913.3	2054610	0%	0	0.32275	Tombo	0	5	outside
NC_000913.3	2220007	0%	0	0.1509	Tombo	0	5	outside
NC_000913.3	2241862	0%	0	0.44445	Tombo	0	5	outside
NC_000913.3	2249231	0%	0	0.2575	Tombo	0	5	outside
NC_000913.3	2252675	0%	0	0.0871	Tombo	0	5	outside
NC_000913.3	2267251	0%	0	0.19295	Tombo	0	5	outside
NC_000913.3	2285332	0%	0	0.1316	Tombo	0	5	outside
NC_000913.3	2299597	0%	0	0.11805	Tombo	0	5	outside
NC_000913.3	2308460	0%	0	0.8	Tombo	0	5	outside
NC_000913.3	2336555	0%	0	0.1394	Tombo	0	5	outside
NC_000913.3	2441796	0%	0	0.05	Tombo	0	5	within
NC_000913.3	2456357	0%	0	1	Tombo	0	5	outside
NC_000913.3	2492459	0%	0	0.35555	Tombo	0	5	outside
NC_000913.3	2543009	0%	0	0.1416	Tombo	0	5	outside
NC_000913.3	2549387	0%	0	0.08335	Tombo	0	5	outside
NC_000913.3	2608744	0%	0	0.86365	Tombo	0	5	outside
NC_000913.3	2756900	0%	0	0.0156	Tombo	0	5	within
NC_000913.3	2803855	0%	0	0.2	Tombo	0	5	outside
NC_000913.3	2864215	0%	0	0	Tombo	0	5	within
NC_000913.3	111270	10%	0.1	0.75	Tombo	5	15	outside
NC_000913.3	136866	10%	0.1	0.04165	Tombo	5	15	outside
NC_000913.3	191253	10%	0.1	0.1845	Tombo	5	15	outside
NC_000913.3	201887	10%	0.1	0.32145	Tombo	5	15	outside
NC_000913.3	269806	10%	0.1	0.1988	Tombo	5	15	outside
NC_000913.3	274066	10%	0.1	0.22545	Tombo	5	15	outside
NC_000913.3	1025244	10%	0.1	0.14375	Tombo	5	15	within
NC_000913.3	1144722	10%	0.1	0	Tombo	5	15	outside
NC_000913.3	1172754	10%	0.1	0.1513	Tombo	5	15	outside
NC_000913.3	1177273	10%	0.1	0.29165	Tombo	5	15	outside
NC_000913.3	1231573	10%	0.1	0.22025	Tombo	5	15	outside
NC_000913.3	1279496	10%	0.1	0.25	Tombo	5	15	outside
NC_000913.3	1311180	10%	0.1	0.625	Tombo	5	15	outside
NC_000913.3	1397768	10%	0.1	0.1625	Tombo	5	15	outside
NC_000913.3	1411309	10%	0.1	0.25	Tombo	5	15	outside
NC_000913.3	1458692	10%	0.1	0.2	Tombo	5	15	outside
NC_000913.3	1463638	10%	0.1	0.69565	Tombo	5	15	outside
NC_000913.3	1586183	10%	0.1	0.5577	Tombo	5	15	outside
NC_000913.3	1653604	10%	0.1	0.15515	Tombo	5	15	outside
NC_000913.3	1676788	10%	0.1	0.1688	Tombo	5	15	outside
NC_000913.3	1735800	10%	0.1	0.0625	Tombo	5	15	within
NC_000913.3	1765519	10%	0.1	0.4675	Tombo	5	15	outside
NC_000913.3	1783096	10%	0.1	0.09525	Tombo	5	15	within
NC_000913.3	1790134	10%	0.1	0.3778	Tombo	5	15	outside
NC_000913.3	1841788	10%	0.1	0.2792	Tombo	5	15	outside
NC_000913.3	1849640	10%	0.1	0.3125	Tombo	5	15	outside
NC_000913.3	1924544	10%	0.1	0.4203	Tombo	5	15	outside
NC_000913.3	1932225	10%	0.1	0.25895	Tombo	5	15	outside
NC_000913.3	1955889	10%	0.1	0.29325	Tombo	5	15	outside
NC_000913.3	1983652	10%	0.1	0.4271	Tombo	5	15	outside
NC_000913.3	2038439	10%	0.1	0.4	Tombo	5	15	outside
NC_000913.3	2054610	10%	0.1	0.39335	Tombo	5	15	outside
NC_000913.3	2220007	10%	0.1	0.14855	Tombo	5	15	within
NC_000913.3	2241862	10%	0.1	0.5	Tombo	5	15	outside
NC_000913.3	2249231	10%	0.1	0.26875	Tombo	5	15	outside
NC_000913.3	2252675	10%	0.1	0.25835	Tombo	5	15	outside
NC_000913.3	2267251	10%	0.1	0.33695	Tombo	5	15	outside
NC_000913.3	2285332	10%	0.1	0.35085	Tombo	5	15	outside
NC_000913.3	2299597	10%	0.1	0.3	Tombo	5	15	outside
NC_000913.3	2308460	10%	0.1	0.8571	Tombo	5	15	outside
NC_000913.3	2336555	10%	0.1	0.24545	Tombo	5	15	outside
NC_000913.3	2441796	10%	0.1	0.2381	Tombo	5	15	outside
NC_000913.3	2456357	10%	0.1	1	Tombo	5	15	outside
NC_000913.3	2492459	10%	0.1	0.4708	Tombo	5	15	outside
NC_000913.3	2543009	10%	0.1	0.09615	Tombo	5	15	within
NC_000913.3	2549387	10%	0.1	0.1984	Tombo	5	15	outside
NC_000913.3	2608744	10%	0.1	0.91665	Tombo	5	15	outside
NC_000913.3	2756900	10%	0.1	0.0345	Tombo	5	15	outside
NC_000913.3	2803855	10%	0.1	0.33035	Tombo	5	15	outside
NC_000913.3	2864215	10%	0.1	0.16345	Tombo	5	15	outside
NC_000913.3	111270	20%	0.2	0.8	Tombo	15	25	outside
NC_000913.3	136866	20%	0.2	0.11855	Tombo	15	25	outside
NC_000913.3	191253	20%	0.2	0.19805	Tombo	15	25	within
NC_000913.3	201887	20%	0.2	0.33335	Tombo	15	25	outside
NC_000913.3	269806	20%	0.2	0.22575	Tombo	15	25	within
NC_000913.3	274066	20%	0.2	0.1316	Tombo	15	25	outside
NC_000913.3	1025244	20%	0.2	0.21065	Tombo	15	25	within
NC_000913.3	1144722	20%	0.2	0	Tombo	15	25	outside
NC_000913.3	1172754	20%	0.2	0.27775	Tombo	15	25	outside
NC_000913.3	1177273	20%	0.2	0.35415	Tombo	15	25	outside
NC_000913.3	1231573	20%	0.2	0.2763	Tombo	15	25	outside
NC_000913.3	1279496	20%	0.2	0.3988	Tombo	15	25	outside
NC_000913.3	1311180	20%	0.2	0.6154	Tombo	15	25	outside
NC_000913.3	1397768	20%	0.2	0.2361	Tombo	15	25	within
NC_000913.3	1411309	20%	0.2	0.375	Tombo	15	25	outside
NC_000913.3	1458692	20%	0.2	0.7143	Tombo	15	25	outside
NC_000913.3	1463638	20%	0.2	0.72	Tombo	15	25	outside
NC_000913.3	1586183	20%	0.2	0.6087	Tombo	15	25	outside
NC_000913.3	1653604	20%	0.2	0.22	Tombo	15	25	within
NC_000913.3	1676788	20%	0.2	0.26815	Tombo	15	25	outside
NC_000913.3	1735800	20%	0.2	0.2929	Tombo	15	25	outside
NC_000913.3	1765519	20%	0.2	0.625	Tombo	15	25	outside
NC_000913.3	1783096	20%	0.2	0.18335	Tombo	15	25	within
NC_000913.3	1790134	20%	0.2	0.511	Tombo	15	25	outside
NC_000913.3	1841788	20%	0.2	0.2929	Tombo	15	25	outside
NC_000913.3	1849640	20%	0.2	0.5625	Tombo	15	25	outside
NC_000913.3	1924544	20%	0.2	0.447	Tombo	15	25	outside
NC_000913.3	1932225	20%	0.2	0.5	Tombo	15	25	outside
NC_000913.3	1955889	20%	0.2	0.32915	Tombo	15	25	outside
NC_000913.3	1983652	20%	0.2	0.47855	Tombo	15	25	outside
NC_000913.3	2038439	20%	0.2	0.4	Tombo	15	25	outside
NC_000913.3	2054610	20%	0.2	0.51665	Tombo	15	25	outside
NC_000913.3	2220007	20%	0.2	0.1996	Tombo	15	25	within
NC_000913.3	2241862	20%	0.2	0.6318	Tombo	15	25	outside
NC_000913.3	2249231	20%	0.2	0.225	Tombo	15	25	within
NC_000913.3	2252675	20%	0.2	0.3	Tombo	15	25	outside
NC_000913.3	2267251	20%	0.2	0.38195	Tombo	15	25	outside
NC_000913.3	2285332	20%	0.2	0.61415	Tombo	15	25	outside
NC_000913.3	2299597	20%	0.2	0.4583	Tombo	15	25	outside
NC_000913.3	2308460	20%	0.2	0.7778	Tombo	15	25	outside
NC_000913.3	2336555	20%	0.2	0.31365	Tombo	15	25	outside
NC_000913.3	2441796	20%	0.2	0.3611	Tombo	15	25	outside
NC_000913.3	2456357	20%	0.2	1	Tombo	15	25	outside
NC_000913.3	2492459	20%	0.2	0.497	Tombo	15	25	outside
NC_000913.3	2543009	20%	0.2	0.18965	Tombo	15	25	within
NC_000913.3	2549387	20%	0.2	0.3889	Tombo	15	25	outside
NC_000913.3	2608744	20%	0.2	0.92855	Tombo	15	25	outside
NC_000913.3	2756900	20%	0.2	0.1026	Tombo	15	25	outside
NC_000913.3	2803855	20%	0.2	0.42495	Tombo	15	25	outside
NC_000913.3	2864215	20%	0.2	0.39375	Tombo	15	25	outside
NC_000913.3	111270	30%	0.3	0.75	Tombo	25	35	outside
NC_000913.3	136866	30%	0.3	0.27165	Tombo	25	35	within
NC_000913.3	191253	30%	0.3	0.355	Tombo	25	35	outside
NC_000913.3	201887	30%	0.3	0.5568	Tombo	25	35	outside
NC_000913.3	269806	30%	0.3	0.31595	Tombo	25	35	within
NC_000913.3	274066	30%	0.3	0.3816	Tombo	25	35	outside
NC_000913.3	1025244	30%	0.3	0.41665	Tombo	25	35	outside
NC_000913.3	1144722	30%	0.3	0.0909	Tombo	25	35	outside
NC_000913.3	1172754	30%	0.3	0.3137	Tombo	25	35	within
NC_000913.3	1177273	30%	0.3	0.4345	Tombo	25	35	outside
NC_000913.3	1231573	30%	0.3	0.30555	Tombo	25	35	within
NC_000913.3	1279496	30%	0.3	0.5	Tombo	25	35	outside
NC_000913.3	1311180	30%	0.3	0.66665	Tombo	25	35	outside
NC_000913.3	1397768	30%	0.3	0.3333	Tombo	25	35	within
NC_000913.3	1411309	30%	0.3	0.5278	Tombo	25	35	outside
NC_000913.3	1458692	30%	0.3	0.4118	Tombo	25	35	outside
NC_000913.3	1463638	30%	0.3	0.77085	Tombo	25	35	outside
NC_000913.3	1586183	30%	0.3	0.3333	Tombo	25	35	within
NC_000913.3	1653604	30%	0.3	0.3489	Tombo	25	35	within
NC_000913.3	1676788	30%	0.3	0.35645	Tombo	25	35	outside
NC_000913.3	1735800	30%	0.3	0.41665	Tombo	25	35	outside
NC_000913.3	1765519	30%	0.3	0.69645	Tombo	25	35	outside
NC_000913.3	1783096	30%	0.3	0.249	Tombo	25	35	outside
NC_000913.3	1790134	30%	0.3	0.625	Tombo	25	35	outside
NC_000913.3	1841788	30%	0.3	0.375	Tombo	25	35	outside
NC_000913.3	1849640	30%	0.3	0.7857	Tombo	25	35	outside
NC_000913.3	1924544	30%	0.3	0.66665	Tombo	25	35	outside
NC_000913.3	1932225	30%	0.3	0.5635	Tombo	25	35	outside
NC_000913.3	1955889	30%	0.3	0.37775	Tombo	25	35	outside
NC_000913.3	1983652	30%	0.3	0.46665	Tombo	25	35	outside
NC_000913.3	2038439	30%	0.3	0.72725	Tombo	25	35	outside
NC_000913.3	2054610	30%	0.3	0.5807	Tombo	25	35	outside
NC_000913.3	2220007	30%	0.3	0.31125	Tombo	25	35	within
NC_000913.3	2241862	30%	0.3	0.66885	Tombo	25	35	outside
NC_000913.3	2249231	30%	0.3	0.3188	Tombo	25	35	within
NC_000913.3	2252675	30%	0.3	0.325	Tombo	25	35	within
NC_000913.3	2267251	30%	0.3	0.54545	Tombo	25	35	outside
NC_000913.3	2285332	30%	0.3	0.69925	Tombo	25	35	outside
NC_000913.3	2299597	30%	0.3	0.53575	Tombo	25	35	outside
NC_000913.3	2308460	30%	0.3	0.9231	Tombo	25	35	outside
NC_000913.3	2336555	30%	0.3	0.3673	Tombo	25	35	outside
NC_000913.3	2441796	30%	0.3	0.51755	Tombo	25	35	outside
NC_000913.3	2456357	30%	0.3	1	Tombo	25	35	outside
NC_000913.3	2492459	30%	0.3	0.67435	Tombo	25	35	outside
NC_000913.3	2543009	30%	0.3	0.2722	Tombo	25	35	within
NC_000913.3	2549387	30%	0.3	0.46215	Tombo	25	35	outside
NC_000913.3	2608744	30%	0.3	0.96875	Tombo	25	35	outside
NC_000913.3	2756900	30%	0.3	0.24885	Tombo	25	35	outside
NC_000913.3	2803855	30%	0.3	0.525	Tombo	25	35	outside
NC_000913.3	2864215	30%	0.3	0.4286	Tombo	25	35	outside
NC_000913.3	111270	40%	0.4	0.85715	Tombo	35	45	outside
NC_000913.3	136866	40%	0.4	0.3854	Tombo	35	45	within
NC_000913.3	191253	40%	0.4	0.4276	Tombo	35	45	within
NC_000913.3	201887	40%	0.4	0.7222	Tombo	35	45	outside
NC_000913.3	269806	40%	0.4	0.4256	Tombo	35	45	within
NC_000913.3	274066	40%	0.4	0.63685	Tombo	35	45	outside
NC_000913.3	1025244	40%	0.4	0.4982	Tombo	35	45	outside
NC_000913.3	1144722	40%	0.4	0.125	Tombo	35	45	outside
NC_000913.3	1172754	40%	0.4	0.5	Tombo	35	45	outside
NC_000913.3	1177273	40%	0.4	0.50595	Tombo	35	45	outside
NC_000913.3	1231573	40%	0.4	0.39375	Tombo	35	45	within
NC_000913.3	1279496	40%	0.4	0.5111	Tombo	35	45	outside
NC_000913.3	1311180	40%	0.4	0.75	Tombo	35	45	outside
NC_000913.3	1397768	40%	0.4	0.4286	Tombo	35	45	within
NC_000913.3	1411309	40%	0.4	0.5658	Tombo	35	45	outside
NC_000913.3	1458692	40%	0.4	0.4737	Tombo	35	45	outside
NC_000913.3	1463638	40%	0.4	0.80435	Tombo	35	45	outside
NC_000913.3	1586183	40%	0.4	0.69565	Tombo	35	45	outside
NC_000913.3	1653604	40%	0.4	0.425	Tombo	35	45	within
NC_000913.3	1676788	40%	0.4	0.4574	Tombo	35	45	outside
NC_000913.3	1735800	40%	0.4	0.4394	Tombo	35	45	within
NC_000913.3	1765519	40%	0.4	0.81315	Tombo	35	45	outside
NC_000913.3	1783096	40%	0.4	0.39285	Tombo	35	45	within
NC_000913.3	1790134	40%	0.4	0.66665	Tombo	35	45	outside
NC_000913.3	1841788	40%	0.4	0.53365	Tombo	35	45	outside
NC_000913.3	1849640	40%	0.4	0.8	Tombo	35	45	outside
NC_000913.3	1924544	40%	0.4	0.6818	Tombo	35	45	outside
NC_000913.3	1932225	40%	0.4	0.61905	Tombo	35	45	outside
NC_000913.3	1955889	40%	0.4	0.54285	Tombo	35	45	outside
NC_000913.3	1983652	40%	0.4	0.4647	Tombo	35	45	outside
NC_000913.3	2038439	40%	0.4	0.5	Tombo	35	45	outside
NC_000913.3	2054610	40%	0.4	0.6412	Tombo	35	45	outside
NC_000913.3	2220007	40%	0.4	0.4059	Tombo	35	45	within
NC_000913.3	2241862	40%	0.4	0.6374	Tombo	35	45	outside
NC_000913.3	2249231	40%	0.4	0.375	Tombo	35	45	within
NC_000913.3	2252675	40%	0.4	0.42095	Tombo	35	45	within
NC_000913.3	2267251	40%	0.4	0.5379	Tombo	35	45	outside
NC_000913.3	2285332	40%	0.4	0.7557	Tombo	35	45	outside
NC_000913.3	2299597	40%	0.4	0.64585	Tombo	35	45	outside
NC_000913.3	2308460	40%	0.4	1	Tombo	35	45	outside
NC_000913.3	2336555	40%	0.4	0.52385	Tombo	35	45	outside
NC_000913.3	2441796	40%	0.4	0.57145	Tombo	35	45	outside
NC_000913.3	2456357	40%	0.4	1	Tombo	35	45	outside
NC_000913.3	2492459	40%	0.4	0.6611	Tombo	35	45	outside
NC_000913.3	2543009	40%	0.4	0.41785	Tombo	35	45	within
NC_000913.3	2549387	40%	0.4	0.56865	Tombo	35	45	outside
NC_000913.3	2608744	40%	0.4	0.9737	Tombo	35	45	outside
NC_000913.3	2756900	40%	0.4	0.30145	Tombo	35	45	outside
NC_000913.3	2803855	40%	0.4	0.5752	Tombo	35	45	outside
NC_000913.3	2864215	40%	0.4	0.4409	Tombo	35	45	within
NC_000913.3	111270	50%	0.5	0.83335	Tombo	45	55	outside
NC_000913.3	136866	50%	0.5	0.4559	Tombo	45	55	within
NC_000913.3	191253	50%	0.5	0.53395	Tombo	45	55	within
NC_000913.3	201887	50%	0.5	0.6875	Tombo	45	55	outside
NC_000913.3	269806	50%	0.5	0.5381	Tombo	45	55	within
NC_000913.3	274066	50%	0.5	0.66665	Tombo	45	55	outside
NC_000913.3	1025244	50%	0.5	0.53975	Tombo	45	55	within
NC_000913.3	1144722	50%	0.5	0.375	Tombo	45	55	outside
NC_000913.3	1172754	50%	0.5	0.5521	Tombo	45	55	outside
NC_000913.3	1177273	50%	0.5	0.67615	Tombo	45	55	outside
NC_000913.3	1231573	50%	0.5	0.4667	Tombo	45	55	within
NC_000913.3	1279496	50%	0.5	0.69445	Tombo	45	55	outside
NC_000913.3	1311180	50%	0.5	0.73075	Tombo	45	55	outside
NC_000913.3	1397768	50%	0.5	0.48335	Tombo	45	55	within
NC_000913.3	1411309	50%	0.5	0.6546	Tombo	45	55	outside
NC_000913.3	1458692	50%	0.5	0.4375	Tombo	45	55	outside
NC_000913.3	1463638	50%	0.5	0.85715	Tombo	45	55	outside
NC_000913.3	1586183	50%	0.5	0.4783	Tombo	45	55	within
NC_000913.3	1653604	50%	0.5	0.4714	Tombo	45	55	within
NC_000913.3	1676788	50%	0.5	0.5657	Tombo	45	55	outside
NC_000913.3	1735800	50%	0.5	0.57145	Tombo	45	55	outside
NC_000913.3	1765519	50%	0.5	0.82855	Tombo	45	55	outside
NC_000913.3	1783096	50%	0.5	0.50855	Tombo	45	55	within
NC_000913.3	1790134	50%	0.5	0.75	Tombo	45	55	outside
NC_000913.3	1841788	50%	0.5	0.67065	Tombo	45	55	outside
NC_000913.3	1849640	50%	0.5	0.73335	Tombo	45	55	outside
NC_000913.3	1924544	50%	0.5	0.70455	Tombo	45	55	outside
NC_000913.3	1932225	50%	0.5	0.67615	Tombo	45	55	outside
NC_000913.3	1955889	50%	0.5	0.5952	Tombo	45	55	outside
NC_000913.3	1983652	50%	0.5	0.5504	Tombo	45	55	outside
NC_000913.3	2038439	50%	0.5	0.85715	Tombo	45	55	outside
NC_000913.3	2054610	50%	0.5	0.6852	Tombo	45	55	outside
NC_000913.3	2220007	50%	0.5	0.50505	Tombo	45	55	within
NC_000913.3	2241862	50%	0.5	0.7	Tombo	45	55	outside
NC_000913.3	2249231	50%	0.5	0.3025	Tombo	45	55	outside
NC_000913.3	2252675	50%	0.5	0.52085	Tombo	45	55	within
NC_000913.3	2267251	50%	0.5	0.61665	Tombo	45	55	outside
NC_000913.3	2285332	50%	0.5	0.79	Tombo	45	55	outside
NC_000913.3	2299597	50%	0.5	0.6932	Tombo	45	55	outside
NC_000913.3	2308460	50%	0.5	1	Tombo	45	55	outside
NC_000913.3	2336555	50%	0.5	0.55555	Tombo	45	55	outside
NC_000913.3	2441796	50%	0.5	0.64285	Tombo	45	55	outside
NC_000913.3	2456357	50%	0.5	1	Tombo	45	55	outside
NC_000913.3	2492459	50%	0.5	0.7729	Tombo	45	55	outside
NC_000913.3	2543009	50%	0.5	0.52465	Tombo	45	55	within
NC_000913.3	2549387	50%	0.5	0.6902	Tombo	45	55	outside
NC_000913.3	2608744	50%	0.5	0.96875	Tombo	45	55	outside
NC_000913.3	2756900	50%	0.5	0.365	Tombo	45	55	outside
NC_000913.3	2803855	50%	0.5	0.6369	Tombo	45	55	outside
NC_000913.3	2864215	50%	0.5	0.47915	Tombo	45	55	within
NC_000913.3	111270	60%	0.6	0.85715	Tombo	55	65	outside
NC_000913.3	136866	60%	0.6	0.5724	Tombo	55	65	within
NC_000913.3	191253	60%	0.6	0.62115	Tombo	55	65	within
NC_000913.3	201887	60%	0.6	0.7625	Tombo	55	65	outside
NC_000913.3	269806	60%	0.6	0.61595	Tombo	55	65	within
NC_000913.3	274066	60%	0.6	0.75465	Tombo	55	65	outside
NC_000913.3	1025244	60%	0.6	0.6279	Tombo	55	65	within
NC_000913.3	1144722	60%	0.6	0.5	Tombo	55	65	outside
NC_000913.3	1172754	60%	0.6	0.66665	Tombo	55	65	outside
NC_000913.3	1177273	60%	0.6	0.775	Tombo	55	65	outside
NC_000913.3	1231573	60%	0.6	0.5	Tombo	55	65	outside
NC_000913.3	1279496	60%	0.6	0.72225	Tombo	55	65	outside
NC_000913.3	1311180	60%	0.6	0.83335	Tombo	55	65	outside
NC_000913.3	1397768	60%	0.6	0.5707	Tombo	55	65	within
NC_000913.3	1411309	60%	0.6	0.66665	Tombo	55	65	outside
NC_000913.3	1458692	60%	0.6	0.6111	Tombo	55	65	within
NC_000913.3	1463638	60%	0.6	0.9	Tombo	55	65	outside
NC_000913.3	1586183	60%	0.6	0.5789	Tombo	55	65	within
NC_000913.3	1653604	60%	0.6	0.57	Tombo	55	65	within
NC_000913.3	1676788	60%	0.6	0.64365	Tombo	55	65	within
NC_000913.3	1735800	60%	0.6	0.5989	Tombo	55	65	within
NC_000913.3	1765519	60%	0.6	0.9111	Tombo	55	65	outside
NC_000913.3	1783096	60%	0.6	0.63375	Tombo	55	65	within
NC_000913.3	1790134	60%	0.6	0.78125	Tombo	55	65	outside
NC_000913.3	1841788	60%	0.6	0.70055	Tombo	55	65	outside
NC_000913.3	1849640	60%	0.6	0.8452	Tombo	55	65	outside
NC_000913.3	1924544	60%	0.6	0.7619	Tombo	55	65	outside
NC_000913.3	1932225	60%	0.6	0.7125	Tombo	55	65	outside
NC_000913.3	1955889	60%	0.6	0.56665	Tombo	55	65	within
NC_000913.3	1983652	60%	0.6	0.62945	Tombo	55	65	within
NC_000913.3	2038439	60%	0.6	0.9091	Tombo	55	65	outside
NC_000913.3	2054610	60%	0.6	0.75	Tombo	55	65	outside
NC_000913.3	2220007	60%	0.6	0.5921	Tombo	55	65	within
NC_000913.3	2241862	60%	0.6	0.7111	Tombo	55	65	outside
NC_000913.3	2249231	60%	0.6	0.4137	Tombo	55	65	outside
NC_000913.3	2252675	60%	0.6	0.575	Tombo	55	65	within
NC_000913.3	2267251	60%	0.6	0.75385	Tombo	55	65	outside
NC_000913.3	2285332	60%	0.6	0.83335	Tombo	55	65	outside
NC_000913.3	2299597	60%	0.6	0.7738	Tombo	55	65	outside
NC_000913.3	2308460	60%	0.6	1	Tombo	55	65	outside
NC_000913.3	2336555	60%	0.6	0.6173	Tombo	55	65	within
NC_000913.3	2441796	60%	0.6	0.7619	Tombo	55	65	outside
NC_000913.3	2456357	60%	0.6	1	Tombo	55	65	outside
NC_000913.3	2492459	60%	0.6	0.82855	Tombo	55	65	outside
NC_000913.3	2543009	60%	0.6	0.60715	Tombo	55	65	within
NC_000913.3	2549387	60%	0.6	0.7927	Tombo	55	65	outside
NC_000913.3	2608744	60%	0.6	0.9737	Tombo	55	65	outside
NC_000913.3	2756900	60%	0.6	0.494	Tombo	55	65	outside
NC_000913.3	2803855	60%	0.6	0.73645	Tombo	55	65	outside
[truncated: 1,301 more rows]
