# Supplementary material for: Systematic benchmarking of tools for CpG methylation detection from nanopore sequencing
Source: Nat Commun. 2021 Jun 8;12:3438. doi: 10.1038/s41467-021-23778-6 (PMC8187371; doi:10.1038/s41467-021-23778-6)
Supplement: Supplementary file 4 — Supplementary Data 1-13 [file 41467_2021_23778_MOESM4_ESM.zip › Source data/Supplementary_data_3.xlsx]

## Sheet: Supplementary_data_3
set_name	fast5s
m0	lemon_20160617_FN_MN17035_sequencing_run_sample_id_42998_ch100_read496_strand.fast5
m0	lemon_20160617_FN_MN17035_sequencing_run_sample_id_42998_ch101_read1176_strand.fast5
m0	lemon_20160617_FN_MN17035_sequencing_run_sample_id_42998_ch101_read378_strand.fast5
m0	lemon_20160617_FN_MN17035_sequencing_run_sample_id_42998_ch101_read961_strand.fast5
m0	lemon_20160617_FN_MN17035_sequencing_run_sample_id_42998_ch102_read1120_strand.fast5
m0	lemon_20160617_FN_MN17035_sequencing_run_sample_id_42998_ch102_read1269_strand.fast5
m0	lemon_20160617_FN_MN17035_sequencing_run_sample_id_42998_ch102_read388_strand.fast5
m0	lemon_20160617_FN_MN17035_sequencing_run_sample_id_42998_ch102_read576_strand.fast5
m0	lemon_20160617_FN_MN17035_sequencing_run_sample_id_42998_ch102_read611_strand.fast5
m0	lemon_20160617_FN_MN17035_sequencing_run_sample_id_42998_ch103_read449_strand1.fast5
m0	lemon_20160617_FN_MN17035_sequencing_run_sample_id_42998_ch103_read99_strand.fast5
m0	lemon_20160617_FN_MN17035_sequencing_run_sample_id_42998_ch105_read3158_strand.fast5
m0	lemon_20160617_FN_MN17035_sequencing_run_sample_id_42998_ch105_read3783_strand.fast5
m0	lemon_20160617_FN_MN17035_sequencing_run_sample_id_42998_ch106_read1135_strand.fast5
m0	lemon_20160617_FN_MN17035_sequencing_run_sample_id_42998_ch107_read1083_strand.fast5
m0	lemon_20160617_FN_MN17035_sequencing_run_sample_id_42998_ch107_read1335_strand.fast5
m0	lemon_20160617_FN_MN17035_sequencing_run_sample_id_42998_ch107_read1375_strand.fast5
m0	lemon_20160617_FN_MN17035_sequencing_run_sample_id_42998_ch107_read156_strand.fast5
m0	lemon_20160617_FN_MN17035_sequencing_run_sample_id_42998_ch107_read371_strand.fast5
m0	lemon_20160617_FN_MN17035_sequencing_run_sample_id_42998_ch107_read38_strand.fast5
m0	lemon_20160617_FN_MN17035_sequencing_run_sample_id_42998_ch107_read519_strand.fast5
m0	lemon_20160617_FN_MN17035_sequencing_run_sample_id_42998_ch107_read557_strand.fast5
m0	lemon_20160617_FN_MN17035_sequencing_run_sample_id_42998_ch107_read585_strand.fast5
m0	lemon_20160617_FN_MN17035_sequencing_run_sample_id_42998_ch107_read970_strand.fast5
m0	lemon_20160617_FN_MN17035_sequencing_run_sample_id_42998_ch108_read10610_strand.fast5
m0	lemon_20160617_FN_MN17035_sequencing_run_sample_id_42998_ch108_read10931_strand1.fast5
m0	lemon_20160617_FN_MN17035_sequencing_run_sample_id_42998_ch108_read11145_strand.fast5
m0	lemon_20160617_FN_MN17035_sequencing_run_sample_id_42998_ch108_read13025_strand.fast5
m0	lemon_20160617_FN_MN17035_sequencing_run_sample_id_42998_ch108_read13629_strand1.fast5
m0	lemon_20160617_FN_MN17035_sequencing_run_sample_id_42998_ch108_read13821_strand1.fast5
m0	lemon_20160617_FN_MN17035_sequencing_run_sample_id_42998_ch108_read294_strand.fast5
m0	lemon_20160617_FN_MN17035_sequencing_run_sample_id_42998_ch108_read361_strand.fast5
m0	lemon_20160617_FN_MN17035_sequencing_run_sample_id_42998_ch108_read9399_strand.fast5
m0	lemon_20160617_FN_MN17035_sequencing_run_sample_id_42998_ch109_read55440_strand.fast5
m0	lemon_20160617_FN_MN17035_sequencing_run_sample_id_42998_ch10_read87_strand.fast5
m0	lemon_20160617_FN_MN17035_sequencing_run_sample_id_42998_ch110_read10279_strand.fast5
m0	lemon_20160617_FN_MN17035_sequencing_run_sample_id_42998_ch110_read1562_strand.fast5
m0	lemon_20160617_FN_MN17035_sequencing_run_sample_id_42998_ch110_read1763_strand.fast5
m0	lemon_20160617_FN_MN17035_sequencing_run_sample_id_42998_ch110_read1787_strand.fast5
m0	lemon_20160617_FN_MN17035_sequencing_run_sample_id_42998_ch110_read1988_strand.fast5
m0	lemon_20160617_FN_MN17035_sequencing_run_sample_id_42998_ch110_read69_strand.fast5
m0	lemon_20160617_FN_MN17035_sequencing_run_sample_id_42998_ch110_read7438_strand.fast5
m0	lemon_20160617_FN_MN17035_sequencing_run_sample_id_42998_ch110_read7779_strand.fast5
m0	lemon_20160617_FN_MN17035_sequencing_run_sample_id_42998_ch110_read8012_strand.fast5
m0	lemon_20160617_FN_MN17035_sequencing_run_sample_id_42998_ch110_read8122_strand.fast5
m0	lemon_20160617_FN_MN17035_sequencing_run_sample_id_42998_ch111_read1270_strand1.fast5
m0	lemon_20160617_FN_MN17035_sequencing_run_sample_id_42998_ch111_read1483_strand.fast5
m0	lemon_20160617_FN_MN17035_sequencing_run_sample_id_42998_ch111_read545_strand.fast5
m0	lemon_20160617_FN_MN17035_sequencing_run_sample_id_42998_ch111_read681_strand.fast5
m0	lemon_20160617_FN_MN17035_sequencing_run_sample_id_42998_ch112_read101_strand.fast5
m0	lemon_20160617_FN_MN17035_sequencing_run_sample_id_42998_ch112_read1588_strand.fast5
m0	lemon_20160617_FN_MN17035_sequencing_run_sample_id_42998_ch112_read3163_strand.fast5
m0	lemon_20160617_FN_MN17035_sequencing_run_sample_id_42998_ch112_read3856_strand.fast5
m0	lemon_20160617_FN_MN17035_sequencing_run_sample_id_42998_ch112_read3900_strand.fast5
m0	lemon_20160617_FN_MN17035_sequencing_run_sample_id_42998_ch112_read4017_strand.fast5
m0	lemon_20160617_FN_MN17035_sequencing_run_sample_id_42998_ch112_read71_strand.fast5
m0	lemon_20160617_FN_MN17035_sequencing_run_sample_id_42998_ch112_read79_strand.fast5
m0	lemon_20160617_FN_MN17035_sequencing_run_sample_id_42998_ch112_read869_strand.fast5
m0	lemon_20160617_FN_MN17035_sequencing_run_sample_id_42998_ch113_read1049_strand.fast5
m0	lemon_20160617_FN_MN17035_sequencing_run_sample_id_42998_ch113_read123_strand.fast5
m0	lemon_20160617_FN_MN17035_sequencing_run_sample_id_42998_ch113_read224_strand.fast5
m0	lemon_20160617_FN_MN17035_sequencing_run_sample_id_42998_ch113_read35477_strand1.fast5
m0	lemon_20160617_FN_MN17035_sequencing_run_sample_id_42998_ch113_read35656_strand.fast5
m0	lemon_20160617_FN_MN17035_sequencing_run_sample_id_42998_ch113_read397_strand.fast5
m0	lemon_20160617_FN_MN17035_sequencing_run_sample_id_42998_ch113_read627_strand.fast5
m0	lemon_20160617_FN_MN17035_sequencing_run_sample_id_42998_ch114_read2627_strand.fast5
m0	lemon_20160617_FN_MN17035_sequencing_run_sample_id_42998_ch114_read3850_strand1.fast5
m0	lemon_20160617_FN_MN17035_sequencing_run_sample_id_42998_ch114_read39_strand.fast5
m0	lemon_20160617_FN_MN17035_sequencing_run_sample_id_42998_ch114_read5751_strand.fast5
m0	lemon_20160617_FN_MN17035_sequencing_run_sample_id_42998_ch114_read6943_strand.fast5
m0	lemon_20160617_FN_MN17035_sequencing_run_sample_id_42998_ch114_read7153_strand1.fast5
m0	lemon_20160617_FN_MN17035_sequencing_run_sample_id_42998_ch115_read1076_strand.fast5
m0	lemon_20160617_FN_MN17035_sequencing_run_sample_id_42998_ch115_read1278_strand.fast5
m0	lemon_20160617_FN_MN17035_sequencing_run_sample_id_42998_ch115_read1316_strand.fast5
m0	lemon_20160617_FN_MN17035_sequencing_run_sample_id_42998_ch115_read1374_strand.fast5
m0	lemon_20160617_FN_MN17035_sequencing_run_sample_id_42998_ch115_read335_strand.fast5
m0	lemon_20160617_FN_MN17035_sequencing_run_sample_id_42998_ch115_read420_strand.fast5
m0	lemon_20160617_FN_MN17035_sequencing_run_sample_id_42998_ch115_read591_strand.fast5
m0	lemon_20160617_FN_MN17035_sequencing_run_sample_id_42998_ch115_read783_strand.fast5
m0	lemon_20160617_FN_MN17035_sequencing_run_sample_id_42998_ch115_read810_strand.fast5
m0	lemon_20160617_FN_MN17035_sequencing_run_sample_id_42998_ch115_read895_strand.fast5
m0	lemon_20160617_FN_MN17035_sequencing_run_sample_id_42998_ch116_read4682_strand.fast5
m0	lemon_20160617_FN_MN17035_sequencing_run_sample_id_42998_ch116_read4843_strand.fast5
m0	lemon_20160617_FN_MN17035_sequencing_run_sample_id_42998_ch116_read4900_strand.fast5
m0	lemon_20160617_FN_MN17035_sequencing_run_sample_id_42998_ch116_read5182_strand.fast5
m0	lemon_20160617_FN_MN17035_sequencing_run_sample_id_42998_ch116_read5225_strand.fast5
m0	lemon_20160617_FN_MN17035_sequencing_run_sample_id_42998_ch116_read5369_strand.fast5
m0	lemon_20160617_FN_MN17035_sequencing_run_sample_id_42998_ch116_read6270_strand.fast5
m0	lemon_20160617_FN_MN17035_sequencing_run_sample_id_42998_ch117_read1172_strand.fast5
m0	lemon_20160617_FN_MN17035_sequencing_run_sample_id_42998_ch117_read1230_strand.fast5
m0	lemon_20160617_FN_MN17035_sequencing_run_sample_id_42998_ch117_read175_strand.fast5
m0	lemon_20160617_FN_MN17035_sequencing_run_sample_id_42998_ch117_read1886_strand.fast5
m0	lemon_20160617_FN_MN17035_sequencing_run_sample_id_42998_ch117_read22480_strand.fast5
m0	lemon_20160617_FN_MN17035_sequencing_run_sample_id_42998_ch117_read470_strand.fast5
m0	lemon_20160617_FN_MN17035_sequencing_run_sample_id_42998_ch117_read916_strand.fast5
m0	lemon_20160617_FN_MN17035_sequencing_run_sample_id_42998_ch118_read1203_strand.fast5
m0	lemon_20160617_FN_MN17035_sequencing_run_sample_id_42998_ch118_read1959_strand1.fast5
m0	lemon_20160617_FN_MN17035_sequencing_run_sample_id_42998_ch118_read2168_strand.fast5
m0	lemon_20160617_FN_MN17035_sequencing_run_sample_id_42998_ch118_read2609_strand.fast5
m0	lemon_20160617_FN_MN17035_sequencing_run_sample_id_42998_ch118_read2734_strand.fast5
m0	lemon_20160617_FN_MN17035_sequencing_run_sample_id_42998_ch118_read3005_strand.fast5
m0	lemon_20160617_FN_MN17035_sequencing_run_sample_id_42998_ch118_read323_strand.fast5
m0	lemon_20160617_FN_MN17035_sequencing_run_sample_id_42998_ch118_read336_strand.fast5
m0	lemon_20160617_FN_MN17035_sequencing_run_sample_id_42998_ch118_read390_strand.fast5
m0	lemon_20160617_FN_MN17035_sequencing_run_sample_id_42998_ch118_read451_strand.fast5
m0	lemon_20160617_FN_MN17035_sequencing_run_sample_id_42998_ch118_read510_strand.fast5
m0	lemon_20160617_FN_MN17035_sequencing_run_sample_id_42998_ch119_read181_strand1.fast5
m0	lemon_20160617_FN_MN17035_sequencing_run_sample_id_42998_ch119_read283_strand1.fast5
m0	lemon_20160617_FN_MN17035_sequencing_run_sample_id_42998_ch11_read1080_strand.fast5
m0	lemon_20160617_FN_MN17035_sequencing_run_sample_id_42998_ch11_read1812_strand.fast5
m0	lemon_20160617_FN_MN17035_sequencing_run_sample_id_42998_ch11_read955_strand.fast5
m0	lemon_20160617_FN_MN17035_sequencing_run_sample_id_42998_ch120_read5178_strand.fast5
m0	lemon_20160617_FN_MN17035_sequencing_run_sample_id_42998_ch120_read5219_strand.fast5
m0	lemon_20160617_FN_MN17035_sequencing_run_sample_id_42998_ch120_read6462_strand.fast5
m0	lemon_20160617_FN_MN17035_sequencing_run_sample_id_42998_ch120_read6947_strand.fast5
m0	lemon_20160617_FN_MN17035_sequencing_run_sample_id_42998_ch120_read7117_strand.fast5
m0	lemon_20160617_FN_MN17035_sequencing_run_sample_id_42998_ch121_read15391_strand.fast5
m0	lemon_20160617_FN_MN17035_sequencing_run_sample_id_42998_ch121_read288_strand.fast5
m0	lemon_20160617_FN_MN17035_sequencing_run_sample_id_42998_ch121_read3669_strand1.fast5
m0	lemon_20160617_FN_MN17035_sequencing_run_sample_id_42998_ch121_read3867_strand.fast5
m0	lemon_20160617_FN_MN17035_sequencing_run_sample_id_42998_ch121_read4348_strand.fast5
m0	lemon_20160617_FN_MN17035_sequencing_run_sample_id_42998_ch121_read5010_strand.fast5
m0	lemon_20160617_FN_MN17035_sequencing_run_sample_id_42998_ch121_read5282_strand.fast5
m0	lemon_20160617_FN_MN17035_sequencing_run_sample_id_42998_ch121_read675_strand.fast5
m0	lemon_20160617_FN_MN17035_sequencing_run_sample_id_42998_ch121_read775_strand.fast5
m0	lemon_20160617_FN_MN17035_sequencing_run_sample_id_42998_ch122_read1160_strand1.fast5
m0	lemon_20160617_FN_MN17035_sequencing_run_sample_id_42998_ch122_read1295_strand.fast5
m0	lemon_20160617_FN_MN17035_sequencing_run_sample_id_42998_ch122_read1407_strand1.fast5
m0	lemon_20160617_FN_MN17035_sequencing_run_sample_id_42998_ch122_read1589_strand1.fast5
m0	lemon_20160617_FN_MN17035_sequencing_run_sample_id_42998_ch122_read1732_strand1.fast5
m0	lemon_20160617_FN_MN17035_sequencing_run_sample_id_42998_ch122_read2086_strand1.fast5
m0	lemon_20160617_FN_MN17035_sequencing_run_sample_id_42998_ch122_read2265_strand.fast5
m0	lemon_20160617_FN_MN17035_sequencing_run_sample_id_42998_ch122_read3455_strand.fast5
m0	lemon_20160617_FN_MN17035_sequencing_run_sample_id_42998_ch122_read373_strand.fast5
m0	lemon_20160617_FN_MN17035_sequencing_run_sample_id_42998_ch122_read776_strand.fast5
m0	lemon_20160617_FN_MN17035_sequencing_run_sample_id_42998_ch122_read966_strand1.fast5
m0	lemon_20160617_FN_MN17035_sequencing_run_sample_id_42998_ch123_read3849_strand.fast5
m0	lemon_20160617_FN_MN17035_sequencing_run_sample_id_42998_ch123_read4166_strand.fast5
m0	lemon_20160617_FN_MN17035_sequencing_run_sample_id_42998_ch123_read4745_strand.fast5
m0	lemon_20160617_FN_MN17035_sequencing_run_sample_id_42998_ch123_read6277_strand.fast5
m0	lemon_20160617_FN_MN17035_sequencing_run_sample_id_42998_ch124_read2291_strand.fast5
m0	lemon_20160617_FN_MN17035_sequencing_run_sample_id_42998_ch124_read2445_strand.fast5
m0	lemon_20160617_FN_MN17035_sequencing_run_sample_id_42998_ch124_read2705_strand1.fast5
m0	lemon_20160617_FN_MN17035_sequencing_run_sample_id_42998_ch124_read2729_strand.fast5
m0	lemon_20160617_FN_MN17035_sequencing_run_sample_id_42998_ch124_read2789_strand.fast5
m0	lemon_20160617_FN_MN17035_sequencing_run_sample_id_42998_ch124_read3319_strand.fast5
m0	lemon_20160617_FN_MN17035_sequencing_run_sample_id_42998_ch124_read3494_strand.fast5
m0	lemon_20160617_FN_MN17035_sequencing_run_sample_id_42998_ch124_read3587_strand.fast5
m0	lemon_20160617_FN_MN17035_sequencing_run_sample_id_42998_ch124_read3643_strand.fast5
m0	lemon_20160617_FN_MN17035_sequencing_run_sample_id_42998_ch124_read3703_strand.fast5
m0	lemon_20160617_FN_MN17035_sequencing_run_sample_id_42998_ch124_read4078_strand.fast5
m0	lemon_20160617_FN_MN17035_sequencing_run_sample_id_42998_ch125_read21339_strand.fast5
m0	lemon_20160617_FN_MN17035_sequencing_run_sample_id_42998_ch125_read21550_strand.fast5
m0	lemon_20160617_FN_MN17035_sequencing_run_sample_id_42998_ch125_read22540_strand.fast5
m0	lemon_20160617_FN_MN17035_sequencing_run_sample_id_42998_ch125_read23697_strand.fast5
m0	lemon_20160617_FN_MN17035_sequencing_run_sample_id_42998_ch125_read24060_strand.fast5
m0	lemon_20160617_FN_MN17035_sequencing_run_sample_id_42998_ch125_read24219_strand.fast5
m0	lemon_20160617_FN_MN17035_sequencing_run_sample_id_42998_ch126_read2651_strand.fast5
m0	lemon_20160617_FN_MN17035_sequencing_run_sample_id_42998_ch126_read4680_strand.fast5
m0	lemon_20160617_FN_MN17035_sequencing_run_sample_id_42998_ch126_read6495_strand.fast5
m0	lemon_20160617_FN_MN17035_sequencing_run_sample_id_42998_ch126_read6977_strand.fast5
m0	lemon_20160617_FN_MN17035_sequencing_run_sample_id_42998_ch126_read7331_strand.fast5
m0	lemon_20160617_FN_MN17035_sequencing_run_sample_id_42998_ch127_read224_strand1.fast5
m0	lemon_20160617_FN_MN17035_sequencing_run_sample_id_42998_ch127_read248_strand.fast5
m0	lemon_20160617_FN_MN17035_sequencing_run_sample_id_42998_ch127_read718_strand.fast5
m0	lemon_20160617_FN_MN17035_sequencing_run_sample_id_42998_ch127_read7783_strand1.fast5
m0	lemon_20160617_FN_MN17035_sequencing_run_sample_id_42998_ch127_read8195_strand1.fast5
m0	lemon_20160617_FN_MN17035_sequencing_run_sample_id_42998_ch128_read2710_strand.fast5
m0	lemon_20160617_FN_MN17035_sequencing_run_sample_id_42998_ch128_read441_strand.fast5
m0	lemon_20160617_FN_MN17035_sequencing_run_sample_id_42998_ch128_read483_strand.fast5
m0	lemon_20160617_FN_MN17035_sequencing_run_sample_id_42998_ch128_read604_strand.fast5
m0	lemon_20160617_FN_MN17035_sequencing_run_sample_id_42998_ch128_read682_strand.fast5
m0	lemon_20160617_FN_MN17035_sequencing_run_sample_id_42998_ch128_read846_strand.fast5
m0	lemon_20160617_FN_MN17035_sequencing_run_sample_id_42998_ch12_read210_strand.fast5
m0	lemon_20160617_FN_MN17035_sequencing_run_sample_id_42998_ch12_read246_strand.fast5
m0	lemon_20160617_FN_MN17035_sequencing_run_sample_id_42998_ch12_read347_strand.fast5
m0	lemon_20160617_FN_MN17035_sequencing_run_sample_id_42998_ch12_read362_strand.fast5
m0	lemon_20160617_FN_MN17035_sequencing_run_sample_id_42998_ch12_read955_strand.fast5
m0	lemon_20160617_FN_MN17035_sequencing_run_sample_id_42998_ch131_read3924_strand.fast5
m0	lemon_20160617_FN_MN17035_sequencing_run_sample_id_42998_ch131_read403_strand.fast5
m0	lemon_20160617_FN_MN17035_sequencing_run_sample_id_42998_ch131_read4216_strand.fast5
m0	lemon_20160617_FN_MN17035_sequencing_run_sample_id_42998_ch132_read1025_strand.fast5
m0	lemon_20160617_FN_MN17035_sequencing_run_sample_id_42998_ch132_read1080_strand.fast5
m0	lemon_20160617_FN_MN17035_sequencing_run_sample_id_42998_ch132_read1304_strand.fast5
m0	lemon_20160617_FN_MN17035_sequencing_run_sample_id_42998_ch132_read610_strand.fast5
m0	lemon_20160617_FN_MN17035_sequencing_run_sample_id_42998_ch132_read618_strand.fast5
m0	lemon_20160617_FN_MN17035_sequencing_run_sample_id_42998_ch132_read663_strand.fast5
m0	lemon_20160617_FN_MN17035_sequencing_run_sample_id_42998_ch132_read805_strand.fast5
m0	lemon_20160617_FN_MN17035_sequencing_run_sample_id_42998_ch134_read1099_strand.fast5
m0	lemon_20160617_FN_MN17035_sequencing_run_sample_id_42998_ch134_read3860_strand.fast5
m0	lemon_20160617_FN_MN17035_sequencing_run_sample_id_42998_ch134_read5463_strand.fast5
m0	lemon_20160617_FN_MN17035_sequencing_run_sample_id_42998_ch134_read643_strand.fast5
m0	lemon_20160617_FN_MN17035_sequencing_run_sample_id_42998_ch134_read740_strand.fast5
m0	lemon_20160617_FN_MN17035_sequencing_run_sample_id_42998_ch135_read1721_strand.fast5
m0	lemon_20160617_FN_MN17035_sequencing_run_sample_id_42998_ch135_read2878_strand.fast5
m0	lemon_20160617_FN_MN17035_sequencing_run_sample_id_42998_ch135_read3068_strand.fast5
m0	lemon_20160617_FN_MN17035_sequencing_run_sample_id_42998_ch135_read3527_strand.fast5
m0	lemon_20160617_FN_MN17035_sequencing_run_sample_id_42998_ch135_read479_strand.fast5
m0	lemon_20160617_FN_MN17035_sequencing_run_sample_id_42998_ch136_read13464_strand.fast5
m0	lemon_20160617_FN_MN17035_sequencing_run_sample_id_42998_ch136_read25870_strand.fast5
m0	lemon_20160617_FN_MN17035_sequencing_run_sample_id_42998_ch136_read26931_strand.fast5
m0	lemon_20160617_FN_MN17035_sequencing_run_sample_id_42998_ch136_read9428_strand.fast5
m0	lemon_20160617_FN_MN17035_sequencing_run_sample_id_42998_ch138_read115_strand.fast5
m0	lemon_20160617_FN_MN17035_sequencing_run_sample_id_42998_ch138_read1359_strand.fast5
m0	lemon_20160617_FN_MN17035_sequencing_run_sample_id_42998_ch138_read3269_strand.fast5
m0	lemon_20160617_FN_MN17035_sequencing_run_sample_id_42998_ch138_read3304_strand.fast5
m0	lemon_20160617_FN_MN17035_sequencing_run_sample_id_42998_ch138_read4862_strand.fast5
m0	lemon_20160617_FN_MN17035_sequencing_run_sample_id_42998_ch138_read493_strand.fast5
m0	lemon_20160617_FN_MN17035_sequencing_run_sample_id_42998_ch138_read4998_strand.fast5
m0	lemon_20160617_FN_MN17035_sequencing_run_sample_id_42998_ch138_read5298_strand.fast5
m0	lemon_20160617_FN_MN17035_sequencing_run_sample_id_42998_ch138_read5330_strand.fast5
m0	lemon_20160617_FN_MN17035_sequencing_run_sample_id_42998_ch138_read756_strand.fast5
m0	lemon_20160617_FN_MN17035_sequencing_run_sample_id_42998_ch138_read821_strand.fast5
m0	lemon_20160617_FN_MN17035_sequencing_run_sample_id_42998_ch140_read16683_strand.fast5
m0	lemon_20160617_FN_MN17035_sequencing_run_sample_id_42998_ch142_read1326_strand1.fast5
m0	lemon_20160617_FN_MN17035_sequencing_run_sample_id_42998_ch142_read1388_strand.fast5
m0	lemon_20160617_FN_MN17035_sequencing_run_sample_id_42998_ch142_read1445_strand1.fast5
m0	lemon_20160617_FN_MN17035_sequencing_run_sample_id_42998_ch142_read1562_strand.fast5
m0	lemon_20160617_FN_MN17035_sequencing_run_sample_id_42998_ch142_read1709_strand.fast5
m0	lemon_20160617_FN_MN17035_sequencing_run_sample_id_42998_ch142_read1781_strand1.fast5
m0	lemon_20160617_FN_MN17035_sequencing_run_sample_id_42998_ch142_read1940_strand.fast5
m0	lemon_20160617_FN_MN17035_sequencing_run_sample_id_42998_ch142_read2229_strand1.fast5
m0	lemon_20160617_FN_MN17035_sequencing_run_sample_id_42998_ch142_read2456_strand.fast5
m0	lemon_20160617_FN_MN17035_sequencing_run_sample_id_42998_ch142_read2523_strand.fast5
m0	lemon_20160617_FN_MN17035_sequencing_run_sample_id_42998_ch142_read2533_strand.fast5
m0	lemon_20160617_FN_MN17035_sequencing_run_sample_id_42998_ch142_read3022_strand.fast5
m0	lemon_20160617_FN_MN17035_sequencing_run_sample_id_42998_ch142_read366_strand.fast5
m0	lemon_20160617_FN_MN17035_sequencing_run_sample_id_42998_ch142_read566_strand1.fast5
m0	lemon_20160617_FN_MN17035_sequencing_run_sample_id_42998_ch142_read657_strand.fast5
m0	lemon_20160617_FN_MN17035_sequencing_run_sample_id_42998_ch142_read946_strand.fast5
m0	lemon_20160617_FN_MN17035_sequencing_run_sample_id_42998_ch143_read466_strand.fast5
m0	lemon_20160617_FN_MN17035_sequencing_run_sample_id_42998_ch144_read187_strand.fast5
m0	lemon_20160617_FN_MN17035_sequencing_run_sample_id_42998_ch144_read422_strand.fast5
m0	lemon_20160617_FN_MN17035_sequencing_run_sample_id_42998_ch144_read456_strand.fast5
m0	lemon_20160617_FN_MN17035_sequencing_run_sample_id_42998_ch144_read4793_strand.fast5
m0	lemon_20160617_FN_MN17035_sequencing_run_sample_id_42998_ch144_read482_strand.fast5
m0	lemon_20160617_FN_MN17035_sequencing_run_sample_id_42998_ch144_read5287_strand.fast5
m0	lemon_20160617_FN_MN17035_sequencing_run_sample_id_42998_ch144_read553_strand.fast5
m0	lemon_20160617_FN_MN17035_sequencing_run_sample_id_42998_ch144_read5596_strand.fast5
m0	lemon_20160617_FN_MN17035_sequencing_run_sample_id_42998_ch144_read6084_strand.fast5
m0	lemon_20160617_FN_MN17035_sequencing_run_sample_id_42998_ch144_read624_strand.fast5
m0	lemon_20160617_FN_MN17035_sequencing_run_sample_id_42998_ch145_read9780_strand1.fast5
m0	lemon_20160617_FN_MN17035_sequencing_run_sample_id_42998_ch146_read1219_strand.fast5
m0	lemon_20160617_FN_MN17035_sequencing_run_sample_id_42998_ch146_read1288_strand1.fast5
m0	lemon_20160617_FN_MN17035_sequencing_run_sample_id_42998_ch146_read2225_strand1.fast5
m0	lemon_20160617_FN_MN17035_sequencing_run_sample_id_42998_ch146_read2251_strand.fast5
m0	lemon_20160617_FN_MN17035_sequencing_run_sample_id_42998_ch146_read2323_strand1.fast5
m0	lemon_20160617_FN_MN17035_sequencing_run_sample_id_42998_ch146_read3628_strand1.fast5
m0	lemon_20160617_FN_MN17035_sequencing_run_sample_id_42998_ch146_read4050_strand.fast5
m0	lemon_20160617_FN_MN17035_sequencing_run_sample_id_42998_ch147_read1340_strand.fast5
m0	lemon_20160617_FN_MN17035_sequencing_run_sample_id_42998_ch147_read3338_strand.fast5
m0	lemon_20160617_FN_MN17035_sequencing_run_sample_id_42998_ch147_read437_strand.fast5
m0	lemon_20160617_FN_MN17035_sequencing_run_sample_id_42998_ch147_read442_strand.fast5
m0	lemon_20160617_FN_MN17035_sequencing_run_sample_id_42998_ch147_read466_strand.fast5
m0	lemon_20160617_FN_MN17035_sequencing_run_sample_id_42998_ch147_read676_strand.fast5
m0	lemon_20160617_FN_MN17035_sequencing_run_sample_id_42998_ch147_read687_strand.fast5
m0	lemon_20160617_FN_MN17035_sequencing_run_sample_id_42998_ch148_read4475_strand.fast5
m0	lemon_20160617_FN_MN17035_sequencing_run_sample_id_42998_ch149_read2275_strand.fast5
m0	lemon_20160617_FN_MN17035_sequencing_run_sample_id_42998_ch149_read357_strand.fast5
m0	lemon_20160617_FN_MN17035_sequencing_run_sample_id_42998_ch14_read882_strand.fast5
m0	lemon_20160617_FN_MN17035_sequencing_run_sample_id_42998_ch150_read285_strand.fast5
m0	lemon_20160617_FN_MN17035_sequencing_run_sample_id_42998_ch150_read4743_strand.fast5
m0	lemon_20160617_FN_MN17035_sequencing_run_sample_id_42998_ch150_read4776_strand.fast5
m0	lemon_20160617_FN_MN17035_sequencing_run_sample_id_42998_ch150_read4886_strand.fast5
m0	lemon_20160617_FN_MN17035_sequencing_run_sample_id_42998_ch151_read1082_strand.fast5
m0	lemon_20160617_FN_MN17035_sequencing_run_sample_id_42998_ch151_read1176_strand.fast5
m0	lemon_20160617_FN_MN17035_sequencing_run_sample_id_42998_ch151_read4804_strand.fast5
m0	lemon_20160617_FN_MN17035_sequencing_run_sample_id_42998_ch151_read4894_strand.fast5
m0	lemon_20160617_FN_MN17035_sequencing_run_sample_id_42998_ch151_read514_strand.fast5
m0	lemon_20160617_FN_MN17035_sequencing_run_sample_id_42998_ch151_read5402_strand.fast5
m0	lemon_20160617_FN_MN17035_sequencing_run_sample_id_42998_ch151_read5822_strand1.fast5
m0	lemon_20160617_FN_MN17035_sequencing_run_sample_id_42998_ch151_read6226_strand.fast5
m0	lemon_20160617_FN_MN17035_sequencing_run_sample_id_42998_ch152_read174_strand1.fast5
m0	lemon_20160617_FN_MN17035_sequencing_run_sample_id_42998_ch154_read1185_strand.fast5
m0	lemon_20160617_FN_MN17035_sequencing_run_sample_id_42998_ch154_read1847_strand.fast5
m0	lemon_20160617_FN_MN17035_sequencing_run_sample_id_42998_ch154_read1869_strand.fast5
m0	lemon_20160617_FN_MN17035_sequencing_run_sample_id_42998_ch154_read2389_strand.fast5
m0	lemon_20160617_FN_MN17035_sequencing_run_sample_id_42998_ch154_read2694_strand.fast5
m0	lemon_20160617_FN_MN17035_sequencing_run_sample_id_42998_ch154_read4647_strand.fast5
m0	lemon_20160617_FN_MN17035_sequencing_run_sample_id_42998_ch154_read862_strand.fast5
m0	lemon_20160617_FN_MN17035_sequencing_run_sample_id_42998_ch155_read16132_strand.fast5
m0	lemon_20160617_FN_MN17035_sequencing_run_sample_id_42998_ch156_read596_strand.fast5
m0	lemon_20160617_FN_MN17035_sequencing_run_sample_id_42998_ch156_read620_strand.fast5
m0	lemon_20160617_FN_MN17035_sequencing_run_sample_id_42998_ch156_read680_strand.fast5
m0	lemon_20160617_FN_MN17035_sequencing_run_sample_id_42998_ch157_read1287_strand.fast5
m0	lemon_20160617_FN_MN17035_sequencing_run_sample_id_42998_ch158_read10128_strand.fast5
m0	lemon_20160617_FN_MN17035_sequencing_run_sample_id_42998_ch158_read10143_strand.fast5
m0	lemon_20160617_FN_MN17035_sequencing_run_sample_id_42998_ch158_read10294_strand.fast5
m0	lemon_20160617_FN_MN17035_sequencing_run_sample_id_42998_ch158_read4145_strand.fast5
m0	lemon_20160617_FN_MN17035_sequencing_run_sample_id_42998_ch158_read7862_strand.fast5
m0	lemon_20160617_FN_MN17035_sequencing_run_sample_id_42998_ch158_read8575_strand.fast5
m0	lemon_20160617_FN_MN17035_sequencing_run_sample_id_42998_ch158_read8631_strand.fast5
m0	lemon_20160617_FN_MN17035_sequencing_run_sample_id_42998_ch158_read8662_strand.fast5
m0	lemon_20160617_FN_MN17035_sequencing_run_sample_id_42998_ch158_read9012_strand.fast5
m0	lemon_20160617_FN_MN17035_sequencing_run_sample_id_42998_ch158_read9773_strand.fast5
m0	lemon_20160617_FN_MN17035_sequencing_run_sample_id_42998_ch159_read231_strand1.fast5
m0	lemon_20160617_FN_MN17035_sequencing_run_sample_id_42998_ch159_read270_strand.fast5
m0	lemon_20160617_FN_MN17035_sequencing_run_sample_id_42998_ch159_read292_strand.fast5
m0	lemon_20160617_FN_MN17035_sequencing_run_sample_id_42998_ch159_read383_strand.fast5
m0	lemon_20160617_FN_MN17035_sequencing_run_sample_id_42998_ch159_read636_strand.fast5
m0	lemon_20160617_FN_MN17035_sequencing_run_sample_id_42998_ch159_read767_strand.fast5
m0	lemon_20160617_FN_MN17035_sequencing_run_sample_id_42998_ch15_read1258_strand.fast5
m0	lemon_20160617_FN_MN17035_sequencing_run_sample_id_42998_ch15_read1284_strand.fast5
m0	lemon_20160617_FN_MN17035_sequencing_run_sample_id_42998_ch15_read1655_strand.fast5
m0	lemon_20160617_FN_MN17035_sequencing_run_sample_id_42998_ch15_read2556_strand.fast5
m0	lemon_20160617_FN_MN17035_sequencing_run_sample_id_42998_ch15_read3411_strand.fast5
m0	lemon_20160617_FN_MN17035_sequencing_run_sample_id_42998_ch15_read641_strand.fast5
m0	lemon_20160617_FN_MN17035_sequencing_run_sample_id_42998_ch15_read715_strand.fast5
m0	lemon_20160617_FN_MN17035_sequencing_run_sample_id_42998_ch15_read818_strand.fast5
m0	lemon_20160617_FN_MN17035_sequencing_run_sample_id_42998_ch160_read10952_strand.fast5
m0	lemon_20160617_FN_MN17035_sequencing_run_sample_id_42998_ch160_read2732_strand.fast5
m0	lemon_20160617_FN_MN17035_sequencing_run_sample_id_42998_ch160_read2876_strand.fast5
m0	lemon_20160617_FN_MN17035_sequencing_run_sample_id_42998_ch160_read3080_strand.fast5
m0	lemon_20160617_FN_MN17035_sequencing_run_sample_id_42998_ch160_read498_strand.fast5
m0	lemon_20160617_FN_MN17035_sequencing_run_sample_id_42998_ch160_read695_strand.fast5
m0	lemon_20160617_FN_MN17035_sequencing_run_sample_id_42998_ch161_read10081_strand.fast5
m0	lemon_20160617_FN_MN17035_sequencing_run_sample_id_42998_ch161_read10615_strand.fast5
m0	lemon_20160617_FN_MN17035_sequencing_run_sample_id_42998_ch161_read164_strand.fast5
m0	lemon_20160617_FN_MN17035_sequencing_run_sample_id_42998_ch161_read2348_strand.fast5
m0	lemon_20160617_FN_MN17035_sequencing_run_sample_id_42998_ch161_read2676_strand.fast5
m0	lemon_20160617_FN_MN17035_sequencing_run_sample_id_42998_ch161_read3847_strand.fast5
m0	lemon_20160617_FN_MN17035_sequencing_run_sample_id_42998_ch161_read4823_strand1.fast5
m0	lemon_20160617_FN_MN17035_sequencing_run_sample_id_42998_ch161_read5269_strand.fast5
m0	lemon_20160617_FN_MN17035_sequencing_run_sample_id_42998_ch161_read5521_strand.fast5
m0	lemon_20160617_FN_MN17035_sequencing_run_sample_id_42998_ch161_read9016_strand.fast5
m0	lemon_20160617_FN_MN17035_sequencing_run_sample_id_42998_ch161_read9669_strand.fast5
m0	lemon_20160617_FN_MN17035_sequencing_run_sample_id_42998_ch162_read16282_strand.fast5
m0	lemon_20160617_FN_MN17035_sequencing_run_sample_id_42998_ch162_read18036_strand.fast5
m0	lemon_20160617_FN_MN17035_sequencing_run_sample_id_42998_ch162_read1840_strand.fast5
m0	lemon_20160617_FN_MN17035_sequencing_run_sample_id_42998_ch162_read2969_strand.fast5
m0	lemon_20160617_FN_MN17035_sequencing_run_sample_id_42998_ch162_read2996_strand.fast5
m0	lemon_20160617_FN_MN17035_sequencing_run_sample_id_42998_ch162_read34141_strand.fast5
m0	lemon_20160617_FN_MN17035_sequencing_run_sample_id_42998_ch162_read43841_strand.fast5
m0	lemon_20160617_FN_MN17035_sequencing_run_sample_id_42998_ch162_read51978_strand.fast5
m0	lemon_20160617_FN_MN17035_sequencing_run_sample_id_42998_ch162_read52159_strand.fast5
m0	lemon_20160617_FN_MN17035_sequencing_run_sample_id_42998_ch162_read53175_strand.fast5
m0	lemon_20160617_FN_MN17035_sequencing_run_sample_id_42998_ch162_read53267_strand.fast5
m0	lemon_20160617_FN_MN17035_sequencing_run_sample_id_42998_ch162_read53781_strand.fast5
m0	lemon_20160617_FN_MN17035_sequencing_run_sample_id_42998_ch162_read8972_strand.fast5
m0	lemon_20160617_FN_MN17035_sequencing_run_sample_id_42998_ch163_read1031_strand.fast5
m0	lemon_20160617_FN_MN17035_sequencing_run_sample_id_42998_ch163_read1040_strand.fast5
m0	lemon_20160617_FN_MN17035_sequencing_run_sample_id_42998_ch163_read1048_strand.fast5
m0	lemon_20160617_FN_MN17035_sequencing_run_sample_id_42998_ch163_read1314_strand.fast5
m0	lemon_20160617_FN_MN17035_sequencing_run_sample_id_42998_ch163_read1442_strand.fast5
m0	lemon_20160617_FN_MN17035_sequencing_run_sample_id_42998_ch163_read1499_strand.fast5
m0	lemon_20160617_FN_MN17035_sequencing_run_sample_id_42998_ch163_read1731_strand.fast5
m0	lemon_20160617_FN_MN17035_sequencing_run_sample_id_42998_ch163_read1797_strand.fast5
m0	lemon_20160617_FN_MN17035_sequencing_run_sample_id_42998_ch163_read2115_strand.fast5
m0	lemon_20160617_FN_MN17035_sequencing_run_sample_id_42998_ch163_read2635_strand.fast5
m0	lemon_20160617_FN_MN17035_sequencing_run_sample_id_42998_ch163_read443_strand.fast5
m0	lemon_20160617_FN_MN17035_sequencing_run_sample_id_42998_ch163_read490_strand.fast5
m0	lemon_20160617_FN_MN17035_sequencing_run_sample_id_42998_ch163_read620_strand.fast5
m0	lemon_20160617_FN_MN17035_sequencing_run_sample_id_42998_ch163_read950_strand.fast5
m0	lemon_20160617_FN_MN17035_sequencing_run_sample_id_42998_ch163_read986_strand.fast5
m0	lemon_20160617_FN_MN17035_sequencing_run_sample_id_42998_ch164_read1037_strand.fast5
m0	lemon_20160617_FN_MN17035_sequencing_run_sample_id_42998_ch164_read1147_strand.fast5
m0	lemon_20160617_FN_MN17035_sequencing_run_sample_id_42998_ch164_read1527_strand.fast5
m0	lemon_20160617_FN_MN17035_sequencing_run_sample_id_42998_ch164_read1680_strand.fast5
m0	lemon_20160617_FN_MN17035_sequencing_run_sample_id_42998_ch164_read1792_strand.fast5
m0	lemon_20160617_FN_MN17035_sequencing_run_sample_id_42998_ch164_read1860_strand.fast5
m0	lemon_20160617_FN_MN17035_sequencing_run_sample_id_42998_ch164_read186_strand.fast5
m0	lemon_20160617_FN_MN17035_sequencing_run_sample_id_42998_ch164_read2153_strand.fast5
m0	lemon_20160617_FN_MN17035_sequencing_run_sample_id_42998_ch164_read25_strand.fast5
m0	lemon_20160617_FN_MN17035_sequencing_run_sample_id_42998_ch164_read279_strand.fast5
m0	lemon_20160617_FN_MN17035_sequencing_run_sample_id_42998_ch164_read3908_strand.fast5
m0	lemon_20160617_FN_MN17035_sequencing_run_sample_id_42998_ch164_read4091_strand.fast5
m0	lemon_20160617_FN_MN17035_sequencing_run_sample_id_42998_ch164_read4110_strand.fast5
m0	lemon_20160617_FN_MN17035_sequencing_run_sample_id_42998_ch164_read529_strand.fast5
m0	lemon_20160617_FN_MN17035_sequencing_run_sample_id_42998_ch164_read726_strand.fast5
m0	lemon_20160617_FN_MN17035_sequencing_run_sample_id_42998_ch164_read756_strand.fast5
m0	lemon_20160617_FN_MN17035_sequencing_run_sample_id_42998_ch164_read785_strand.fast5
m0	lemon_20160617_FN_MN17035_sequencing_run_sample_id_42998_ch164_read884_strand.fast5
m0	lemon_20160617_FN_MN17035_sequencing_run_sample_id_42998_ch164_read891_strand.fast5
m0	lemon_20160617_FN_MN17035_sequencing_run_sample_id_42998_ch164_read939_strand.fast5
m0	lemon_20160617_FN_MN17035_sequencing_run_sample_id_42998_ch164_read943_strand.fast5
m0	lemon_20160617_FN_MN17035_sequencing_run_sample_id_42998_ch165_read1075_strand.fast5
m0	lemon_20160617_FN_MN17035_sequencing_run_sample_id_42998_ch165_read1151_strand.fast5
m0	lemon_20160617_FN_MN17035_sequencing_run_sample_id_42998_ch165_read1337_strand.fast5
m0	lemon_20160617_FN_MN17035_sequencing_run_sample_id_42998_ch165_read1448_strand.fast5
m0	lemon_20160617_FN_MN17035_sequencing_run_sample_id_42998_ch165_read1486_strand.fast5
m0	lemon_20160617_FN_MN17035_sequencing_run_sample_id_42998_ch165_read1705_strand.fast5
m0	lemon_20160617_FN_MN17035_sequencing_run_sample_id_42998_ch165_read1829_strand.fast5
m0	lemon_20160617_FN_MN17035_sequencing_run_sample_id_42998_ch165_read236_strand.fast5
m0	lemon_20160617_FN_MN17035_sequencing_run_sample_id_42998_ch165_read467_strand.fast5
m0	lemon_20160617_FN_MN17035_sequencing_run_sample_id_42998_ch165_read623_strand.fast5
m0	lemon_20160617_FN_MN17035_sequencing_run_sample_id_42998_ch165_read693_strand.fast5
m0	lemon_20160617_FN_MN17035_sequencing_run_sample_id_42998_ch165_read705_strand.fast5
m0	lemon_20160617_FN_MN17035_sequencing_run_sample_id_42998_ch165_read849_strand.fast5
m0	lemon_20160617_FN_MN17035_sequencing_run_sample_id_42998_ch166_read2412_strand.fast5
m0	lemon_20160617_FN_MN17035_sequencing_run_sample_id_42998_ch166_read261_strand.fast5
m0	lemon_20160617_FN_MN17035_sequencing_run_sample_id_42998_ch166_read2802_strand.fast5
m0	lemon_20160617_FN_MN17035_sequencing_run_sample_id_42998_ch166_read468_strand.fast5
m0	lemon_20160617_FN_MN17035_sequencing_run_sample_id_42998_ch166_read880_strand.fast5
m0	lemon_20160617_FN_MN17035_sequencing_run_sample_id_42998_ch166_read918_strand.fast5
m0	lemon_20160617_FN_MN17035_sequencing_run_sample_id_42998_ch167_read13801_strand.fast5
m0	lemon_20160617_FN_MN17035_sequencing_run_sample_id_42998_ch167_read14182_strand1.fast5
m0	lemon_20160617_FN_MN17035_sequencing_run_sample_id_42998_ch167_read14542_strand1.fast5
m0	lemon_20160617_FN_MN17035_sequencing_run_sample_id_42998_ch167_read14745_strand.fast5
m0	lemon_20160617_FN_MN17035_sequencing_run_sample_id_42998_ch167_read14749_strand.fast5
m0	lemon_20160617_FN_MN17035_sequencing_run_sample_id_42998_ch167_read14916_strand.fast5
m0	lemon_20160617_FN_MN17035_sequencing_run_sample_id_42998_ch167_read15293_strand.fast5
m0	lemon_20160617_FN_MN17035_sequencing_run_sample_id_42998_ch169_read1882_strand.fast5
m0	lemon_20160617_FN_MN17035_sequencing_run_sample_id_42998_ch169_read1895_strand.fast5
m0	lemon_20160617_FN_MN17035_sequencing_run_sample_id_42998_ch169_read194_strand.fast5
m0	lemon_20160617_FN_MN17035_sequencing_run_sample_id_42998_ch169_read196_strand.fast5
m0	lemon_20160617_FN_MN17035_sequencing_run_sample_id_42998_ch16_read1394_strand.fast5
m0	lemon_20160617_FN_MN17035_sequencing_run_sample_id_42998_ch16_read1505_strand.fast5
m0	lemon_20160617_FN_MN17035_sequencing_run_sample_id_42998_ch16_read1582_strand.fast5
m0	lemon_20160617_FN_MN17035_sequencing_run_sample_id_42998_ch16_read273_strand.fast5
m0	lemon_20160617_FN_MN17035_sequencing_run_sample_id_42998_ch16_read573_strand.fast5
m0	lemon_20160617_FN_MN17035_sequencing_run_sample_id_42998_ch171_read299_strand.fast5
m0	lemon_20160617_FN_MN17035_sequencing_run_sample_id_42998_ch171_read714_strand.fast5
m0	lemon_20160617_FN_MN17035_sequencing_run_sample_id_42998_ch172_read1135_strand.fast5
m0	lemon_20160617_FN_MN17035_sequencing_run_sample_id_42998_ch172_read1218_strand.fast5
m0	lemon_20160617_FN_MN17035_sequencing_run_sample_id_42998_ch172_read271_strand.fast5
m0	lemon_20160617_FN_MN17035_sequencing_run_sample_id_42998_ch172_read358_strand.fast5
m0	lemon_20160617_FN_MN17035_sequencing_run_sample_id_42998_ch172_read579_strand.fast5
m0	lemon_20160617_FN_MN17035_sequencing_run_sample_id_42998_ch172_read748_strand.fast5
m0	lemon_20160617_FN_MN17035_sequencing_run_sample_id_42998_ch173_read1465_strand.fast5
m0	lemon_20160617_FN_MN17035_sequencing_run_sample_id_42998_ch173_read2269_strand1.fast5
m0	lemon_20160617_FN_MN17035_sequencing_run_sample_id_42998_ch173_read3631_strand.fast5
m0	lemon_20160617_FN_MN17035_sequencing_run_sample_id_42998_ch173_read983_strand.fast5
m0	lemon_20160617_FN_MN17035_sequencing_run_sample_id_42998_ch174_read202_strand.fast5
m0	lemon_20160617_FN_MN17035_sequencing_run_sample_id_42998_ch174_read309_strand.fast5
m0	lemon_20160617_FN_MN17035_sequencing_run_sample_id_42998_ch175_read207_strand.fast5
m0	lemon_20160617_FN_MN17035_sequencing_run_sample_id_42998_ch175_read4185_strand1.fast5
m0	lemon_20160617_FN_MN17035_sequencing_run_sample_id_42998_ch175_read621_strand.fast5
m0	lemon_20160617_FN_MN17035_sequencing_run_sample_id_42998_ch175_read673_strand.fast5
m0	lemon_20160617_FN_MN17035_sequencing_run_sample_id_42998_ch176_read2700_strand.fast5
m0	lemon_20160617_FN_MN17035_sequencing_run_sample_id_42998_ch176_read2841_strand.fast5
m0	lemon_20160617_FN_MN17035_sequencing_run_sample_id_42998_ch176_read2935_strand.fast5
m0	lemon_20160617_FN_MN17035_sequencing_run_sample_id_42998_ch176_read2973_strand.fast5
m0	lemon_20160617_FN_MN17035_sequencing_run_sample_id_42998_ch176_read3092_strand.fast5
m0	lemon_20160617_FN_MN17035_sequencing_run_sample_id_42998_ch176_read3177_strand.fast5
m0	lemon_20160617_FN_MN17035_sequencing_run_sample_id_42998_ch176_read3417_strand.fast5
m0	lemon_20160617_FN_MN17035_sequencing_run_sample_id_42998_ch176_read4159_strand.fast5
m0	lemon_20160617_FN_MN17035_sequencing_run_sample_id_42998_ch178_read1436_strand.fast5
m0	lemon_20160617_FN_MN17035_sequencing_run_sample_id_42998_ch178_read1717_strand.fast5
m0	lemon_20160617_FN_MN17035_sequencing_run_sample_id_42998_ch178_read1779_strand.fast5
m0	lemon_20160617_FN_MN17035_sequencing_run_sample_id_42998_ch179_read1002_strand.fast5
m0	lemon_20160617_FN_MN17035_sequencing_run_sample_id_42998_ch179_read1061_strand.fast5
m0	lemon_20160617_FN_MN17035_sequencing_run_sample_id_42998_ch179_read1116_strand.fast5
m0	lemon_20160617_FN_MN17035_sequencing_run_sample_id_42998_ch179_read1529_strand1.fast5
m0	lemon_20160617_FN_MN17035_sequencing_run_sample_id_42998_ch179_read1726_strand.fast5
m0	lemon_20160617_FN_MN17035_sequencing_run_sample_id_42998_ch179_read1735_strand.fast5
m0	lemon_20160617_FN_MN17035_sequencing_run_sample_id_42998_ch179_read183_strand.fast5
m0	lemon_20160617_FN_MN17035_sequencing_run_sample_id_42998_ch179_read2035_strand.fast5
m0	lemon_20160617_FN_MN17035_sequencing_run_sample_id_42998_ch179_read2150_strand.fast5
m0	lemon_20160617_FN_MN17035_sequencing_run_sample_id_42998_ch179_read2468_strand.fast5
m0	lemon_20160617_FN_MN17035_sequencing_run_sample_id_42998_ch179_read2488_strand1.fast5
m0	lemon_20160617_FN_MN17035_sequencing_run_sample_id_42998_ch179_read2559_strand.fast5
m0	lemon_20160617_FN_MN17035_sequencing_run_sample_id_42998_ch179_read2807_strand.fast5
m0	lemon_20160617_FN_MN17035_sequencing_run_sample_id_42998_ch179_read500_strand.fast5
m0	lemon_20160617_FN_MN17035_sequencing_run_sample_id_42998_ch180_read124_strand.fast5
m0	lemon_20160617_FN_MN17035_sequencing_run_sample_id_42998_ch180_read1545_strand1.fast5
m0	lemon_20160617_FN_MN17035_sequencing_run_sample_id_42998_ch180_read339_strand.fast5
m0	lemon_20160617_FN_MN17035_sequencing_run_sample_id_42998_ch180_read792_strand.fast5
m0	lemon_20160617_FN_MN17035_sequencing_run_sample_id_42998_ch180_read81_strand.fast5
m0	lemon_20160617_FN_MN17035_sequencing_run_sample_id_42998_ch181_read6928_strand.fast5
m0	lemon_20160617_FN_MN17035_sequencing_run_sample_id_42998_ch182_read507_strand.fast5
m0	lemon_20160617_FN_MN17035_sequencing_run_sample_id_42998_ch182_read510_strand.fast5
m0	lemon_20160617_FN_MN17035_sequencing_run_sample_id_42998_ch182_read5706_strand.fast5
m0	lemon_20160617_FN_MN17035_sequencing_run_sample_id_42998_ch182_read5711_strand.fast5
m0	lemon_20160617_FN_MN17035_sequencing_run_sample_id_42998_ch182_read5992_strand.fast5
m0	lemon_20160617_FN_MN17035_sequencing_run_sample_id_42998_ch182_read6068_strand.fast5
m0	lemon_20160617_FN_MN17035_sequencing_run_sample_id_42998_ch182_read6202_strand.fast5
m0	lemon_20160617_FN_MN17035_sequencing_run_sample_id_42998_ch182_read683_strand.fast5
m0	lemon_20160617_FN_MN17035_sequencing_run_sample_id_42998_ch182_read698_strand.fast5
m0	lemon_20160617_FN_MN17035_sequencing_run_sample_id_42998_ch182_read7336_strand.fast5
m0	lemon_20160617_FN_MN17035_sequencing_run_sample_id_42998_ch182_read8568_strand.fast5
m0	lemon_20160617_FN_MN17035_sequencing_run_sample_id_42998_ch183_read1058_strand.fast5
m0	lemon_20160617_FN_MN17035_sequencing_run_sample_id_42998_ch183_read299_strand.fast5
m0	lemon_20160617_FN_MN17035_sequencing_run_sample_id_42998_ch183_read768_strand.fast5
m0	lemon_20160617_FN_MN17035_sequencing_run_sample_id_42998_ch183_read806_strand.fast5
m0	lemon_20160617_FN_MN17035_sequencing_run_sample_id_42998_ch183_read831_strand.fast5
m0	lemon_20160617_FN_MN17035_sequencing_run_sample_id_42998_ch183_read953_strand.fast5
m0	lemon_20160617_FN_MN17035_sequencing_run_sample_id_42998_ch184_read134_strand.fast5
m0	lemon_20160617_FN_MN17035_sequencing_run_sample_id_42998_ch184_read136_strand.fast5
m0	lemon_20160617_FN_MN17035_sequencing_run_sample_id_42998_ch185_read2260_strand.fast5
m0	lemon_20160617_FN_MN17035_sequencing_run_sample_id_42998_ch185_read8702_strand1.fast5
m0	lemon_20160617_FN_MN17035_sequencing_run_sample_id_42998_ch186_read11458_strand.fast5
m0	lemon_20160617_FN_MN17035_sequencing_run_sample_id_42998_ch186_read7920_strand.fast5
m0	lemon_20160617_FN_MN17035_sequencing_run_sample_id_42998_ch187_read1050_strand.fast5
m0	lemon_20160617_FN_MN17035_sequencing_run_sample_id_42998_ch187_read1268_strand.fast5
m0	lemon_20160617_FN_MN17035_sequencing_run_sample_id_42998_ch187_read1364_strand.fast5
m0	lemon_20160617_FN_MN17035_sequencing_run_sample_id_42998_ch187_read2033_strand.fast5
m0	lemon_20160617_FN_MN17035_sequencing_run_sample_id_42998_ch187_read2199_strand.fast5
m0	lemon_20160617_FN_MN17035_sequencing_run_sample_id_42998_ch187_read398_strand.fast5
m0	lemon_20160617_FN_MN17035_sequencing_run_sample_id_42998_ch187_read434_strand.fast5
m0	lemon_20160617_FN_MN17035_sequencing_run_sample_id_42998_ch187_read598_strand.fast5
m0	lemon_20160617_FN_MN17035_sequencing_run_sample_id_42998_ch187_read884_strand.fast5
m0	lemon_20160617_FN_MN17035_sequencing_run_sample_id_42998_ch187_read996_strand.fast5
m0	lemon_20160617_FN_MN17035_sequencing_run_sample_id_42998_ch188_read10503_strand1.fast5
m0	lemon_20160617_FN_MN17035_sequencing_run_sample_id_42998_ch188_read10919_strand.fast5
m0	lemon_20160617_FN_MN17035_sequencing_run_sample_id_42998_ch188_read10949_strand.fast5
m0	lemon_20160617_FN_MN17035_sequencing_run_sample_id_42998_ch188_read11816_strand.fast5
m0	lemon_20160617_FN_MN17035_sequencing_run_sample_id_42998_ch188_read12021_strand.fast5
m0	lemon_20160617_FN_MN17035_sequencing_run_sample_id_42998_ch188_read12097_strand.fast5
m0	lemon_20160617_FN_MN17035_sequencing_run_sample_id_42998_ch189_read140_strand.fast5
m0	lemon_20160617_FN_MN17035_sequencing_run_sample_id_42998_ch189_read1465_strand.fast5
m0	lemon_20160617_FN_MN17035_sequencing_run_sample_id_42998_ch189_read1524_strand.fast5
m0	lemon_20160617_FN_MN17035_sequencing_run_sample_id_42998_ch189_read1575_strand.fast5
m0	lemon_20160617_FN_MN17035_sequencing_run_sample_id_42998_ch189_read1614_strand.fast5
m0	lemon_20160617_FN_MN17035_sequencing_run_sample_id_42998_ch189_read3032_strand.fast5
m0	lemon_20160617_FN_MN17035_sequencing_run_sample_id_42998_ch189_read3232_strand.fast5
m0	lemon_20160617_FN_MN17035_sequencing_run_sample_id_42998_ch189_read3465_strand.fast5
m0	lemon_20160617_FN_MN17035_sequencing_run_sample_id_42998_ch189_read590_strand.fast5
m0	lemon_20160617_FN_MN17035_sequencing_run_sample_id_42998_ch18_read1167_strand.fast5
m0	lemon_20160617_FN_MN17035_sequencing_run_sample_id_42998_ch18_read1268_strand.fast5
m0	lemon_20160617_FN_MN17035_sequencing_run_sample_id_42998_ch18_read1348_strand.fast5
m0	lemon_20160617_FN_MN17035_sequencing_run_sample_id_42998_ch18_read1996_strand.fast5
m0	lemon_20160617_FN_MN17035_sequencing_run_sample_id_42998_ch18_read2087_strand.fast5
m0	lemon_20160617_FN_MN17035_sequencing_run_sample_id_42998_ch18_read2455_strand.fast5
m0	lemon_20160617_FN_MN17035_sequencing_run_sample_id_42998_ch18_read2489_strand.fast5
m0	lemon_20160617_FN_MN17035_sequencing_run_sample_id_42998_ch18_read263_strand1.fast5
m0	lemon_20160617_FN_MN17035_sequencing_run_sample_id_42998_ch18_read2774_strand.fast5
m0	lemon_20160617_FN_MN17035_sequencing_run_sample_id_42998_ch18_read801_strand.fast5
m0	lemon_20160617_FN_MN17035_sequencing_run_sample_id_42998_ch192_read1093_strand1.fast5
m0	lemon_20160617_FN_MN17035_sequencing_run_sample_id_42998_ch192_read420_strand1.fast5
m0	lemon_20160617_FN_MN17035_sequencing_run_sample_id_42998_ch192_read702_strand.fast5
m0	lemon_20160617_FN_MN17035_sequencing_run_sample_id_42998_ch192_read758_strand.fast5
m0	lemon_20160617_FN_MN17035_sequencing_run_sample_id_42998_ch192_read8276_strand.fast5
m0	lemon_20160617_FN_MN17035_sequencing_run_sample_id_42998_ch196_read1058_strand.fast5
m0	lemon_20160617_FN_MN17035_sequencing_run_sample_id_42998_ch196_read1103_strand.fast5
m0	lemon_20160617_FN_MN17035_sequencing_run_sample_id_42998_ch196_read1579_strand.fast5
m0	lemon_20160617_FN_MN17035_sequencing_run_sample_id_42998_ch196_read1986_strand.fast5
m0	lemon_20160617_FN_MN17035_sequencing_run_sample_id_42998_ch197_read414_strand1.fast5
m0	lemon_20160617_FN_MN17035_sequencing_run_sample_id_42998_ch198_read2007_strand.fast5
m0	lemon_20160617_FN_MN17035_sequencing_run_sample_id_42998_ch198_read2151_strand.fast5
m0	lemon_20160617_FN_MN17035_sequencing_run_sample_id_42998_ch198_read379_strand.fast5
m0	lemon_20160617_FN_MN17035_sequencing_run_sample_id_42998_ch198_read486_strand.fast5
m0	lemon_20160617_FN_MN17035_sequencing_run_sample_id_42998_ch198_read715_strand.fast5
m0	lemon_20160617_FN_MN17035_sequencing_run_sample_id_42998_ch199_read1046_strand.fast5
m0	lemon_20160617_FN_MN17035_sequencing_run_sample_id_42998_ch199_read205_strand.fast5
m0	lemon_20160617_FN_MN17035_sequencing_run_sample_id_42998_ch199_read4869_strand.fast5
m0	lemon_20160617_FN_MN17035_sequencing_run_sample_id_42998_ch199_read508_strand.fast5
m0	lemon_20160617_FN_MN17035_sequencing_run_sample_id_42998_ch199_read5449_strand.fast5
m0	lemon_20160617_FN_MN17035_sequencing_run_sample_id_42998_ch199_read806_strand1.fast5
m0	lemon_20160617_FN_MN17035_sequencing_run_sample_id_42998_ch19_read11033_strand.fast5
m0	lemon_20160617_FN_MN17035_sequencing_run_sample_id_42998_ch19_read11113_strand.fast5
m0	lemon_20160617_FN_MN17035_sequencing_run_sample_id_42998_ch19_read11123_strand.fast5
m0	lemon_20160617_FN_MN17035_sequencing_run_sample_id_42998_ch19_read11216_strand.fast5
m0	lemon_20160617_FN_MN17035_sequencing_run_sample_id_42998_ch19_read11283_strand.fast5
m0	lemon_20160617_FN_MN17035_sequencing_run_sample_id_42998_ch19_read11323_strand.fast5
m0	lemon_20160617_FN_MN17035_sequencing_run_sample_id_42998_ch19_read11452_strand.fast5
m0	lemon_20160617_FN_MN17035_sequencing_run_sample_id_42998_ch19_read11580_strand.fast5
m0	lemon_20160617_FN_MN17035_sequencing_run_sample_id_42998_ch19_read123_strand.fast5
m0	lemon_20160617_FN_MN17035_sequencing_run_sample_id_42998_ch19_read12932_strand.fast5
m0	lemon_20160617_FN_MN17035_sequencing_run_sample_id_42998_ch19_read13101_strand1.fast5
m0	lemon_20160617_FN_MN17035_sequencing_run_sample_id_42998_ch19_read13126_strand.fast5
m0	lemon_20160617_FN_MN17035_sequencing_run_sample_id_42998_ch19_read13269_strand.fast5
m0	lemon_20160617_FN_MN17035_sequencing_run_sample_id_42998_ch19_read13573_strand.fast5
m0	lemon_20160617_FN_MN17035_sequencing_run_sample_id_42998_ch1_read150_strand.fast5
m0	lemon_20160617_FN_MN17035_sequencing_run_sample_id_42998_ch1_read169_strand.fast5
m0	lemon_20160617_FN_MN17035_sequencing_run_sample_id_42998_ch1_read812_strand.fast5
m0	lemon_20160617_FN_MN17035_sequencing_run_sample_id_42998_ch200_read1375_strand.fast5
m0	lemon_20160617_FN_MN17035_sequencing_run_sample_id_42998_ch201_read2215_strand.fast5
m0	lemon_20160617_FN_MN17035_sequencing_run_sample_id_42998_ch201_read2269_strand.fast5
m0	lemon_20160617_FN_MN17035_sequencing_run_sample_id_42998_ch203_read1152_strand.fast5
m0	lemon_20160617_FN_MN17035_sequencing_run_sample_id_42998_ch203_read1182_strand.fast5
m0	lemon_20160617_FN_MN17035_sequencing_run_sample_id_42998_ch203_read394_strand.fast5
m0	lemon_20160617_FN_MN17035_sequencing_run_sample_id_42998_ch204_read2178_strand.fast5
m0	lemon_20160617_FN_MN17035_sequencing_run_sample_id_42998_ch204_read2326_strand.fast5
m0	lemon_20160617_FN_MN17035_sequencing_run_sample_id_42998_ch204_read2358_strand.fast5
m0	lemon_20160617_FN_MN17035_sequencing_run_sample_id_42998_ch204_read2439_strand.fast5
m0	lemon_20160617_FN_MN17035_sequencing_run_sample_id_42998_ch204_read2772_strand.fast5
m0	lemon_20160617_FN_MN17035_sequencing_run_sample_id_42998_ch204_read3072_strand.fast5
m0	lemon_20160617_FN_MN17035_sequencing_run_sample_id_42998_ch204_read3428_strand.fast5
m0	lemon_20160617_FN_MN17035_sequencing_run_sample_id_42998_ch204_read3475_strand.fast5
m0	lemon_20160617_FN_MN17035_sequencing_run_sample_id_42998_ch205_read1077_strand.fast5
m0	lemon_20160617_FN_MN17035_sequencing_run_sample_id_42998_ch205_read2597_strand1.fast5
m0	lemon_20160617_FN_MN17035_sequencing_run_sample_id_42998_ch205_read2757_strand.fast5
m0	lemon_20160617_FN_MN17035_sequencing_run_sample_id_42998_ch205_read3014_strand.fast5
m0	lemon_20160617_FN_MN17035_sequencing_run_sample_id_42998_ch205_read3154_strand.fast5
m0	lemon_20160617_FN_MN17035_sequencing_run_sample_id_42998_ch205_read3355_strand.fast5
m0	lemon_20160617_FN_MN17035_sequencing_run_sample_id_42998_ch205_read498_strand.fast5
m0	lemon_20160617_FN_MN17035_sequencing_run_sample_id_42998_ch206_read14851_strand1.fast5
m0	lemon_20160617_FN_MN17035_sequencing_run_sample_id_42998_ch206_read153_strand.fast5
m0	lemon_20160617_FN_MN17035_sequencing_run_sample_id_42998_ch206_read285_strand.fast5
m0	lemon_20160617_FN_MN17035_sequencing_run_sample_id_42998_ch207_read2420_strand.fast5
m0	lemon_20160617_FN_MN17035_sequencing_run_sample_id_42998_ch207_read2658_strand.fast5
m0	lemon_20160617_FN_MN17035_sequencing_run_sample_id_42998_ch208_read1035_strand.fast5
m0	lemon_20160617_FN_MN17035_sequencing_run_sample_id_42998_ch208_read109_strand.fast5
m0	lemon_20160617_FN_MN17035_sequencing_run_sample_id_42998_ch208_read1108_strand.fast5
m0	lemon_20160617_FN_MN17035_sequencing_run_sample_id_42998_ch208_read1425_strand.fast5
m0	lemon_20160617_FN_MN17035_sequencing_run_sample_id_42998_ch208_read311_strand.fast5
m0	lemon_20160617_FN_MN17035_sequencing_run_sample_id_42998_ch208_read508_strand.fast5
m0	lemon_20160617_FN_MN17035_sequencing_run_sample_id_42998_ch208_read6643_strand.fast5
m0	lemon_20160617_FN_MN17035_sequencing_run_sample_id_42998_ch208_read6873_strand.fast5
m0	lemon_20160617_FN_MN17035_sequencing_run_sample_id_42998_ch208_read790_strand.fast5
m0	lemon_20160617_FN_MN17035_sequencing_run_sample_id_42998_ch208_read987_strand.fast5
m0	lemon_20160617_FN_MN17035_sequencing_run_sample_id_42998_ch209_read1285_strand.fast5
m0	lemon_20160617_FN_MN17035_sequencing_run_sample_id_42998_ch209_read204_strand.fast5
m0	lemon_20160617_FN_MN17035_sequencing_run_sample_id_42998_ch209_read304_strand.fast5
m0	lemon_20160617_FN_MN17035_sequencing_run_sample_id_42998_ch209_read341_strand.fast5
m0	lemon_20160617_FN_MN17035_sequencing_run_sample_id_42998_ch209_read529_strand.fast5
m0	lemon_20160617_FN_MN17035_sequencing_run_sample_id_42998_ch20_read1447_strand.fast5
m0	lemon_20160617_FN_MN17035_sequencing_run_sample_id_42998_ch20_read1576_strand.fast5
m0	lemon_20160617_FN_MN17035_sequencing_run_sample_id_42998_ch20_read1843_strand.fast5
m0	lemon_20160617_FN_MN17035_sequencing_run_sample_id_42998_ch20_read1852_strand.fast5
m0	lemon_20160617_FN_MN17035_sequencing_run_sample_id_42998_ch20_read1916_strand1.fast5
m0	lemon_20160617_FN_MN17035_sequencing_run_sample_id_42998_ch20_read191_strand.fast5
m0	lemon_20160617_FN_MN17035_sequencing_run_sample_id_42998_ch20_read2360_strand.fast5
m0	lemon_20160617_FN_MN17035_sequencing_run_sample_id_42998_ch211_read112_strand.fast5
m0	lemon_20160617_FN_MN17035_sequencing_run_sample_id_42998_ch211_read3105_strand.fast5
m0	lemon_20160617_FN_MN17035_sequencing_run_sample_id_42998_ch211_read3169_strand.fast5
m0	lemon_20160617_FN_MN17035_sequencing_run_sample_id_42998_ch211_read3203_strand.fast5
m0	lemon_20160617_FN_MN17035_sequencing_run_sample_id_42998_ch211_read725_strand.fast5
m0	lemon_20160617_FN_MN17035_sequencing_run_sample_id_42998_ch211_read788_strand.fast5
m0	lemon_20160617_FN_MN17035_sequencing_run_sample_id_42998_ch212_read195_strand.fast5
m0	lemon_20160617_FN_MN17035_sequencing_run_sample_id_42998_ch212_read2275_strand1.fast5
m0	lemon_20160617_FN_MN17035_sequencing_run_sample_id_42998_ch212_read3346_strand.fast5
m0	lemon_20160617_FN_MN17035_sequencing_run_sample_id_42998_ch212_read4209_strand.fast5
m0	lemon_20160617_FN_MN17035_sequencing_run_sample_id_42998_ch212_read4407_strand.fast5
m0	lemon_20160617_FN_MN17035_sequencing_run_sample_id_42998_ch212_read516_strand.fast5
m0	lemon_20160617_FN_MN17035_sequencing_run_sample_id_42998_ch212_read601_strand.fast5
m0	lemon_20160617_FN_MN17035_sequencing_run_sample_id_42998_ch213_read1041_strand.fast5
m0	lemon_20160617_FN_MN17035_sequencing_run_sample_id_42998_ch213_read1851_strand.fast5
m0	lemon_20160617_FN_MN17035_sequencing_run_sample_id_42998_ch213_read1925_strand.fast5
m0	lemon_20160617_FN_MN17035_sequencing_run_sample_id_42998_ch213_read1968_strand.fast5
m0	lemon_20160617_FN_MN17035_sequencing_run_sample_id_42998_ch213_read1983_strand.fast5
m0	lemon_20160617_FN_MN17035_sequencing_run_sample_id_42998_ch213_read2197_strand.fast5
m0	lemon_20160617_FN_MN17035_sequencing_run_sample_id_42998_ch213_read2223_strand1.fast5
m0	lemon_20160617_FN_MN17035_sequencing_run_sample_id_42998_ch213_read2312_strand.fast5
m0	lemon_20160617_FN_MN17035_sequencing_run_sample_id_42998_ch213_read2455_strand.fast5
m0	lemon_20160617_FN_MN17035_sequencing_run_sample_id_42998_ch213_read2511_strand.fast5
m0	lemon_20160617_FN_MN17035_sequencing_run_sample_id_42998_ch213_read2770_strand.fast5
m0	lemon_20160617_FN_MN17035_sequencing_run_sample_id_42998_ch213_read2981_strand.fast5
m0	lemon_20160617_FN_MN17035_sequencing_run_sample_id_42998_ch213_read3154_strand.fast5
m0	lemon_20160617_FN_MN17035_sequencing_run_sample_id_42998_ch215_read339_strand.fast5
m0	lemon_20160617_FN_MN17035_sequencing_run_sample_id_42998_ch215_read419_strand.fast5
m0	lemon_20160617_FN_MN17035_sequencing_run_sample_id_42998_ch216_read1294_strand.fast5
m0	lemon_20160617_FN_MN17035_sequencing_run_sample_id_42998_ch216_read1311_strand1.fast5
m0	lemon_20160617_FN_MN17035_sequencing_run_sample_id_42998_ch216_read1328_strand.fast5
m0	lemon_20160617_FN_MN17035_sequencing_run_sample_id_42998_ch216_read1723_strand.fast5
m0	lemon_20160617_FN_MN17035_sequencing_run_sample_id_42998_ch216_read202_strand1.fast5
m0	lemon_20160617_FN_MN17035_sequencing_run_sample_id_42998_ch216_read2271_strand.fast5
m0	lemon_20160617_FN_MN17035_sequencing_run_sample_id_42998_ch216_read355_strand.fast5
m0	lemon_20160617_FN_MN17035_sequencing_run_sample_id_42998_ch216_read694_strand.fast5
m0	lemon_20160617_FN_MN17035_sequencing_run_sample_id_42998_ch216_read858_strand.fast5
m0	lemon_20160617_FN_MN17035_sequencing_run_sample_id_42998_ch217_read199_strand.fast5
m0	lemon_20160617_FN_MN17035_sequencing_run_sample_id_42998_ch217_read602_strand.fast5
m0	lemon_20160617_FN_MN17035_sequencing_run_sample_id_42998_ch218_read233_strand.fast5
m0	lemon_20160617_FN_MN17035_sequencing_run_sample_id_42998_ch218_read343_strand.fast5
m0	lemon_20160617_FN_MN17035_sequencing_run_sample_id_42998_ch218_read456_strand.fast5
m0	lemon_20160617_FN_MN17035_sequencing_run_sample_id_42998_ch219_read105_strand.fast5
m0	lemon_20160617_FN_MN17035_sequencing_run_sample_id_42998_ch21_read396_strand1.fast5
m0	lemon_20160617_FN_MN17035_sequencing_run_sample_id_42998_ch21_read400_strand.fast5
m0	lemon_20160617_FN_MN17035_sequencing_run_sample_id_42998_ch21_read645_strand.fast5
m0	lemon_20160617_FN_MN17035_sequencing_run_sample_id_42998_ch220_read431_strand.fast5
m0	lemon_20160617_FN_MN17035_sequencing_run_sample_id_42998_ch220_read471_strand.fast5
m0	lemon_20160617_FN_MN17035_sequencing_run_sample_id_42998_ch221_read546_strand.fast5
m0	lemon_20160617_FN_MN17035_sequencing_run_sample_id_42998_ch221_read568_strand.fast5
m0	lemon_20160617_FN_MN17035_sequencing_run_sample_id_42998_ch221_read618_strand.fast5
m0	lemon_20160617_FN_MN17035_sequencing_run_sample_id_42998_ch222_read1957_strand.fast5
m0	lemon_20160617_FN_MN17035_sequencing_run_sample_id_42998_ch222_read6091_strand.fast5
m0	lemon_20160617_FN_MN17035_sequencing_run_sample_id_42998_ch222_read6571_strand.fast5
m0	lemon_20160617_FN_MN17035_sequencing_run_sample_id_42998_ch222_read6746_strand.fast5
m0	lemon_20160617_FN_MN17035_sequencing_run_sample_id_42998_ch222_read6785_strand.fast5
m0	lemon_20160617_FN_MN17035_sequencing_run_sample_id_42998_ch222_read6895_strand.fast5
m0	lemon_20160617_FN_MN17035_sequencing_run_sample_id_42998_ch222_read7299_strand.fast5
m0	lemon_20160617_FN_MN17035_sequencing_run_sample_id_42998_ch222_read7317_strand.fast5
m0	lemon_20160617_FN_MN17035_sequencing_run_sample_id_42998_ch222_read7349_strand.fast5
m0	lemon_20160617_FN_MN17035_sequencing_run_sample_id_42998_ch222_read7382_strand.fast5
m0	lemon_20160617_FN_MN17035_sequencing_run_sample_id_42998_ch223_read185_strand1.fast5
m0	lemon_20160617_FN_MN17035_sequencing_run_sample_id_42998_ch223_read2759_strand.fast5
m0	lemon_20160617_FN_MN17035_sequencing_run_sample_id_42998_ch223_read2983_strand.fast5
m0	lemon_20160617_FN_MN17035_sequencing_run_sample_id_42998_ch223_read3159_strand.fast5
m0	lemon_20160617_FN_MN17035_sequencing_run_sample_id_42998_ch223_read3452_strand1.fast5
m0	lemon_20160617_FN_MN17035_sequencing_run_sample_id_42998_ch223_read569_strand.fast5
m0	lemon_20160617_FN_MN17035_sequencing_run_sample_id_42998_ch225_read1835_strand.fast5
m0	lemon_20160617_FN_MN17035_sequencing_run_sample_id_42998_ch225_read2254_strand.fast5
m0	lemon_20160617_FN_MN17035_sequencing_run_sample_id_42998_ch225_read2256_strand.fast5
m0	lemon_20160617_FN_MN17035_sequencing_run_sample_id_42998_ch225_read2502_strand.fast5
m0	lemon_20160617_FN_MN17035_sequencing_run_sample_id_42998_ch225_read2531_strand.fast5
m0	lemon_20160617_FN_MN17035_sequencing_run_sample_id_42998_ch225_read2631_strand.fast5
m0	lemon_20160617_FN_MN17035_sequencing_run_sample_id_42998_ch225_read3852_strand.fast5
m0	lemon_20160617_FN_MN17035_sequencing_run_sample_id_42998_ch225_read3965_strand.fast5
m0	lemon_20160617_FN_MN17035_sequencing_run_sample_id_42998_ch225_read4257_strand1.fast5
m0	lemon_20160617_FN_MN17035_sequencing_run_sample_id_42998_ch225_read4499_strand.fast5
m0	lemon_20160617_FN_MN17035_sequencing_run_sample_id_42998_ch225_read4798_strand.fast5
m0	lemon_20160617_FN_MN17035_sequencing_run_sample_id_42998_ch225_read4985_strand1.fast5
m0	lemon_20160617_FN_MN17035_sequencing_run_sample_id_42998_ch225_read6759_strand.fast5
m0	lemon_20160617_FN_MN17035_sequencing_run_sample_id_42998_ch225_read6769_strand.fast5
m0	lemon_20160617_FN_MN17035_sequencing_run_sample_id_42998_ch225_read6809_strand.fast5
m0	lemon_20160617_FN_MN17035_sequencing_run_sample_id_42998_ch226_read4594_strand1.fast5
m0	lemon_20160617_FN_MN17035_sequencing_run_sample_id_42998_ch226_read6752_strand.fast5
m0	lemon_20160617_FN_MN17035_sequencing_run_sample_id_42998_ch226_read6929_strand.fast5
m0	lemon_20160617_FN_MN17035_sequencing_run_sample_id_42998_ch226_read6981_strand.fast5
m0	lemon_20160617_FN_MN17035_sequencing_run_sample_id_42998_ch226_read7128_strand.fast5
m0	lemon_20160617_FN_MN17035_sequencing_run_sample_id_42998_ch227_read1145_strand.fast5
m0	lemon_20160617_FN_MN17035_sequencing_run_sample_id_42998_ch227_read1486_strand.fast5
m0	lemon_20160617_FN_MN17035_sequencing_run_sample_id_42998_ch227_read1630_strand.fast5
m0	lemon_20160617_FN_MN17035_sequencing_run_sample_id_42998_ch227_read1655_strand.fast5
m0	lemon_20160617_FN_MN17035_sequencing_run_sample_id_42998_ch227_read2154_strand.fast5
m0	lemon_20160617_FN_MN17035_sequencing_run_sample_id_42998_ch227_read289_strand.fast5
m0	lemon_20160617_FN_MN17035_sequencing_run_sample_id_42998_ch227_read598_strand.fast5
m0	lemon_20160617_FN_MN17035_sequencing_run_sample_id_42998_ch228_read11474_strand.fast5
m0	lemon_20160617_FN_MN17035_sequencing_run_sample_id_42998_ch228_read11864_strand.fast5
m0	lemon_20160617_FN_MN17035_sequencing_run_sample_id_42998_ch228_read11914_strand.fast5
m0	lemon_20160617_FN_MN17035_sequencing_run_sample_id_42998_ch228_read6399_strand.fast5
m0	lemon_20160617_FN_MN17035_sequencing_run_sample_id_42998_ch228_read6661_strand.fast5
m0	lemon_20160617_FN_MN17035_sequencing_run_sample_id_42998_ch228_read7414_strand.fast5
m0	lemon_20160617_FN_MN17035_sequencing_run_sample_id_42998_ch228_read7566_strand.fast5
m0	lemon_20160617_FN_MN17035_sequencing_run_sample_id_42998_ch228_read8711_strand.fast5
m0	lemon_20160617_FN_MN17035_sequencing_run_sample_id_42998_ch228_read8890_strand1.fast5
m0	lemon_20160617_FN_MN17035_sequencing_run_sample_id_42998_ch229_read1155_strand.fast5
m0	lemon_20160617_FN_MN17035_sequencing_run_sample_id_42998_ch229_read139_strand.fast5
m0	lemon_20160617_FN_MN17035_sequencing_run_sample_id_42998_ch229_read1559_strand.fast5
m0	lemon_20160617_FN_MN17035_sequencing_run_sample_id_42998_ch229_read1596_strand.fast5
m0	lemon_20160617_FN_MN17035_sequencing_run_sample_id_42998_ch229_read1600_strand.fast5
m0	lemon_20160617_FN_MN17035_sequencing_run_sample_id_42998_ch229_read1676_strand.fast5
m0	lemon_20160617_FN_MN17035_sequencing_run_sample_id_42998_ch229_read175_strand.fast5
m0	lemon_20160617_FN_MN17035_sequencing_run_sample_id_42998_ch229_read2087_strand1.fast5
m0	lemon_20160617_FN_MN17035_sequencing_run_sample_id_42998_ch229_read2726_strand.fast5
m0	lemon_20160617_FN_MN17035_sequencing_run_sample_id_42998_ch22_read295_strand.fast5
m0	lemon_20160617_FN_MN17035_sequencing_run_sample_id_42998_ch22_read320_strand.fast5
m0	lemon_20160617_FN_MN17035_sequencing_run_sample_id_42998_ch22_read6830_strand.fast5
m0	lemon_20160617_FN_MN17035_sequencing_run_sample_id_42998_ch22_read6947_strand.fast5
m0	lemon_20160617_FN_MN17035_sequencing_run_sample_id_42998_ch22_read7265_strand.fast5
m0	lemon_20160617_FN_MN17035_sequencing_run_sample_id_42998_ch22_read896_strand.fast5
m0	lemon_20160617_FN_MN17035_sequencing_run_sample_id_42998_ch230_read28_strand.fast5
m0	lemon_20160617_FN_MN17035_sequencing_run_sample_id_42998_ch231_read228_strand.fast5
m0	lemon_20160617_FN_MN17035_sequencing_run_sample_id_42998_ch231_read287_strand.fast5
m0	lemon_20160617_FN_MN17035_sequencing_run_sample_id_42998_ch231_read694_strand.fast5
m0	lemon_20160617_FN_MN17035_sequencing_run_sample_id_42998_ch232_read9685_strand.fast5
m0	lemon_20160617_FN_MN17035_sequencing_run_sample_id_42998_ch232_read9750_strand.fast5
m0	lemon_20160617_FN_MN17035_sequencing_run_sample_id_42998_ch232_read9942_strand.fast5
m0	lemon_20160617_FN_MN17035_sequencing_run_sample_id_42998_ch232_read9988_strand.fast5
m0	lemon_20160617_FN_MN17035_sequencing_run_sample_id_42998_ch233_read145_strand.fast5
m0	lemon_20160617_FN_MN17035_sequencing_run_sample_id_42998_ch233_read257_strand.fast5
m0	lemon_20160617_FN_MN17035_sequencing_run_sample_id_42998_ch233_read293_strand.fast5
m0	lemon_20160617_FN_MN17035_sequencing_run_sample_id_42998_ch233_read466_strand.fast5
m0	lemon_20160617_FN_MN17035_sequencing_run_sample_id_42998_ch234_read1459_strand.fast5
m0	lemon_20160617_FN_MN17035_sequencing_run_sample_id_42998_ch234_read1491_strand.fast5
m0	lemon_20160617_FN_MN17035_sequencing_run_sample_id_42998_ch234_read1555_strand.fast5
m0	lemon_20160617_FN_MN17035_sequencing_run_sample_id_42998_ch234_read1742_strand.fast5
m0	lemon_20160617_FN_MN17035_sequencing_run_sample_id_42998_ch234_read1827_strand.fast5
m0	lemon_20160617_FN_MN17035_sequencing_run_sample_id_42998_ch234_read2065_strand.fast5
m0	lemon_20160617_FN_MN17035_sequencing_run_sample_id_42998_ch234_read2111_strand.fast5
m0	lemon_20160617_FN_MN17035_sequencing_run_sample_id_42998_ch234_read2475_strand.fast5
m0	lemon_20160617_FN_MN17035_sequencing_run_sample_id_42998_ch234_read323_strand.fast5
m0	lemon_20160617_FN_MN17035_sequencing_run_sample_id_42998_ch234_read617_strand.fast5
m0	lemon_20160617_FN_MN17035_sequencing_run_sample_id_42998_ch234_read651_strand.fast5
m0	lemon_20160617_FN_MN17035_sequencing_run_sample_id_42998_ch234_read997_strand.fast5
m0	lemon_20160617_FN_MN17035_sequencing_run_sample_id_42998_ch235_read1080_strand.fast5
m0	lemon_20160617_FN_MN17035_sequencing_run_sample_id_42998_ch235_read1272_strand.fast5
m0	lemon_20160617_FN_MN17035_sequencing_run_sample_id_42998_ch235_read1291_strand.fast5
m0	lemon_20160617_FN_MN17035_sequencing_run_sample_id_42998_ch235_read406_strand.fast5
m0	lemon_20160617_FN_MN17035_sequencing_run_sample_id_42998_ch235_read426_strand.fast5
m0	lemon_20160617_FN_MN17035_sequencing_run_sample_id_42998_ch235_read442_strand.fast5
m0	lemon_20160617_FN_MN17035_sequencing_run_sample_id_42998_ch235_read612_strand.fast5
m0	lemon_20160617_FN_MN17035_sequencing_run_sample_id_42998_ch235_read849_strand.fast5
m0	lemon_20160617_FN_MN17035_sequencing_run_sample_id_42998_ch235_read980_strand.fast5
m0	lemon_20160617_FN_MN17035_sequencing_run_sample_id_42998_ch236_read1109_strand.fast5
m0	lemon_20160617_FN_MN17035_sequencing_run_sample_id_42998_ch236_read1220_strand.fast5
m0	lemon_20160617_FN_MN17035_sequencing_run_sample_id_42998_ch236_read1299_strand.fast5
m0	lemon_20160617_FN_MN17035_sequencing_run_sample_id_42998_ch236_read336_strand.fast5
m0	lemon_20160617_FN_MN17035_sequencing_run_sample_id_42998_ch236_read619_strand.fast5
m0	lemon_20160617_FN_MN17035_sequencing_run_sample_id_42998_ch237_read460_strand.fast5
m0	lemon_20160617_FN_MN17035_sequencing_run_sample_id_42998_ch238_read8338_strand.fast5
m0	lemon_20160617_FN_MN17035_sequencing_run_sample_id_42998_ch238_read8995_strand.fast5
m0	lemon_20160617_FN_MN17035_sequencing_run_sample_id_42998_ch238_read9021_strand.fast5
m0	lemon_20160617_FN_MN17035_sequencing_run_sample_id_42998_ch239_read3230_strand1.fast5
m0	lemon_20160617_FN_MN17035_sequencing_run_sample_id_42998_ch241_read1035_strand.fast5
m0	lemon_20160617_FN_MN17035_sequencing_run_sample_id_42998_ch241_read1371_strand.fast5
m0	lemon_20160617_FN_MN17035_sequencing_run_sample_id_42998_ch241_read2638_strand.fast5
m0	lemon_20160617_FN_MN17035_sequencing_run_sample_id_42998_ch241_read2982_strand.fast5
m0	lemon_20160617_FN_MN17035_sequencing_run_sample_id_42998_ch241_read736_strand.fast5
m0	lemon_20160617_FN_MN17035_sequencing_run_sample_id_42998_ch241_read870_strand.fast5
m0	lemon_20160617_FN_MN17035_sequencing_run_sample_id_42998_ch241_read929_strand.fast5
m0	lemon_20160617_FN_MN17035_sequencing_run_sample_id_42998_ch242_read1660_strand.fast5
m0	lemon_20160617_FN_MN17035_sequencing_run_sample_id_42998_ch242_read2394_strand.fast5
m0	lemon_20160617_FN_MN17035_sequencing_run_sample_id_42998_ch242_read366_strand.fast5
m0	lemon_20160617_FN_MN17035_sequencing_run_sample_id_42998_ch242_read650_strand.fast5
m0	lemon_20160617_FN_MN17035_sequencing_run_sample_id_42998_ch242_read860_strand.fast5
m0	lemon_20160617_FN_MN17035_sequencing_run_sample_id_42998_ch243_read355_strand.fast5
m0	lemon_20160617_FN_MN17035_sequencing_run_sample_id_42998_ch243_read373_strand.fast5
m0	lemon_20160617_FN_MN17035_sequencing_run_sample_id_42998_ch245_read1988_strand.fast5
m0	lemon_20160617_FN_MN17035_sequencing_run_sample_id_42998_ch245_read2326_strand.fast5
m0	lemon_20160617_FN_MN17035_sequencing_run_sample_id_42998_ch246_read1019_strand.fast5
m0	lemon_20160617_FN_MN17035_sequencing_run_sample_id_42998_ch246_read1123_strand.fast5
m0	lemon_20160617_FN_MN17035_sequencing_run_sample_id_42998_ch246_read1985_strand.fast5
m0	lemon_20160617_FN_MN17035_sequencing_run_sample_id_42998_ch247_read1548_strand.fast5
m0	lemon_20160617_FN_MN17035_sequencing_run_sample_id_42998_ch247_read1621_strand.fast5
m0	lemon_20160617_FN_MN17035_sequencing_run_sample_id_42998_ch247_read2982_strand.fast5
m0	lemon_20160617_FN_MN17035_sequencing_run_sample_id_42998_ch247_read3176_strand.fast5
m0	lemon_20160617_FN_MN17035_sequencing_run_sample_id_42998_ch247_read3282_strand1.fast5
m0	lemon_20160617_FN_MN17035_sequencing_run_sample_id_42998_ch247_read3350_strand.fast5
m0	lemon_20160617_FN_MN17035_sequencing_run_sample_id_42998_ch247_read4218_strand.fast5
m0	lemon_20160617_FN_MN17035_sequencing_run_sample_id_42998_ch247_read4244_strand.fast5
m0	lemon_20160617_FN_MN17035_sequencing_run_sample_id_42998_ch247_read4395_strand.fast5
m0	lemon_20160617_FN_MN17035_sequencing_run_sample_id_42998_ch247_read4468_strand.fast5
m0	lemon_20160617_FN_MN17035_sequencing_run_sample_id_42998_ch247_read5122_strand.fast5
m0	lemon_20160617_FN_MN17035_sequencing_run_sample_id_42998_ch247_read910_strand.fast5
m0	lemon_20160617_FN_MN17035_sequencing_run_sample_id_42998_ch247_read933_strand1.fast5
m0	lemon_20160617_FN_MN17035_sequencing_run_sample_id_42998_ch248_read1199_strand.fast5
m0	lemon_20160617_FN_MN17035_sequencing_run_sample_id_42998_ch248_read1641_strand.fast5
m0	lemon_20160617_FN_MN17035_sequencing_run_sample_id_42998_ch248_read1846_strand.fast5
m0	lemon_20160617_FN_MN17035_sequencing_run_sample_id_42998_ch248_read2761_strand.fast5
m0	lemon_20160617_FN_MN17035_sequencing_run_sample_id_42998_ch248_read3450_strand.fast5
m0	lemon_20160617_FN_MN17035_sequencing_run_sample_id_42998_ch248_read3833_strand.fast5
m0	lemon_20160617_FN_MN17035_sequencing_run_sample_id_42998_ch248_read3915_strand.fast5
m0	lemon_20160617_FN_MN17035_sequencing_run_sample_id_42998_ch248_read5391_strand.fast5
m0	lemon_20160617_FN_MN17035_sequencing_run_sample_id_42998_ch248_read5397_strand.fast5
m0	lemon_20160617_FN_MN17035_sequencing_run_sample_id_42998_ch249_read1157_strand.fast5
m0	lemon_20160617_FN_MN17035_sequencing_run_sample_id_42998_ch249_read1249_strand1.fast5
m0	lemon_20160617_FN_MN17035_sequencing_run_sample_id_42998_ch249_read143_strand.fast5
m0	lemon_20160617_FN_MN17035_sequencing_run_sample_id_42998_ch249_read3707_strand.fast5
m0	lemon_20160617_FN_MN17035_sequencing_run_sample_id_42998_ch249_read505_strand.fast5
m0	lemon_20160617_FN_MN17035_sequencing_run_sample_id_42998_ch249_read721_strand.fast5
m0	lemon_20160617_FN_MN17035_sequencing_run_sample_id_42998_ch249_read724_strand.fast5
m0	lemon_20160617_FN_MN17035_sequencing_run_sample_id_42998_ch249_read880_strand.fast5
m0	lemon_20160617_FN_MN17035_sequencing_run_sample_id_42998_ch24_read165_strand.fast5
m0	lemon_20160617_FN_MN17035_sequencing_run_sample_id_42998_ch24_read17_strand.fast5
m0	lemon_20160617_FN_MN17035_sequencing_run_sample_id_42998_ch24_read2512_strand.fast5
m0	lemon_20160617_FN_MN17035_sequencing_run_sample_id_42998_ch24_read3960_strand.fast5
m0	lemon_20160617_FN_MN17035_sequencing_run_sample_id_42998_ch24_read409_strand.fast5
m0	lemon_20160617_FN_MN17035_sequencing_run_sample_id_42998_ch24_read4237_strand.fast5
m0	lemon_20160617_FN_MN17035_sequencing_run_sample_id_42998_ch24_read4248_strand.fast5
m0	lemon_20160617_FN_MN17035_sequencing_run_sample_id_42998_ch24_read633_strand.fast5
m0	lemon_20160617_FN_MN17035_sequencing_run_sample_id_42998_ch250_read18160_strand.fast5
m0	lemon_20160617_FN_MN17035_sequencing_run_sample_id_42998_ch250_read196_strand.fast5
m0	lemon_20160617_FN_MN17035_sequencing_run_sample_id_42998_ch250_read265_strand.fast5
m0	lemon_20160617_FN_MN17035_sequencing_run_sample_id_42998_ch250_read6423_strand.fast5
m0	lemon_20160617_FN_MN17035_sequencing_run_sample_id_42998_ch251_read1190_strand.fast5
m0	lemon_20160617_FN_MN17035_sequencing_run_sample_id_42998_ch251_read1977_strand.fast5
m0	lemon_20160617_FN_MN17035_sequencing_run_sample_id_42998_ch251_read2318_strand.fast5
m0	lemon_20160617_FN_MN17035_sequencing_run_sample_id_42998_ch252_read1017_strand.fast5
m0	lemon_20160617_FN_MN17035_sequencing_run_sample_id_42998_ch252_read318_strand.fast5
m0	lemon_20160617_FN_MN17035_sequencing_run_sample_id_42998_ch252_read4057_strand.fast5
m0	lemon_20160617_FN_MN17035_sequencing_run_sample_id_42998_ch252_read4925_strand.fast5
m0	lemon_20160617_FN_MN17035_sequencing_run_sample_id_42998_ch252_read503_strand.fast5
m0	lemon_20160617_FN_MN17035_sequencing_run_sample_id_42998_ch252_read6181_strand.fast5
m0	lemon_20160617_FN_MN17035_sequencing_run_sample_id_42998_ch252_read6213_strand.fast5
m0	lemon_20160617_FN_MN17035_sequencing_run_sample_id_42998_ch252_read6524_strand.fast5
m0	lemon_20160617_FN_MN17035_sequencing_run_sample_id_42998_ch252_read7212_strand.fast5
m0	lemon_20160617_FN_MN17035_sequencing_run_sample_id_42998_ch252_read7242_strand.fast5
m0	lemon_20160617_FN_MN17035_sequencing_run_sample_id_42998_ch252_read73_strand1.fast5
m0	lemon_20160617_FN_MN17035_sequencing_run_sample_id_42998_ch252_read799_strand.fast5
m0	lemon_20160617_FN_MN17035_sequencing_run_sample_id_42998_ch254_read5608_strand.fast5
m0	lemon_20160617_FN_MN17035_sequencing_run_sample_id_42998_ch254_read5671_strand.fast5
m0	lemon_20160617_FN_MN17035_sequencing_run_sample_id_42998_ch254_read5908_strand.fast5
m0	lemon_20160617_FN_MN17035_sequencing_run_sample_id_42998_ch254_read6027_strand.fast5
m0	lemon_20160617_FN_MN17035_sequencing_run_sample_id_42998_ch254_read6097_strand.fast5
m0	lemon_20160617_FN_MN17035_sequencing_run_sample_id_42998_ch254_read6333_strand.fast5
m0	lemon_20160617_FN_MN17035_sequencing_run_sample_id_42998_ch254_read6405_strand.fast5
m0	lemon_20160617_FN_MN17035_sequencing_run_sample_id_42998_ch254_read7026_strand.fast5
m0	lemon_20160617_FN_MN17035_sequencing_run_sample_id_42998_ch254_read7062_strand.fast5
m0	lemon_20160617_FN_MN17035_sequencing_run_sample_id_42998_ch254_read7172_strand.fast5
m0	lemon_20160617_FN_MN17035_sequencing_run_sample_id_42998_ch255_read4437_strand.fast5
m0	lemon_20160617_FN_MN17035_sequencing_run_sample_id_42998_ch255_read673_strand1.fast5
m0	lemon_20160617_FN_MN17035_sequencing_run_sample_id_42998_ch255_read8398_strand.fast5
m0	lemon_20160617_FN_MN17035_sequencing_run_sample_id_42998_ch255_read8936_strand.fast5
m0	lemon_20160617_FN_MN17035_sequencing_run_sample_id_42998_ch257_read1408_strand1.fast5
m0	lemon_20160617_FN_MN17035_sequencing_run_sample_id_42998_ch257_read1624_strand.fast5
m0	lemon_20160617_FN_MN17035_sequencing_run_sample_id_42998_ch257_read1751_strand.fast5
m0	lemon_20160617_FN_MN17035_sequencing_run_sample_id_42998_ch257_read2179_strand.fast5
m0	lemon_20160617_FN_MN17035_sequencing_run_sample_id_42998_ch257_read2493_strand.fast5
m0	lemon_20160617_FN_MN17035_sequencing_run_sample_id_42998_ch257_read258_strand.fast5
m0	lemon_20160617_FN_MN17035_sequencing_run_sample_id_42998_ch257_read636_strand.fast5
m0	lemon_20160617_FN_MN17035_sequencing_run_sample_id_42998_ch260_read3512_strand.fast5
m0	lemon_20160617_FN_MN17035_sequencing_run_sample_id_42998_ch263_read258_strand1.fast5
m0	lemon_20160617_FN_MN17035_sequencing_run_sample_id_42998_ch263_read327_strand.fast5
m0	lemon_20160617_FN_MN17035_sequencing_run_sample_id_42998_ch265_read28_strand.fast5
m0	lemon_20160617_FN_MN17035_sequencing_run_sample_id_42998_ch266_read6095_strand.fast5
m0	lemon_20160617_FN_MN17035_sequencing_run_sample_id_42998_ch266_read6898_strand.fast5
m0	lemon_20160617_FN_MN17035_sequencing_run_sample_id_42998_ch266_read6941_strand.fast5
m0	lemon_20160617_FN_MN17035_sequencing_run_sample_id_42998_ch266_read6973_strand.fast5
m0	lemon_20160617_FN_MN17035_sequencing_run_sample_id_42998_ch267_read1798_strand.fast5
m0	lemon_20160617_FN_MN17035_sequencing_run_sample_id_42998_ch267_read324_strand.fast5
m0	lemon_20160617_FN_MN17035_sequencing_run_sample_id_42998_ch267_read655_strand.fast5
m0	lemon_20160617_FN_MN17035_sequencing_run_sample_id_42998_ch267_read690_strand.fast5
m0	lemon_20160617_FN_MN17035_sequencing_run_sample_id_42998_ch268_read739_strand.fast5
m0	lemon_20160617_FN_MN17035_sequencing_run_sample_id_42998_ch268_read787_strand.fast5
m0	lemon_20160617_FN_MN17035_sequencing_run_sample_id_42998_ch269_read1098_strand.fast5
m0	lemon_20160617_FN_MN17035_sequencing_run_sample_id_42998_ch269_read1179_strand.fast5
m0	lemon_20160617_FN_MN17035_sequencing_run_sample_id_42998_ch269_read1294_strand.fast5
m0	lemon_20160617_FN_MN17035_sequencing_run_sample_id_42998_ch269_read1737_strand.fast5
m0	lemon_20160617_FN_MN17035_sequencing_run_sample_id_42998_ch269_read1817_strand.fast5
m0	lemon_20160617_FN_MN17035_sequencing_run_sample_id_42998_ch269_read2065_strand.fast5
m0	lemon_20160617_FN_MN17035_sequencing_run_sample_id_42998_ch269_read2105_strand.fast5
m0	lemon_20160617_FN_MN17035_sequencing_run_sample_id_42998_ch269_read2503_strand.fast5
m0	lemon_20160617_FN_MN17035_sequencing_run_sample_id_42998_ch269_read512_strand.fast5
m0	lemon_20160617_FN_MN17035_sequencing_run_sample_id_42998_ch269_read906_strand.fast5
m0	lemon_20160617_FN_MN17035_sequencing_run_sample_id_42998_ch26_read1657_strand.fast5
m0	lemon_20160617_FN_MN17035_sequencing_run_sample_id_42998_ch26_read1663_strand.fast5
m0	lemon_20160617_FN_MN17035_sequencing_run_sample_id_42998_ch26_read1954_strand.fast5
m0	lemon_20160617_FN_MN17035_sequencing_run_sample_id_42998_ch26_read2215_strand.fast5
m0	lemon_20160617_FN_MN17035_sequencing_run_sample_id_42998_ch270_read109_strand.fast5
m0	lemon_20160617_FN_MN17035_sequencing_run_sample_id_42998_ch270_read385_strand.fast5
m0	lemon_20160617_FN_MN17035_sequencing_run_sample_id_42998_ch270_read4241_strand.fast5
m0	lemon_20160617_FN_MN17035_sequencing_run_sample_id_42998_ch270_read4297_strand.fast5
m0	lemon_20160617_FN_MN17035_sequencing_run_sample_id_42998_ch270_read4341_strand.fast5
m0	lemon_20160617_FN_MN17035_sequencing_run_sample_id_42998_ch270_read4365_strand.fast5
m0	lemon_20160617_FN_MN17035_sequencing_run_sample_id_42998_ch270_read5013_strand.fast5
m0	lemon_20160617_FN_MN17035_sequencing_run_sample_id_42998_ch270_read5113_strand.fast5
m0	lemon_20160617_FN_MN17035_sequencing_run_sample_id_42998_ch272_read1103_strand.fast5
m0	lemon_20160617_FN_MN17035_sequencing_run_sample_id_42998_ch272_read1290_strand.fast5
m0	lemon_20160617_FN_MN17035_sequencing_run_sample_id_42998_ch272_read1339_strand.fast5
m0	lemon_20160617_FN_MN17035_sequencing_run_sample_id_42998_ch272_read1455_strand.fast5
m0	lemon_20160617_FN_MN17035_sequencing_run_sample_id_42998_ch272_read1575_strand.fast5
m0	lemon_20160617_FN_MN17035_sequencing_run_sample_id_42998_ch272_read1713_strand1.fast5
m0	lemon_20160617_FN_MN17035_sequencing_run_sample_id_42998_ch272_read2148_strand.fast5
m0	lemon_20160617_FN_MN17035_sequencing_run_sample_id_42998_ch272_read2180_strand.fast5
m0	lemon_20160617_FN_MN17035_sequencing_run_sample_id_42998_ch272_read2352_strand.fast5
m0	lemon_20160617_FN_MN17035_sequencing_run_sample_id_42998_ch272_read2424_strand.fast5
m0	lemon_20160617_FN_MN17035_sequencing_run_sample_id_42998_ch273_read2950_strand.fast5
m0	lemon_20160617_FN_MN17035_sequencing_run_sample_id_42998_ch273_read3046_strand1.fast5
m0	lemon_20160617_FN_MN17035_sequencing_run_sample_id_42998_ch273_read3305_strand.fast5
m0	lemon_20160617_FN_MN17035_sequencing_run_sample_id_42998_ch273_read3312_strand.fast5
m0	lemon_20160617_FN_MN17035_sequencing_run_sample_id_42998_ch273_read3321_strand.fast5
m0	lemon_20160617_FN_MN17035_sequencing_run_sample_id_42998_ch273_read3930_strand1.fast5
m0	lemon_20160617_FN_MN17035_sequencing_run_sample_id_42998_ch273_read3966_strand1.fast5
m0	lemon_20160617_FN_MN17035_sequencing_run_sample_id_42998_ch273_read4632_strand1.fast5
m0	lemon_20160617_FN_MN17035_sequencing_run_sample_id_42998_ch273_read4747_strand1.fast5
m0	lemon_20160617_FN_MN17035_sequencing_run_sample_id_42998_ch274_read1060_strand.fast5
m0	lemon_20160617_FN_MN17035_sequencing_run_sample_id_42998_ch274_read1067_strand1.fast5
m0	lemon_20160617_FN_MN17035_sequencing_run_sample_id_42998_ch274_read1447_strand1.fast5
m0	lemon_20160617_FN_MN17035_sequencing_run_sample_id_42998_ch274_read1641_strand.fast5
m0	lemon_20160617_FN_MN17035_sequencing_run_sample_id_42998_ch274_read1654_strand1.fast5
m0	lemon_20160617_FN_MN17035_sequencing_run_sample_id_42998_ch274_read1656_strand.fast5
m0	lemon_20160617_FN_MN17035_sequencing_run_sample_id_42998_ch274_read2093_strand.fast5
m0	lemon_20160617_FN_MN17035_sequencing_run_sample_id_42998_ch274_read2094_strand.fast5
m0	lemon_20160617_FN_MN17035_sequencing_run_sample_id_42998_ch274_read2586_strand.fast5
m0	lemon_20160617_FN_MN17035_sequencing_run_sample_id_42998_ch274_read2891_strand.fast5
m0	lemon_20160617_FN_MN17035_sequencing_run_sample_id_42998_ch274_read423_strand.fast5
m0	lemon_20160617_FN_MN17035_sequencing_run_sample_id_42998_ch275_read1018_strand.fast5
m0	lemon_20160617_FN_MN17035_sequencing_run_sample_id_42998_ch275_read573_strand.fast5
m0	lemon_20160617_FN_MN17035_sequencing_run_sample_id_42998_ch275_read812_strand.fast5
m0	lemon_20160617_FN_MN17035_sequencing_run_sample_id_42998_ch275_read818_strand.fast5
m0	lemon_20160617_FN_MN17035_sequencing_run_sample_id_42998_ch275_read910_strand.fast5
m0	lemon_20160617_FN_MN17035_sequencing_run_sample_id_42998_ch277_read1440_strand.fast5
m0	lemon_20160617_FN_MN17035_sequencing_run_sample_id_42998_ch277_read59_strand.fast5
m0	lemon_20160617_FN_MN17035_sequencing_run_sample_id_42998_ch277_read694_strand.fast5
m0	lemon_20160617_FN_MN17035_sequencing_run_sample_id_42998_ch277_read850_strand.fast5
m0	lemon_20160617_FN_MN17035_sequencing_run_sample_id_42998_ch277_read92_strand.fast5
m0	lemon_20160617_FN_MN17035_sequencing_run_sample_id_42998_ch278_read1048_strand.fast5
m0	lemon_20160617_FN_MN17035_sequencing_run_sample_id_42998_ch278_read1135_strand.fast5
m0	lemon_20160617_FN_MN17035_sequencing_run_sample_id_42998_ch278_read1277_strand.fast5
m0	lemon_20160617_FN_MN17035_sequencing_run_sample_id_42998_ch278_read163_strand.fast5
m0	lemon_20160617_FN_MN17035_sequencing_run_sample_id_42998_ch278_read512_strand.fast5
m0	lemon_20160617_FN_MN17035_sequencing_run_sample_id_42998_ch278_read540_strand.fast5
m0	lemon_20160617_FN_MN17035_sequencing_run_sample_id_42998_ch278_read572_strand.fast5
m0	lemon_20160617_FN_MN17035_sequencing_run_sample_id_42998_ch278_read833_strand.fast5
m0	lemon_20160617_FN_MN17035_sequencing_run_sample_id_42998_ch279_read1162_strand.fast5
m0	lemon_20160617_FN_MN17035_sequencing_run_sample_id_42998_ch279_read1508_strand.fast5
m0	lemon_20160617_FN_MN17035_sequencing_run_sample_id_42998_ch279_read2316_strand.fast5
m0	lemon_20160617_FN_MN17035_sequencing_run_sample_id_42998_ch279_read2491_strand.fast5
m0	lemon_20160617_FN_MN17035_sequencing_run_sample_id_42998_ch279_read297_strand.fast5
m0	lemon_20160617_FN_MN17035_sequencing_run_sample_id_42998_ch279_read469_strand.fast5
m0	lemon_20160617_FN_MN17035_sequencing_run_sample_id_42998_ch280_read1094_strand.fast5
m0	lemon_20160617_FN_MN17035_sequencing_run_sample_id_42998_ch280_read1278_strand.fast5
m0	lemon_20160617_FN_MN17035_sequencing_run_sample_id_42998_ch280_read1400_strand.fast5
m0	lemon_20160617_FN_MN17035_sequencing_run_sample_id_42998_ch280_read14243_strand.fast5
m0	lemon_20160617_FN_MN17035_sequencing_run_sample_id_42998_ch280_read14300_strand.fast5
m0	lemon_20160617_FN_MN17035_sequencing_run_sample_id_42998_ch280_read14503_strand.fast5
m0	lemon_20160617_FN_MN17035_sequencing_run_sample_id_42998_ch280_read14520_strand.fast5
m0	lemon_20160617_FN_MN17035_sequencing_run_sample_id_42998_ch280_read1473_strand.fast5
m0	lemon_20160617_FN_MN17035_sequencing_run_sample_id_42998_ch280_read14849_strand.fast5
m0	lemon_20160617_FN_MN17035_sequencing_run_sample_id_42998_ch280_read1492_strand.fast5
m0	lemon_20160617_FN_MN17035_sequencing_run_sample_id_42998_ch280_read1569_strand.fast5
m0	lemon_20160617_FN_MN17035_sequencing_run_sample_id_42998_ch280_read17638_strand.fast5
m0	lemon_20160617_FN_MN17035_sequencing_run_sample_id_42998_ch280_read196_strand.fast5
m0	lemon_20160617_FN_MN17035_sequencing_run_sample_id_42998_ch280_read607_strand.fast5
m0	lemon_20160617_FN_MN17035_sequencing_run_sample_id_42998_ch280_read658_strand.fast5
m0	lemon_20160617_FN_MN17035_sequencing_run_sample_id_42998_ch282_read1330_strand.fast5
m0	lemon_20160617_FN_MN17035_sequencing_run_sample_id_42998_ch282_read1756_strand.fast5
m0	lemon_20160617_FN_MN17035_sequencing_run_sample_id_42998_ch282_read2045_strand.fast5
m0	lemon_20160617_FN_MN17035_sequencing_run_sample_id_42998_ch282_read2180_strand.fast5
m0	lemon_20160617_FN_MN17035_sequencing_run_sample_id_42998_ch282_read2549_strand.fast5
m0	lemon_20160617_FN_MN17035_sequencing_run_sample_id_42998_ch284_read169_strand.fast5
m0	lemon_20160617_FN_MN17035_sequencing_run_sample_id_42998_ch284_read411_strand.fast5
m0	lemon_20160617_FN_MN17035_sequencing_run_sample_id_42998_ch284_read508_strand.fast5
m0	lemon_20160617_FN_MN17035_sequencing_run_sample_id_42998_ch285_read1021_strand.fast5
m0	lemon_20160617_FN_MN17035_sequencing_run_sample_id_42998_ch285_read1107_strand.fast5
m0	lemon_20160617_FN_MN17035_sequencing_run_sample_id_42998_ch285_read235_strand.fast5
m0	lemon_20160617_FN_MN17035_sequencing_run_sample_id_42998_ch285_read328_strand.fast5
m0	lemon_20160617_FN_MN17035_sequencing_run_sample_id_42998_ch285_read934_strand.fast5
m0	lemon_20160617_FN_MN17035_sequencing_run_sample_id_42998_ch286_read228_strand.fast5
m0	lemon_20160617_FN_MN17035_sequencing_run_sample_id_42998_ch286_read259_strand.fast5
m0	lemon_20160617_FN_MN17035_sequencing_run_sample_id_42998_ch286_read285_strand.fast5
m0	lemon_20160617_FN_MN17035_sequencing_run_sample_id_42998_ch286_read516_strand1.fast5
m0	lemon_20160617_FN_MN17035_sequencing_run_sample_id_42998_ch286_read525_strand.fast5
m0	lemon_20160617_FN_MN17035_sequencing_run_sample_id_42998_ch286_read871_strand.fast5
m0	lemon_20160617_FN_MN17035_sequencing_run_sample_id_42998_ch287_read177_strand.fast5
m0	lemon_20160617_FN_MN17035_sequencing_run_sample_id_42998_ch287_read2168_strand.fast5
m0	lemon_20160617_FN_MN17035_sequencing_run_sample_id_42998_ch288_read7958_strand1.fast5
m0	lemon_20160617_FN_MN17035_sequencing_run_sample_id_42998_ch289_read694_strand.fast5
m0	lemon_20160617_FN_MN17035_sequencing_run_sample_id_42998_ch28_read276_strand.fast5
m0	lemon_20160617_FN_MN17035_sequencing_run_sample_id_42998_ch28_read284_strand.fast5
m0	lemon_20160617_FN_MN17035_sequencing_run_sample_id_42998_ch28_read4788_strand1.fast5
m0	lemon_20160617_FN_MN17035_sequencing_run_sample_id_42998_ch28_read5369_strand1.fast5
m0	lemon_20160617_FN_MN17035_sequencing_run_sample_id_42998_ch28_read772_strand.fast5
m0	lemon_20160617_FN_MN17035_sequencing_run_sample_id_42998_ch290_read1084_strand.fast5
m0	lemon_20160617_FN_MN17035_sequencing_run_sample_id_42998_ch290_read1132_strand.fast5
m0	lemon_20160617_FN_MN17035_sequencing_run_sample_id_42998_ch291_read761_strand.fast5
m0	lemon_20160617_FN_MN17035_sequencing_run_sample_id_42998_ch292_read232_strand.fast5
m0	lemon_20160617_FN_MN17035_sequencing_run_sample_id_42998_ch292_read2611_strand.fast5
m0	lemon_20160617_FN_MN17035_sequencing_run_sample_id_42998_ch292_read2628_strand.fast5
m0	lemon_20160617_FN_MN17035_sequencing_run_sample_id_42998_ch292_read2709_strand.fast5
m0	lemon_20160617_FN_MN17035_sequencing_run_sample_id_42998_ch292_read675_strand.fast5
m0	lemon_20160617_FN_MN17035_sequencing_run_sample_id_42998_ch292_read747_strand.fast5
m0	lemon_20160617_FN_MN17035_sequencing_run_sample_id_42998_ch292_read764_strand.fast5
m0	lemon_20160617_FN_MN17035_sequencing_run_sample_id_42998_ch293_read1156_strand1.fast5
m0	lemon_20160617_FN_MN17035_sequencing_run_sample_id_42998_ch293_read472_strand.fast5
m0	lemon_20160617_FN_MN17035_sequencing_run_sample_id_42998_ch293_read930_strand1.fast5
m0	lemon_20160617_FN_MN17035_sequencing_run_sample_id_42998_ch294_read1456_strand.fast5
m0	lemon_20160617_FN_MN17035_sequencing_run_sample_id_42998_ch294_read19850_strand.fast5
m0	lemon_20160617_FN_MN17035_sequencing_run_sample_id_42998_ch294_read7764_strand.fast5
m0	lemon_20160617_FN_MN17035_sequencing_run_sample_id_42998_ch295_read169_strand.fast5
m0	lemon_20160617_FN_MN17035_sequencing_run_sample_id_42998_ch295_read2952_strand.fast5
m0	lemon_20160617_FN_MN17035_sequencing_run_sample_id_42998_ch295_read3040_strand.fast5
m0	lemon_20160617_FN_MN17035_sequencing_run_sample_id_42998_ch295_read3121_strand.fast5
m0	lemon_20160617_FN_MN17035_sequencing_run_sample_id_42998_ch295_read3130_strand.fast5
m0	lemon_20160617_FN_MN17035_sequencing_run_sample_id_42998_ch295_read3416_strand.fast5
m0	lemon_20160617_FN_MN17035_sequencing_run_sample_id_42998_ch295_read3479_strand.fast5
m0	lemon_20160617_FN_MN17035_sequencing_run_sample_id_42998_ch295_read3914_strand.fast5
m0	lemon_20160617_FN_MN17035_sequencing_run_sample_id_42998_ch295_read4444_strand.fast5
m0	lemon_20160617_FN_MN17035_sequencing_run_sample_id_42998_ch296_read6179_strand.fast5
m0	lemon_20160617_FN_MN17035_sequencing_run_sample_id_42998_ch296_read6333_strand.fast5
m0	lemon_20160617_FN_MN17035_sequencing_run_sample_id_42998_ch296_read6393_strand.fast5
m0	lemon_20160617_FN_MN17035_sequencing_run_sample_id_42998_ch296_read6655_strand.fast5
m0	lemon_20160617_FN_MN17035_sequencing_run_sample_id_42998_ch296_read6768_strand.fast5
m0	lemon_20160617_FN_MN17035_sequencing_run_sample_id_42998_ch296_read7264_strand.fast5
m0	lemon_20160617_FN_MN17035_sequencing_run_sample_id_42998_ch296_read7580_strand.fast5
m0	lemon_20160617_FN_MN17035_sequencing_run_sample_id_42998_ch298_read2933_strand.fast5
m0	lemon_20160617_FN_MN17035_sequencing_run_sample_id_42998_ch298_read3737_strand.fast5
m0	lemon_20160617_FN_MN17035_sequencing_run_sample_id_42998_ch298_read4061_strand.fast5
m0	lemon_20160617_FN_MN17035_sequencing_run_sample_id_42998_ch298_read5372_strand.fast5
m0	lemon_20160617_FN_MN17035_sequencing_run_sample_id_42998_ch298_read5519_strand.fast5
m0	lemon_20160617_FN_MN17035_sequencing_run_sample_id_42998_ch298_read5592_strand.fast5
m0	lemon_20160617_FN_MN17035_sequencing_run_sample_id_42998_ch29_read389_strand.fast5
m0	lemon_20160617_FN_MN17035_sequencing_run_sample_id_42998_ch29_read4596_strand.fast5
m0	lemon_20160617_FN_MN17035_sequencing_run_sample_id_42998_ch29_read562_strand.fast5
m0	lemon_20160617_FN_MN17035_sequencing_run_sample_id_42998_ch29_read642_strand.fast5
m0	lemon_20160617_FN_MN17035_sequencing_run_sample_id_42998_ch29_read726_strand.fast5
m0	lemon_20160617_FN_MN17035_sequencing_run_sample_id_42998_ch300_read798_strand1.fast5
m0	lemon_20160617_FN_MN17035_sequencing_run_sample_id_42998_ch301_read6303_strand.fast5
m0	lemon_20160617_FN_MN17035_sequencing_run_sample_id_42998_ch301_read6401_strand.fast5
m0	lemon_20160617_FN_MN17035_sequencing_run_sample_id_42998_ch301_read6643_strand.fast5
m0	lemon_20160617_FN_MN17035_sequencing_run_sample_id_42998_ch301_read6724_strand.fast5
m0	lemon_20160617_FN_MN17035_sequencing_run_sample_id_42998_ch301_read6832_strand.fast5
m0	lemon_20160617_FN_MN17035_sequencing_run_sample_id_42998_ch301_read6843_strand.fast5
m0	lemon_20160617_FN_MN17035_sequencing_run_sample_id_42998_ch301_read820_strand.fast5
m0	lemon_20160617_FN_MN17035_sequencing_run_sample_id_42998_ch301_read9328_strand.fast5
m0	lemon_20160617_FN_MN17035_sequencing_run_sample_id_42998_ch302_read1014_strand.fast5
m0	lemon_20160617_FN_MN17035_sequencing_run_sample_id_42998_ch302_read2552_strand.fast5
m0	lemon_20160617_FN_MN17035_sequencing_run_sample_id_42998_ch303_read2852_strand.fast5
m0	lemon_20160617_FN_MN17035_sequencing_run_sample_id_42998_ch303_read3047_strand.fast5
m0	lemon_20160617_FN_MN17035_sequencing_run_sample_id_42998_ch303_read5307_strand.fast5
m0	lemon_20160617_FN_MN17035_sequencing_run_sample_id_42998_ch303_read5421_strand.fast5
m0	lemon_20160617_FN_MN17035_sequencing_run_sample_id_42998_ch303_read892_strand.fast5
m0	lemon_20160617_FN_MN17035_sequencing_run_sample_id_42998_ch304_read4608_strand.fast5
m0	lemon_20160617_FN_MN17035_sequencing_run_sample_id_42998_ch304_read4751_strand1.fast5
m0	lemon_20160617_FN_MN17035_sequencing_run_sample_id_42998_ch304_read5483_strand1.fast5
m0	lemon_20160617_FN_MN17035_sequencing_run_sample_id_42998_ch305_read4378_strand.fast5
m0	lemon_20160617_FN_MN17035_sequencing_run_sample_id_42998_ch305_read4542_strand1.fast5
m0	lemon_20160617_FN_MN17035_sequencing_run_sample_id_42998_ch305_read5254_strand.fast5
m0	lemon_20160617_FN_MN17035_sequencing_run_sample_id_42998_ch305_read6752_strand.fast5
m0	lemon_20160617_FN_MN17035_sequencing_run_sample_id_42998_ch305_read6777_strand.fast5
m0	lemon_20160617_FN_MN17035_sequencing_run_sample_id_42998_ch306_read1432_strand.fast5
m0	lemon_20160617_FN_MN17035_sequencing_run_sample_id_42998_ch306_read1669_strand.fast5
m0	lemon_20160617_FN_MN17035_sequencing_run_sample_id_42998_ch306_read1769_strand.fast5
m0	lemon_20160617_FN_MN17035_sequencing_run_sample_id_42998_ch306_read2025_strand.fast5
m0	lemon_20160617_FN_MN17035_sequencing_run_sample_id_42998_ch306_read2174_strand.fast5
m0	lemon_20160617_FN_MN17035_sequencing_run_sample_id_42998_ch306_read2258_strand.fast5
m0	lemon_20160617_FN_MN17035_sequencing_run_sample_id_42998_ch306_read3134_strand.fast5
m0	lemon_20160617_FN_MN17035_sequencing_run_sample_id_42998_ch306_read3203_strand.fast5
m0	lemon_20160617_FN_MN17035_sequencing_run_sample_id_42998_ch306_read3682_strand.fast5
m0	lemon_20160617_FN_MN17035_sequencing_run_sample_id_42998_ch306_read3868_strand.fast5
m0	lemon_20160617_FN_MN17035_sequencing_run_sample_id_42998_ch306_read3928_strand.fast5
m0	lemon_20160617_FN_MN17035_sequencing_run_sample_id_42998_ch306_read927_strand.fast5
m0	lemon_20160617_FN_MN17035_sequencing_run_sample_id_42998_ch306_read976_strand.fast5
m0	lemon_20160617_FN_MN17035_sequencing_run_sample_id_42998_ch307_read1088_strand.fast5
m0	lemon_20160617_FN_MN17035_sequencing_run_sample_id_42998_ch307_read1199_strand.fast5
m0	lemon_20160617_FN_MN17035_sequencing_run_sample_id_42998_ch307_read1698_strand.fast5
m0	lemon_20160617_FN_MN17035_sequencing_run_sample_id_42998_ch307_read1731_strand.fast5
m0	lemon_20160617_FN_MN17035_sequencing_run_sample_id_42998_ch307_read1838_strand.fast5
m0	lemon_20160617_FN_MN17035_sequencing_run_sample_id_42998_ch307_read2513_strand.fast5
m0	lemon_20160617_FN_MN17035_sequencing_run_sample_id_42998_ch307_read3200_strand.fast5
m0	lemon_20160617_FN_MN17035_sequencing_run_sample_id_42998_ch308_read125_strand.fast5
m0	lemon_20160617_FN_MN17035_sequencing_run_sample_id_42998_ch308_read611_strand.fast5
m0	lemon_20160617_FN_MN17035_sequencing_run_sample_id_42998_ch308_read75_strand.fast5
m0	lemon_20160617_FN_MN17035_sequencing_run_sample_id_42998_ch30_read1170_strand.fast5
m0	lemon_20160617_FN_MN17035_sequencing_run_sample_id_42998_ch30_read1325_strand.fast5
m0	lemon_20160617_FN_MN17035_sequencing_run_sample_id_42998_ch30_read685_strand.fast5
m0	lemon_20160617_FN_MN17035_sequencing_run_sample_id_42998_ch30_read694_strand.fast5
m0	lemon_20160617_FN_MN17035_sequencing_run_sample_id_42998_ch30_read861_strand.fast5
m0	lemon_20160617_FN_MN17035_sequencing_run_sample_id_42998_ch30_read913_strand.fast5
m0	lemon_20160617_FN_MN17035_sequencing_run_sample_id_42998_ch310_read1547_strand.fast5
m0	lemon_20160617_FN_MN17035_sequencing_run_sample_id_42998_ch310_read1675_strand.fast5
m0	lemon_20160617_FN_MN17035_sequencing_run_sample_id_42998_ch310_read1701_strand.fast5
m0	lemon_20160617_FN_MN17035_sequencing_run_sample_id_42998_ch310_read1845_strand.fast5
m0	lemon_20160617_FN_MN17035_sequencing_run_sample_id_42998_ch310_read1874_strand.fast5
m0	lemon_20160617_FN_MN17035_sequencing_run_sample_id_42998_ch311_read792_strand.fast5
m0	lemon_20160617_FN_MN17035_sequencing_run_sample_id_42998_ch312_read1240_strand.fast5
m0	lemon_20160617_FN_MN17035_sequencing_run_sample_id_42998_ch312_read1382_strand.fast5
m0	lemon_20160617_FN_MN17035_sequencing_run_sample_id_42998_ch312_read1486_strand1.fast5
m0	lemon_20160617_FN_MN17035_sequencing_run_sample_id_42998_ch312_read1806_strand.fast5
m0	lemon_20160617_FN_MN17035_sequencing_run_sample_id_42998_ch312_read2009_strand1.fast5
m0	lemon_20160617_FN_MN17035_sequencing_run_sample_id_42998_ch312_read2303_strand.fast5
m0	lemon_20160617_FN_MN17035_sequencing_run_sample_id_42998_ch312_read2540_strand1.fast5
m0	lemon_20160617_FN_MN17035_sequencing_run_sample_id_42998_ch312_read3039_strand.fast5
m0	lemon_20160617_FN_MN17035_sequencing_run_sample_id_42998_ch312_read3136_strand.fast5
m0	lemon_20160617_FN_MN17035_sequencing_run_sample_id_42998_ch312_read3148_strand.fast5
m0	lemon_20160617_FN_MN17035_sequencing_run_sample_id_42998_ch312_read4448_strand.fast5
m0	lemon_20160617_FN_MN17035_sequencing_run_sample_id_42998_ch312_read4867_strand.fast5
m0	lemon_20160617_FN_MN17035_sequencing_run_sample_id_42998_ch312_read4875_strand.fast5
m0	lemon_20160617_FN_MN17035_sequencing_run_sample_id_42998_ch312_read5153_strand.fast5
m0	lemon_20160617_FN_MN17035_sequencing_run_sample_id_42998_ch313_read1018_strand.fast5
m0	lemon_20160617_FN_MN17035_sequencing_run_sample_id_42998_ch313_read1748_strand.fast5
m0	lemon_20160617_FN_MN17035_sequencing_run_sample_id_42998_ch313_read2006_strand.fast5
m0	lemon_20160617_FN_MN17035_sequencing_run_sample_id_42998_ch313_read2125_strand.fast5
m0	lemon_20160617_FN_MN17035_sequencing_run_sample_id_42998_ch313_read27314_strand.fast5
m0	lemon_20160617_FN_MN17035_sequencing_run_sample_id_42998_ch313_read27759_strand1.fast5
m0	lemon_20160617_FN_MN17035_sequencing_run_sample_id_42998_ch313_read28344_strand.fast5
m0	lemon_20160617_FN_MN17035_sequencing_run_sample_id_42998_ch313_read28423_strand.fast5
m0	lemon_20160617_FN_MN17035_sequencing_run_sample_id_42998_ch313_read28989_strand.fast5
m0	lemon_20160617_FN_MN17035_sequencing_run_sample_id_42998_ch313_read693_strand.fast5
m0	lemon_20160617_FN_MN17035_sequencing_run_sample_id_42998_ch313_read956_strand.fast5
m0	lemon_20160617_FN_MN17035_sequencing_run_sample_id_42998_ch314_read1345_strand.fast5
m0	lemon_20160617_FN_MN17035_sequencing_run_sample_id_42998_ch314_read1401_strand.fast5
m0	lemon_20160617_FN_MN17035_sequencing_run_sample_id_42998_ch314_read1422_strand.fast5
m0	lemon_20160617_FN_MN17035_sequencing_run_sample_id_42998_ch314_read1699_strand.fast5
m0	lemon_20160617_FN_MN17035_sequencing_run_sample_id_42998_ch314_read172_strand.fast5
m0	lemon_20160617_FN_MN17035_sequencing_run_sample_id_42998_ch314_read2440_strand.fast5
m0	lemon_20160617_FN_MN17035_sequencing_run_sample_id_42998_ch314_read2704_strand.fast5
m0	lemon_20160617_FN_MN17035_sequencing_run_sample_id_42998_ch314_read2813_strand.fast5
m0	lemon_20160617_FN_MN17035_sequencing_run_sample_id_42998_ch314_read502_strand.fast5
m0	lemon_20160617_FN_MN17035_sequencing_run_sample_id_42998_ch314_read652_strand1.fast5
m0	lemon_20160617_FN_MN17035_sequencing_run_sample_id_42998_ch314_read994_strand.fast5
m0	lemon_20160617_FN_MN17035_sequencing_run_sample_id_42998_ch315_read2276_strand.fast5
m0	lemon_20160617_FN_MN17035_sequencing_run_sample_id_42998_ch315_read2694_strand.fast5
m0	lemon_20160617_FN_MN17035_sequencing_run_sample_id_42998_ch315_read2798_strand.fast5
m0	lemon_20160617_FN_MN17035_sequencing_run_sample_id_42998_ch315_read2857_strand.fast5
m0	lemon_20160617_FN_MN17035_sequencing_run_sample_id_42998_ch315_read646_strand.fast5
m0	lemon_20160617_FN_MN17035_sequencing_run_sample_id_42998_ch316_read3010_strand.fast5
m0	lemon_20160617_FN_MN17035_sequencing_run_sample_id_42998_ch316_read584_strand.fast5
m0	lemon_20160617_FN_MN17035_sequencing_run_sample_id_42998_ch316_read609_strand.fast5
m0	lemon_20160617_FN_MN17035_sequencing_run_sample_id_42998_ch317_read4222_strand.fast5
m0	lemon_20160617_FN_MN17035_sequencing_run_sample_id_42998_ch317_read4335_strand.fast5
m0	lemon_20160617_FN_MN17035_sequencing_run_sample_id_42998_ch317_read7096_strand.fast5
m0	lemon_20160617_FN_MN17035_sequencing_run_sample_id_42998_ch317_read7237_strand1.fast5
m0	lemon_20160617_FN_MN17035_sequencing_run_sample_id_42998_ch318_read1082_strand.fast5
m0	lemon_20160617_FN_MN17035_sequencing_run_sample_id_42998_ch318_read1115_strand.fast5
m0	lemon_20160617_FN_MN17035_sequencing_run_sample_id_42998_ch318_read1232_strand.fast5
m0	lemon_20160617_FN_MN17035_sequencing_run_sample_id_42998_ch318_read1352_strand.fast5
m0	lemon_20160617_FN_MN17035_sequencing_run_sample_id_42998_ch318_read1862_strand.fast5
m0	lemon_20160617_FN_MN17035_sequencing_run_sample_id_42998_ch318_read2391_strand.fast5
m0	lemon_20160617_FN_MN17035_sequencing_run_sample_id_42998_ch318_read2394_strand.fast5
m0	lemon_20160617_FN_MN17035_sequencing_run_sample_id_42998_ch318_read2536_strand.fast5
m0	lemon_20160617_FN_MN17035_sequencing_run_sample_id_42998_ch318_read2667_strand.fast5
m0	lemon_20160617_FN_MN17035_sequencing_run_sample_id_42998_ch318_read2717_strand.fast5
m0	lemon_20160617_FN_MN17035_sequencing_run_sample_id_42998_ch318_read2729_strand.fast5
m0	lemon_20160617_FN_MN17035_sequencing_run_sample_id_42998_ch318_read3403_strand.fast5
m0	lemon_20160617_FN_MN17035_sequencing_run_sample_id_42998_ch318_read4130_strand.fast5
m0	lemon_20160617_FN_MN17035_sequencing_run_sample_id_42998_ch318_read4232_strand.fast5
m0	lemon_20160617_FN_MN17035_sequencing_run_sample_id_42998_ch318_read784_strand.fast5
m0	lemon_20160617_FN_MN17035_sequencing_run_sample_id_42998_ch318_read852_strand.fast5
m0	lemon_20160617_FN_MN17035_sequencing_run_sample_id_42998_ch318_read954_strand.fast5
m0	lemon_20160617_FN_MN17035_sequencing_run_sample_id_42998_ch319_read1098_strand.fast5
m0	lemon_20160617_FN_MN17035_sequencing_run_sample_id_42998_ch319_read134_strand.fast5
m0	lemon_20160617_FN_MN17035_sequencing_run_sample_id_42998_ch319_read135_strand.fast5
m0	lemon_20160617_FN_MN17035_sequencing_run_sample_id_42998_ch319_read1825_strand.fast5
m0	lemon_20160617_FN_MN17035_sequencing_run_sample_id_42998_ch319_read3178_strand.fast5
m0	lemon_20160617_FN_MN17035_sequencing_run_sample_id_42998_ch319_read3403_strand.fast5
m0	lemon_20160617_FN_MN17035_sequencing_run_sample_id_42998_ch319_read3639_strand.fast5
m0	lemon_20160617_FN_MN17035_sequencing_run_sample_id_42998_ch31_read1031_strand.fast5
m0	lemon_20160617_FN_MN17035_sequencing_run_sample_id_42998_ch31_read1149_strand.fast5
m0	lemon_20160617_FN_MN17035_sequencing_run_sample_id_42998_ch31_read1662_strand.fast5
m0	lemon_20160617_FN_MN17035_sequencing_run_sample_id_42998_ch31_read2124_strand.fast5
m0	lemon_20160617_FN_MN17035_sequencing_run_sample_id_42998_ch31_read229_strand.fast5
m0	lemon_20160617_FN_MN17035_sequencing_run_sample_id_42998_ch31_read836_strand.fast5
m0	lemon_20160617_FN_MN17035_sequencing_run_sample_id_42998_ch320_read510_strand.fast5
m0	lemon_20160617_FN_MN17035_sequencing_run_sample_id_42998_ch320_read5600_strand.fast5
m0	lemon_20160617_FN_MN17035_sequencing_run_sample_id_42998_ch321_read1234_strand.fast5
m0	lemon_20160617_FN_MN17035_sequencing_run_sample_id_42998_ch321_read1900_strand.fast5
m0	lemon_20160617_FN_MN17035_sequencing_run_sample_id_42998_ch321_read2259_strand.fast5
m0	lemon_20160617_FN_MN17035_sequencing_run_sample_id_42998_ch321_read2742_strand.fast5
m0	lemon_20160617_FN_MN17035_sequencing_run_sample_id_42998_ch321_read3207_strand1.fast5
m0	lemon_20160617_FN_MN17035_sequencing_run_sample_id_42998_ch321_read3751_strand1.fast5
m0	lemon_20160617_FN_MN17035_sequencing_run_sample_id_42998_ch321_read3847_strand.fast5
m0	lemon_20160617_FN_MN17035_sequencing_run_sample_id_42998_ch321_read3969_strand.fast5
m0	lemon_20160617_FN_MN17035_sequencing_run_sample_id_42998_ch321_read4202_strand.fast5
m0	lemon_20160617_FN_MN17035_sequencing_run_sample_id_42998_ch321_read4226_strand.fast5
m0	lemon_20160617_FN_MN17035_sequencing_run_sample_id_42998_ch321_read4338_strand.fast5
m0	lemon_20160617_FN_MN17035_sequencing_run_sample_id_42998_ch321_read798_strand.fast5
m0	lemon_20160617_FN_MN17035_sequencing_run_sample_id_42998_ch323_read176_strand.fast5
m0	lemon_20160617_FN_MN17035_sequencing_run_sample_id_42998_ch323_read5351_strand.fast5
m0	lemon_20160617_FN_MN17035_sequencing_run_sample_id_42998_ch323_read64_strand.fast5
m0	lemon_20160617_FN_MN17035_sequencing_run_sample_id_42998_ch325_read10020_strand.fast5
m0	lemon_20160617_FN_MN17035_sequencing_run_sample_id_42998_ch325_read7049_strand.fast5
m0	lemon_20160617_FN_MN17035_sequencing_run_sample_id_42998_ch325_read7255_strand.fast5
m0	lemon_20160617_FN_MN17035_sequencing_run_sample_id_42998_ch325_read7597_strand.fast5
m0	lemon_20160617_FN_MN17035_sequencing_run_sample_id_42998_ch325_read7694_strand.fast5
m0	lemon_20160617_FN_MN17035_sequencing_run_sample_id_42998_ch325_read7909_strand.fast5
m0	lemon_20160617_FN_MN17035_sequencing_run_sample_id_42998_ch325_read8137_strand.fast5
m0	lemon_20160617_FN_MN17035_sequencing_run_sample_id_42998_ch325_read8783_strand.fast5
m0	lemon_20160617_FN_MN17035_sequencing_run_sample_id_42998_ch325_read9032_strand.fast5
m0	lemon_20160617_FN_MN17035_sequencing_run_sample_id_42998_ch325_read9103_strand.fast5
m0	lemon_20160617_FN_MN17035_sequencing_run_sample_id_42998_ch325_read9970_strand1.fast5
m0	lemon_20160617_FN_MN17035_sequencing_run_sample_id_42998_ch326_read1162_strand1.fast5
m0	lemon_20160617_FN_MN17035_sequencing_run_sample_id_42998_ch327_read112_strand.fast5
m0	lemon_20160617_FN_MN17035_sequencing_run_sample_id_42998_ch327_read135_strand.fast5
m0	lemon_20160617_FN_MN17035_sequencing_run_sample_id_42998_ch327_read855_strand.fast5
m0	lemon_20160617_FN_MN17035_sequencing_run_sample_id_42998_ch328_read302_strand.fast5
m0	lemon_20160617_FN_MN17035_sequencing_run_sample_id_42998_ch328_read343_strand.fast5
m0	lemon_20160617_FN_MN17035_sequencing_run_sample_id_42998_ch328_read702_strand.fast5
m0	lemon_20160617_FN_MN17035_sequencing_run_sample_id_42998_ch32_read188362_strand.fast5
m0	lemon_20160617_FN_MN17035_sequencing_run_sample_id_42998_ch330_read1152_strand.fast5
m0	lemon_20160617_FN_MN17035_sequencing_run_sample_id_42998_ch330_read254_strand.fast5
m0	lemon_20160617_FN_MN17035_sequencing_run_sample_id_42998_ch330_read2903_strand.fast5
m0	lemon_20160617_FN_MN17035_sequencing_run_sample_id_42998_ch330_read419_strand.fast5
m0	lemon_20160617_FN_MN17035_sequencing_run_sample_id_42998_ch330_read512_strand.fast5
m0	lemon_20160617_FN_MN17035_sequencing_run_sample_id_42998_ch330_read989_strand.fast5
m0	lemon_20160617_FN_MN17035_sequencing_run_sample_id_42998_ch334_read1066_strand.fast5
m0	lemon_20160617_FN_MN17035_sequencing_run_sample_id_42998_ch334_read342_strand.fast5
m0	lemon_20160617_FN_MN17035_sequencing_run_sample_id_42998_ch334_read789_strand.fast5
m0	lemon_20160617_FN_MN17035_sequencing_run_sample_id_42998_ch335_read10385_strand.fast5
m0	lemon_20160617_FN_MN17035_sequencing_run_sample_id_42998_ch335_read253_strand.fast5
m0	lemon_20160617_FN_MN17035_sequencing_run_sample_id_42998_ch335_read429_strand.fast5
m0	lemon_20160617_FN_MN17035_sequencing_run_sample_id_42998_ch335_read916_strand.fast5
m0	lemon_20160617_FN_MN17035_sequencing_run_sample_id_42998_ch336_read288_strand.fast5
m0	lemon_20160617_FN_MN17035_sequencing_run_sample_id_42998_ch336_read2894_strand.fast5
m0	lemon_20160617_FN_MN17035_sequencing_run_sample_id_42998_ch336_read3083_strand.fast5
m0	lemon_20160617_FN_MN17035_sequencing_run_sample_id_42998_ch336_read562_strand.fast5
m0	lemon_20160617_FN_MN17035_sequencing_run_sample_id_42998_ch337_read1903_strand.fast5
m0	lemon_20160617_FN_MN17035_sequencing_run_sample_id_42998_ch337_read248_strand.fast5
m0	lemon_20160617_FN_MN17035_sequencing_run_sample_id_42998_ch337_read287_strand.fast5
m0	lemon_20160617_FN_MN17035_sequencing_run_sample_id_42998_ch338_read381_strand.fast5
m0	lemon_20160617_FN_MN17035_sequencing_run_sample_id_42998_ch338_read487_strand.fast5
m0	lemon_20160617_FN_MN17035_sequencing_run_sample_id_42998_ch338_read495_strand.fast5
m0	lemon_20160617_FN_MN17035_sequencing_run_sample_id_42998_ch338_read620_strand.fast5
m0	lemon_20160617_FN_MN17035_sequencing_run_sample_id_42998_ch338_read658_strand.fast5
m0	lemon_20160617_FN_MN17035_sequencing_run_sample_id_42998_ch338_read87_strand.fast5
m0	lemon_20160617_FN_MN17035_sequencing_run_sample_id_42998_ch339_read1226_strand.fast5
m0	lemon_20160617_FN_MN17035_sequencing_run_sample_id_42998_ch339_read1553_strand.fast5
m0	lemon_20160617_FN_MN17035_sequencing_run_sample_id_42998_ch339_read1704_strand.fast5
m0	lemon_20160617_FN_MN17035_sequencing_run_sample_id_42998_ch339_read548_strand.fast5
m0	lemon_20160617_FN_MN17035_sequencing_run_sample_id_42998_ch339_read673_strand.fast5
m0	lemon_20160617_FN_MN17035_sequencing_run_sample_id_42998_ch339_read732_strand.fast5
m0	lemon_20160617_FN_MN17035_sequencing_run_sample_id_42998_ch33_read1037_strand.fast5
m0	lemon_20160617_FN_MN17035_sequencing_run_sample_id_42998_ch33_read1383_strand.fast5
m0	lemon_20160617_FN_MN17035_sequencing_run_sample_id_42998_ch340_read3989_strand.fast5
m0	lemon_20160617_FN_MN17035_sequencing_run_sample_id_42998_ch340_read4048_strand.fast5
m0	lemon_20160617_FN_MN17035_sequencing_run_sample_id_42998_ch340_read4514_strand.fast5
m0	lemon_20160617_FN_MN17035_sequencing_run_sample_id_42998_ch340_read5177_strand.fast5
m0	lemon_20160617_FN_MN17035_sequencing_run_sample_id_42998_ch340_read5215_strand.fast5
m0	lemon_20160617_FN_MN17035_sequencing_run_sample_id_42998_ch340_read5324_strand.fast5
m0	lemon_20160617_FN_MN17035_sequencing_run_sample_id_42998_ch340_read5910_strand.fast5
m0	lemon_20160617_FN_MN17035_sequencing_run_sample_id_42998_ch341_read12686_strand.fast5
m0	lemon_20160617_FN_MN17035_sequencing_run_sample_id_42998_ch341_read1658_strand1.fast5
m0	lemon_20160617_FN_MN17035_sequencing_run_sample_id_42998_ch341_read18227_strand.fast5
m0	lemon_20160617_FN_MN17035_sequencing_run_sample_id_42998_ch341_read18562_strand.fast5
m0	lemon_20160617_FN_MN17035_sequencing_run_sample_id_42998_ch341_read18574_strand.fast5
m0	lemon_20160617_FN_MN17035_sequencing_run_sample_id_42998_ch341_read18642_strand.fast5
m0	lemon_20160617_FN_MN17035_sequencing_run_sample_id_42998_ch341_read19000_strand.fast5
m0	lemon_20160617_FN_MN17035_sequencing_run_sample_id_42998_ch341_read19096_strand.fast5
m0	lemon_20160617_FN_MN17035_sequencing_run_sample_id_42998_ch341_read19106_strand1.fast5
m0	lemon_20160617_FN_MN17035_sequencing_run_sample_id_42998_ch341_read19265_strand.fast5
m0	lemon_20160617_FN_MN17035_sequencing_run_sample_id_42998_ch341_read2721_strand1.fast5
m0	lemon_20160617_FN_MN17035_sequencing_run_sample_id_42998_ch341_read341_strand.fast5
m0	lemon_20160617_FN_MN17035_sequencing_run_sample_id_42998_ch341_read724_strand1.fast5
m0	lemon_20160617_FN_MN17035_sequencing_run_sample_id_42998_ch341_read880_strand1.fast5
m0	lemon_20160617_FN_MN17035_sequencing_run_sample_id_42998_ch343_read1267_strand.fast5
m0	lemon_20160617_FN_MN17035_sequencing_run_sample_id_42998_ch343_read1324_strand.fast5
m0	lemon_20160617_FN_MN17035_sequencing_run_sample_id_42998_ch343_read1417_strand1.fast5
m0	lemon_20160617_FN_MN17035_sequencing_run_sample_id_42998_ch343_read7892_strand.fast5
m0	lemon_20160617_FN_MN17035_sequencing_run_sample_id_42998_ch343_read7918_strand.fast5
m0	lemon_20160617_FN_MN17035_sequencing_run_sample_id_42998_ch343_read8091_strand.fast5
m0	lemon_20160617_FN_MN17035_sequencing_run_sample_id_42998_ch343_read8304_strand.fast5
m0	lemon_20160617_FN_MN17035_sequencing_run_sample_id_42998_ch343_read910_strand.fast5
m0	lemon_20160617_FN_MN17035_sequencing_run_sample_id_42998_ch344_read4184_strand.fast5
m0	lemon_20160617_FN_MN17035_sequencing_run_sample_id_42998_ch345_read205_strand.fast5
m0	lemon_20160617_FN_MN17035_sequencing_run_sample_id_42998_ch345_read212_strand.fast5
m0	lemon_20160617_FN_MN17035_sequencing_run_sample_id_42998_ch346_read435_strand.fast5
m0	lemon_20160617_FN_MN17035_sequencing_run_sample_id_42998_ch346_read560_strand.fast5
m0	lemon_20160617_FN_MN17035_sequencing_run_sample_id_42998_ch346_read668_strand.fast5
m0	lemon_20160617_FN_MN17035_sequencing_run_sample_id_42998_ch347_read1042_strand.fast5
m0	lemon_20160617_FN_MN17035_sequencing_run_sample_id_42998_ch347_read1472_strand.fast5
m0	lemon_20160617_FN_MN17035_sequencing_run_sample_id_42998_ch347_read531_strand.fast5
m0	lemon_20160617_FN_MN17035_sequencing_run_sample_id_42998_ch34_read530_strand.fast5
m0	lemon_20160617_FN_MN17035_sequencing_run_sample_id_42998_ch34_read651_strand.fast5
m0	lemon_20160617_FN_MN17035_sequencing_run_sample_id_42998_ch34_read900_strand.fast5
m0	lemon_20160617_FN_MN17035_sequencing_run_sample_id_42998_ch34_read917_strand.fast5
m0	lemon_20160617_FN_MN17035_sequencing_run_sample_id_42998_ch351_read44_strand.fast5
m0	lemon_20160617_FN_MN17035_sequencing_run_sample_id_42998_ch351_read4551_strand.fast5
m0	lemon_20160617_FN_MN17035_sequencing_run_sample_id_42998_ch351_read553_strand.fast5
m0	lemon_20160617_FN_MN17035_sequencing_run_sample_id_42998_ch351_read655_strand1.fast5
m0	lemon_20160617_FN_MN17035_sequencing_run_sample_id_42998_ch352_read1118_strand.fast5
m0	lemon_20160617_FN_MN17035_sequencing_run_sample_id_42998_ch352_read2231_strand.fast5
m0	lemon_20160617_FN_MN17035_sequencing_run_sample_id_42998_ch352_read2358_strand.fast5
m0	lemon_20160617_FN_MN17035_sequencing_run_sample_id_42998_ch352_read41_strand.fast5
m0	lemon_20160617_FN_MN17035_sequencing_run_sample_id_42998_ch352_read612_strand.fast5
m0	lemon_20160617_FN_MN17035_sequencing_run_sample_id_42998_ch352_read93_strand1.fast5
m0	lemon_20160617_FN_MN17035_sequencing_run_sample_id_42998_ch352_read997_strand1.fast5
m0	lemon_20160617_FN_MN17035_sequencing_run_sample_id_42998_ch353_read10159_strand.fast5
m0	lemon_20160617_FN_MN17035_sequencing_run_sample_id_42998_ch353_read12080_strand.fast5
m0	lemon_20160617_FN_MN17035_sequencing_run_sample_id_42998_ch353_read14144_strand.fast5
m0	lemon_20160617_FN_MN17035_sequencing_run_sample_id_42998_ch353_read15156_strand.fast5
m0	lemon_20160617_FN_MN17035_sequencing_run_sample_id_42998_ch353_read16551_strand.fast5
m0	lemon_20160617_FN_MN17035_sequencing_run_sample_id_42998_ch353_read2172_strand.fast5
m0	lemon_20160617_FN_MN17035_sequencing_run_sample_id_42998_ch353_read25039_strand.fast5
m0	lemon_20160617_FN_MN17035_sequencing_run_sample_id_42998_ch353_read25365_strand.fast5
m0	lemon_20160617_FN_MN17035_sequencing_run_sample_id_42998_ch353_read9743_strand.fast5
m0	lemon_20160617_FN_MN17035_sequencing_run_sample_id_42998_ch354_read475_strand.fast5
m0	lemon_20160617_FN_MN17035_sequencing_run_sample_id_42998_ch355_read625_strand.fast5
m0	lemon_20160617_FN_MN17035_sequencing_run_sample_id_42998_ch355_read675_strand.fast5
m0	lemon_20160617_FN_MN17035_sequencing_run_sample_id_42998_ch355_read687_strand.fast5
m0	lemon_20160617_FN_MN17035_sequencing_run_sample_id_42998_ch355_read735_strand.fast5
m0	lemon_20160617_FN_MN17035_sequencing_run_sample_id_42998_ch356_read1122_strand1.fast5
m0	lemon_20160617_FN_MN17035_sequencing_run_sample_id_42998_ch356_read1356_strand.fast5
m0	lemon_20160617_FN_MN17035_sequencing_run_sample_id_42998_ch356_read1546_strand.fast5
m0	lemon_20160617_FN_MN17035_sequencing_run_sample_id_42998_ch356_read1788_strand.fast5
m0	lemon_20160617_FN_MN17035_sequencing_run_sample_id_42998_ch356_read1808_strand.fast5
m0	lemon_20160617_FN_MN17035_sequencing_run_sample_id_42998_ch356_read953_strand.fast5
m0	lemon_20160617_FN_MN17035_sequencing_run_sample_id_42998_ch359_read1209_strand.fast5
m0	lemon_20160617_FN_MN17035_sequencing_run_sample_id_42998_ch359_read1545_strand.fast5
m0	lemon_20160617_FN_MN17035_sequencing_run_sample_id_42998_ch359_read2404_strand.fast5
m0	lemon_20160617_FN_MN17035_sequencing_run_sample_id_42998_ch359_read88_strand.fast5
m0	lemon_20160617_FN_MN17035_sequencing_run_sample_id_42998_ch35_read1269_strand.fast5
m0	lemon_20160617_FN_MN17035_sequencing_run_sample_id_42998_ch35_read2400_strand.fast5
m0	lemon_20160617_FN_MN17035_sequencing_run_sample_id_42998_ch35_read4173_strand1.fast5
m0	lemon_20160617_FN_MN17035_sequencing_run_sample_id_42998_ch35_read5130_strand.fast5
m0	lemon_20160617_FN_MN17035_sequencing_run_sample_id_42998_ch35_read801_strand.fast5
m0	lemon_20160617_FN_MN17035_sequencing_run_sample_id_42998_ch360_read1148_strand.fast5
m0	lemon_20160617_FN_MN17035_sequencing_run_sample_id_42998_ch360_read1366_strand.fast5
m0	lemon_20160617_FN_MN17035_sequencing_run_sample_id_42998_ch360_read1680_strand.fast5
m0	lemon_20160617_FN_MN17035_sequencing_run_sample_id_42998_ch360_read1995_strand.fast5
m0	lemon_20160617_FN_MN17035_sequencing_run_sample_id_42998_ch360_read2145_strand.fast5
m0	lemon_20160617_FN_MN17035_sequencing_run_sample_id_42998_ch360_read2266_strand.fast5
m0	lemon_20160617_FN_MN17035_sequencing_run_sample_id_42998_ch360_read2378_strand.fast5
m0	lemon_20160617_FN_MN17035_sequencing_run_sample_id_42998_ch360_read295_strand.fast5
m0	lemon_20160617_FN_MN17035_sequencing_run_sample_id_42998_ch361_read5555_strand.fast5
m0	lemon_20160617_FN_MN17035_sequencing_run_sample_id_42998_ch362_read1373_strand.fast5
m0	lemon_20160617_FN_MN17035_sequencing_run_sample_id_42998_ch362_read1374_strand.fast5
m0	lemon_20160617_FN_MN17035_sequencing_run_sample_id_42998_ch362_read1525_strand.fast5
m0	lemon_20160617_FN_MN17035_sequencing_run_sample_id_42998_ch362_read1650_strand.fast5
m0	lemon_20160617_FN_MN17035_sequencing_run_sample_id_42998_ch362_read174_strand.fast5
m0	lemon_20160617_FN_MN17035_sequencing_run_sample_id_42998_ch362_read2076_strand.fast5
m0	lemon_20160617_FN_MN17035_sequencing_run_sample_id_42998_ch362_read2448_strand.fast5
m0	lemon_20160617_FN_MN17035_sequencing_run_sample_id_42998_ch362_read2623_strand1.fast5
m0	lemon_20160617_FN_MN17035_sequencing_run_sample_id_42998_ch362_read2876_strand.fast5
m0	lemon_20160617_FN_MN17035_sequencing_run_sample_id_42998_ch362_read2956_strand.fast5
m0	lemon_20160617_FN_MN17035_sequencing_run_sample_id_42998_ch363_read369_strand.fast5
m0	lemon_20160617_FN_MN17035_sequencing_run_sample_id_42998_ch364_read229_strand.fast5
m0	lemon_20160617_FN_MN17035_sequencing_run_sample_id_42998_ch364_read240_strand.fast5
m0	lemon_20160617_FN_MN17035_sequencing_run_sample_id_42998_ch364_read281_strand.fast5
m0	lemon_20160617_FN_MN17035_sequencing_run_sample_id_42998_ch364_read5062_strand1.fast5
m0	lemon_20160617_FN_MN17035_sequencing_run_sample_id_42998_ch365_read1680_strand.fast5
m0	lemon_20160617_FN_MN17035_sequencing_run_sample_id_42998_ch365_read1750_strand.fast5
m0	lemon_20160617_FN_MN17035_sequencing_run_sample_id_42998_ch365_read193_strand.fast5
m0	lemon_20160617_FN_MN17035_sequencing_run_sample_id_42998_ch365_read737_strand.fast5
m0	lemon_20160617_FN_MN17035_sequencing_run_sample_id_42998_ch365_read852_strand.fast5
m0	lemon_20160617_FN_MN17035_sequencing_run_sample_id_42998_ch365_read931_strand.fast5
m0	lemon_20160617_FN_MN17035_sequencing_run_sample_id_42998_ch366_read106_strand.fast5
m0	lemon_20160617_FN_MN17035_sequencing_run_sample_id_42998_ch366_read187_strand.fast5
m0	lemon_20160617_FN_MN17035_sequencing_run_sample_id_42998_ch367_read409_strand.fast5
m0	lemon_20160617_FN_MN17035_sequencing_run_sample_id_42998_ch367_read459_strand.fast5
m0	lemon_20160617_FN_MN17035_sequencing_run_sample_id_42998_ch368_read1117_strand.fast5
m0	lemon_20160617_FN_MN17035_sequencing_run_sample_id_42998_ch368_read1134_strand.fast5
m0	lemon_20160617_FN_MN17035_sequencing_run_sample_id_42998_ch369_read133_strand.fast5
m0	lemon_20160617_FN_MN17035_sequencing_run_sample_id_42998_ch369_read2914_strand1.fast5
m0	lemon_20160617_FN_MN17035_sequencing_run_sample_id_42998_ch369_read3973_strand.fast5
m0	lemon_20160617_FN_MN17035_sequencing_run_sample_id_42998_ch36_read1196_strand.fast5
m0	lemon_20160617_FN_MN17035_sequencing_run_sample_id_42998_ch36_read164_strand.fast5
m0	lemon_20160617_FN_MN17035_sequencing_run_sample_id_42998_ch36_read5674_strand.fast5
m0	lemon_20160617_FN_MN17035_sequencing_run_sample_id_42998_ch36_read5733_strand.fast5
m0	lemon_20160617_FN_MN17035_sequencing_run_sample_id_42998_ch36_read6349_strand.fast5
m0	lemon_20160617_FN_MN17035_sequencing_run_sample_id_42998_ch36_read6886_strand.fast5
m0	lemon_20160617_FN_MN17035_sequencing_run_sample_id_42998_ch36_read7244_strand.fast5
m0	lemon_20160617_FN_MN17035_sequencing_run_sample_id_42998_ch36_read7486_strand.fast5
m0	lemon_20160617_FN_MN17035_sequencing_run_sample_id_42998_ch36_read7592_strand.fast5
m0	lemon_20160617_FN_MN17035_sequencing_run_sample_id_42998_ch36_read815_strand.fast5
m0	lemon_20160617_FN_MN17035_sequencing_run_sample_id_42998_ch36_read8621_strand.fast5
m0	lemon_20160617_FN_MN17035_sequencing_run_sample_id_42998_ch36_read8647_strand.fast5
m0	lemon_20160617_FN_MN17035_sequencing_run_sample_id_42998_ch36_read9074_strand.fast5
m0	lemon_20160617_FN_MN17035_sequencing_run_sample_id_42998_ch36_read9499_strand.fast5
m0	lemon_20160617_FN_MN17035_sequencing_run_sample_id_42998_ch36_read9577_strand.fast5
m0	lemon_20160617_FN_MN17035_sequencing_run_sample_id_42998_ch370_read1805_strand.fast5
m0	lemon_20160617_FN_MN17035_sequencing_run_sample_id_42998_ch370_read2075_strand.fast5
m0	lemon_20160617_FN_MN17035_sequencing_run_sample_id_42998_ch371_read187_strand.fast5
m0	lemon_20160617_FN_MN17035_sequencing_run_sample_id_42998_ch371_read2805_strand.fast5
m0	lemon_20160617_FN_MN17035_sequencing_run_sample_id_42998_ch371_read3036_strand.fast5
m0	lemon_20160617_FN_MN17035_sequencing_run_sample_id_42998_ch371_read3040_strand.fast5
m0	lemon_20160617_FN_MN17035_sequencing_run_sample_id_42998_ch371_read3874_strand.fast5
m0	lemon_20160617_FN_MN17035_sequencing_run_sample_id_42998_ch371_read491_strand.fast5
m0	lemon_20160617_FN_MN17035_sequencing_run_sample_id_42998_ch372_read1252_strand1.fast5
m0	lemon_20160617_FN_MN17035_sequencing_run_sample_id_42998_ch372_read1634_strand.fast5
m0	lemon_20160617_FN_MN17035_sequencing_run_sample_id_42998_ch372_read1917_strand.fast5
m0	lemon_20160617_FN_MN17035_sequencing_run_sample_id_42998_ch372_read2143_strand1.fast5
m0	lemon_20160617_FN_MN17035_sequencing_run_sample_id_42998_ch372_read217_strand.fast5
m0	lemon_20160617_FN_MN17035_sequencing_run_sample_id_42998_ch374_read1327_strand.fast5
m0	lemon_20160617_FN_MN17035_sequencing_run_sample_id_42998_ch374_read1392_strand.fast5
m0	lemon_20160617_FN_MN17035_sequencing_run_sample_id_42998_ch374_read1409_strand.fast5
m0	lemon_20160617_FN_MN17035_sequencing_run_sample_id_42998_ch374_read1577_strand.fast5
m0	lemon_20160617_FN_MN17035_sequencing_run_sample_id_42998_ch374_read1609_strand.fast5
m0	lemon_20160617_FN_MN17035_sequencing_run_sample_id_42998_ch374_read2092_strand1.fast5
m0	lemon_20160617_FN_MN17035_sequencing_run_sample_id_42998_ch374_read2210_strand.fast5
m0	lemon_20160617_FN_MN17035_sequencing_run_sample_id_42998_ch375_read1168_strand.fast5
m0	lemon_20160617_FN_MN17035_sequencing_run_sample_id_42998_ch375_read167_strand.fast5
m0	lemon_20160617_FN_MN17035_sequencing_run_sample_id_42998_ch375_read1910_strand.fast5
m0	lemon_20160617_FN_MN17035_sequencing_run_sample_id_42998_ch375_read1962_strand.fast5
m0	lemon_20160617_FN_MN17035_sequencing_run_sample_id_42998_ch375_read2240_strand.fast5
m0	lemon_20160617_FN_MN17035_sequencing_run_sample_id_42998_ch375_read236_strand.fast5
m0	lemon_20160617_FN_MN17035_sequencing_run_sample_id_42998_ch375_read2917_strand.fast5
m0	lemon_20160617_FN_MN17035_sequencing_run_sample_id_42998_ch375_read2923_strand.fast5
m0	lemon_20160617_FN_MN17035_sequencing_run_sample_id_42998_ch375_read3307_strand.fast5
m0	lemon_20160617_FN_MN17035_sequencing_run_sample_id_42998_ch375_read373_strand.fast5
m0	lemon_20160617_FN_MN17035_sequencing_run_sample_id_42998_ch375_read472_strand.fast5
m0	lemon_20160617_FN_MN17035_sequencing_run_sample_id_42998_ch375_read570_strand.fast5
m0	lemon_20160617_FN_MN17035_sequencing_run_sample_id_42998_ch375_read749_strand.fast5
m0	lemon_20160617_FN_MN17035_sequencing_run_sample_id_42998_ch375_read888_strand.fast5
m0	lemon_20160617_FN_MN17035_sequencing_run_sample_id_42998_ch376_read1446_strand.fast5
m0	lemon_20160617_FN_MN17035_sequencing_run_sample_id_42998_ch376_read460_strand.fast5
m0	lemon_20160617_FN_MN17035_sequencing_run_sample_id_42998_ch376_read522_strand.fast5
m0	lemon_20160617_FN_MN17035_sequencing_run_sample_id_42998_ch376_read628_strand1.fast5
m0	lemon_20160617_FN_MN17035_sequencing_run_sample_id_42998_ch376_read77_strand.fast5
m0	lemon_20160617_FN_MN17035_sequencing_run_sample_id_42998_ch376_read957_strand.fast5
m0	lemon_20160617_FN_MN17035_sequencing_run_sample_id_42998_ch377_read1167_strand.fast5
m0	lemon_20160617_FN_MN17035_sequencing_run_sample_id_42998_ch377_read418_strand.fast5
m0	lemon_20160617_FN_MN17035_sequencing_run_sample_id_42998_ch377_read4523_strand.fast5
m0	lemon_20160617_FN_MN17035_sequencing_run_sample_id_42998_ch377_read4825_strand.fast5
m0	lemon_20160617_FN_MN17035_sequencing_run_sample_id_42998_ch377_read5459_strand.fast5
m0	lemon_20160617_FN_MN17035_sequencing_run_sample_id_42998_ch377_read622_strand.fast5
m0	lemon_20160617_FN_MN17035_sequencing_run_sample_id_42998_ch377_read8783_strand.fast5
m0	lemon_20160617_FN_MN17035_sequencing_run_sample_id_42998_ch377_read8802_strand.fast5
m0	lemon_20160617_FN_MN17035_sequencing_run_sample_id_42998_ch377_read8853_strand.fast5
m0	lemon_20160617_FN_MN17035_sequencing_run_sample_id_42998_ch377_read9063_strand.fast5
m0	lemon_20160617_FN_MN17035_sequencing_run_sample_id_42998_ch377_read9246_strand.fast5
m0	lemon_20160617_FN_MN17035_sequencing_run_sample_id_42998_ch37_read1091_strand.fast5
m0	lemon_20160617_FN_MN17035_sequencing_run_sample_id_42998_ch37_read1435_strand.fast5
m0	lemon_20160617_FN_MN17035_sequencing_run_sample_id_42998_ch37_read1677_strand.fast5
m0	lemon_20160617_FN_MN17035_sequencing_run_sample_id_42998_ch37_read1808_strand.fast5
m0	lemon_20160617_FN_MN17035_sequencing_run_sample_id_42998_ch37_read1894_strand.fast5
m0	lemon_20160617_FN_MN17035_sequencing_run_sample_id_42998_ch37_read1920_strand1.fast5
m0	lemon_20160617_FN_MN17035_sequencing_run_sample_id_42998_ch37_read1960_strand.fast5
m0	lemon_20160617_FN_MN17035_sequencing_run_sample_id_42998_ch37_read2066_strand.fast5
m0	lemon_20160617_FN_MN17035_sequencing_run_sample_id_42998_ch37_read2450_strand.fast5
m0	lemon_20160617_FN_MN17035_sequencing_run_sample_id_42998_ch37_read2499_strand.fast5
m0	lemon_20160617_FN_MN17035_sequencing_run_sample_id_42998_ch37_read3084_strand.fast5
m0	lemon_20160617_FN_MN17035_sequencing_run_sample_id_42998_ch37_read61_strand.fast5
m0	lemon_20160617_FN_MN17035_sequencing_run_sample_id_42998_ch37_read748_strand.fast5
m0	lemon_20160617_FN_MN17035_sequencing_run_sample_id_42998_ch37_read770_strand1.fast5
m0	lemon_20160617_FN_MN17035_sequencing_run_sample_id_42998_ch380_read1162_strand.fast5
m0	lemon_20160617_FN_MN17035_sequencing_run_sample_id_42998_ch380_read1173_strand.fast5
m0	lemon_20160617_FN_MN17035_sequencing_run_sample_id_42998_ch380_read266_strand.fast5
m0	lemon_20160617_FN_MN17035_sequencing_run_sample_id_42998_ch380_read826_strand.fast5
m0	lemon_20160617_FN_MN17035_sequencing_run_sample_id_42998_ch380_read860_strand.fast5
m0	lemon_20160617_FN_MN17035_sequencing_run_sample_id_42998_ch381_read58_strand.fast5
m0	lemon_20160617_FN_MN17035_sequencing_run_sample_id_42998_ch382_read16429_strand.fast5
m0	lemon_20160617_FN_MN17035_sequencing_run_sample_id_42998_ch382_read16434_strand.fast5
m0	lemon_20160617_FN_MN17035_sequencing_run_sample_id_42998_ch382_read604_strand.fast5
m0	lemon_20160617_FN_MN17035_sequencing_run_sample_id_42998_ch384_read1060_strand.fast5
m0	lemon_20160617_FN_MN17035_sequencing_run_sample_id_42998_ch384_read1111_strand.fast5
m0	lemon_20160617_FN_MN17035_sequencing_run_sample_id_42998_ch384_read1158_strand.fast5
m0	lemon_20160617_FN_MN17035_sequencing_run_sample_id_42998_ch384_read1361_strand.fast5
m0	lemon_20160617_FN_MN17035_sequencing_run_sample_id_42998_ch384_read1602_strand.fast5
m0	lemon_20160617_FN_MN17035_sequencing_run_sample_id_42998_ch384_read1690_strand.fast5
m0	lemon_20160617_FN_MN17035_sequencing_run_sample_id_42998_ch384_read271_strand.fast5
m0	lemon_20160617_FN_MN17035_sequencing_run_sample_id_42998_ch384_read726_strand.fast5
m0	lemon_20160617_FN_MN17035_sequencing_run_sample_id_42998_ch385_read1337_strand.fast5
m0	lemon_20160617_FN_MN17035_sequencing_run_sample_id_42998_ch385_read1550_strand.fast5
m0	lemon_20160617_FN_MN17035_sequencing_run_sample_id_42998_ch385_read1794_strand1.fast5
m0	lemon_20160617_FN_MN17035_sequencing_run_sample_id_42998_ch385_read1905_strand.fast5
m0	lemon_20160617_FN_MN17035_sequencing_run_sample_id_42998_ch385_read1932_strand.fast5
m0	lemon_20160617_FN_MN17035_sequencing_run_sample_id_42998_ch385_read1971_strand.fast5
m0	lemon_20160617_FN_MN17035_sequencing_run_sample_id_42998_ch385_read1987_strand.fast5
m0	lemon_20160617_FN_MN17035_sequencing_run_sample_id_42998_ch385_read2078_strand.fast5
m0	lemon_20160617_FN_MN17035_sequencing_run_sample_id_42998_ch385_read2704_strand.fast5
m0	lemon_20160617_FN_MN17035_sequencing_run_sample_id_42998_ch385_read2752_strand.fast5
m0	lemon_20160617_FN_MN17035_sequencing_run_sample_id_42998_ch385_read335_strand1.fast5
m0	lemon_20160617_FN_MN17035_sequencing_run_sample_id_42998_ch385_read565_strand.fast5
m0	lemon_20160617_FN_MN17035_sequencing_run_sample_id_42998_ch385_read693_strand.fast5
m0	lemon_20160617_FN_MN17035_sequencing_run_sample_id_42998_ch386_read461_strand.fast5
m0	lemon_20160617_FN_MN17035_sequencing_run_sample_id_42998_ch388_read1145_strand.fast5
m0	lemon_20160617_FN_MN17035_sequencing_run_sample_id_42998_ch388_read1298_strand1.fast5
m0	lemon_20160617_FN_MN17035_sequencing_run_sample_id_42998_ch388_read884_strand1.fast5
m0	lemon_20160617_FN_MN17035_sequencing_run_sample_id_42998_ch388_read984_strand.fast5
m0	lemon_20160617_FN_MN17035_sequencing_run_sample_id_42998_ch389_read3564_strand.fast5
m0	lemon_20160617_FN_MN17035_sequencing_run_sample_id_42998_ch389_read3709_strand.fast5
m0	lemon_20160617_FN_MN17035_sequencing_run_sample_id_42998_ch389_read3823_strand.fast5
m0	lemon_20160617_FN_MN17035_sequencing_run_sample_id_42998_ch389_read3946_strand.fast5
m0	lemon_20160617_FN_MN17035_sequencing_run_sample_id_42998_ch389_read466_strand.fast5
m0	lemon_20160617_FN_MN17035_sequencing_run_sample_id_42998_ch38_read2414_strand.fast5
m0	lemon_20160617_FN_MN17035_sequencing_run_sample_id_42998_ch38_read2986_strand.fast5
m0	lemon_20160617_FN_MN17035_sequencing_run_sample_id_42998_ch38_read422_strand1.fast5
m0	lemon_20160617_FN_MN17035_sequencing_run_sample_id_42998_ch38_read433_strand.fast5
m0	lemon_20160617_FN_MN17035_sequencing_run_sample_id_42998_ch38_read465_strand.fast5
m0	lemon_20160617_FN_MN17035_sequencing_run_sample_id_42998_ch390_read3312_strand.fast5
m0	lemon_20160617_FN_MN17035_sequencing_run_sample_id_42998_ch390_read3362_strand.fast5
m0	lemon_20160617_FN_MN17035_sequencing_run_sample_id_42998_ch390_read3638_strand.fast5
m0	lemon_20160617_FN_MN17035_sequencing_run_sample_id_42998_ch390_read4520_strand.fast5
m0	lemon_20160617_FN_MN17035_sequencing_run_sample_id_42998_ch390_read456_strand.fast5
m0	lemon_20160617_FN_MN17035_sequencing_run_sample_id_42998_ch390_read4954_strand.fast5
m0	lemon_20160617_FN_MN17035_sequencing_run_sample_id_42998_ch390_read4980_strand.fast5
m0	lemon_20160617_FN_MN17035_sequencing_run_sample_id_42998_ch390_read5284_strand1.fast5
m0	lemon_20160617_FN_MN17035_sequencing_run_sample_id_42998_ch390_read5552_strand.fast5
m0	lemon_20160617_FN_MN17035_sequencing_run_sample_id_42998_ch390_read5593_strand.fast5
m0	lemon_20160617_FN_MN17035_sequencing_run_sample_id_42998_ch390_read6655_strand.fast5
m0	lemon_20160617_FN_MN17035_sequencing_run_sample_id_42998_ch392_read1282_strand.fast5
m0	lemon_20160617_FN_MN17035_sequencing_run_sample_id_42998_ch392_read1896_strand.fast5
m0	lemon_20160617_FN_MN17035_sequencing_run_sample_id_42998_ch392_read1933_strand.fast5
m0	lemon_20160617_FN_MN17035_sequencing_run_sample_id_42998_ch392_read4323_strand.fast5
m0	lemon_20160617_FN_MN17035_sequencing_run_sample_id_42998_ch392_read4523_strand.fast5
m0	lemon_20160617_FN_MN17035_sequencing_run_sample_id_42998_ch392_read4621_strand.fast5
m0	lemon_20160617_FN_MN17035_sequencing_run_sample_id_42998_ch392_read4677_strand.fast5
m0	lemon_20160617_FN_MN17035_sequencing_run_sample_id_42998_ch392_read514_strand.fast5
m0	lemon_20160617_FN_MN17035_sequencing_run_sample_id_42998_ch392_read612_strand.fast5
m0	lemon_20160617_FN_MN17035_sequencing_run_sample_id_42998_ch392_read640_strand.fast5
m0	lemon_20160617_FN_MN17035_sequencing_run_sample_id_42998_ch392_read899_strand.fast5
m0	lemon_20160617_FN_MN17035_sequencing_run_sample_id_42998_ch393_read618_strand.fast5
m0	lemon_20160617_FN_MN17035_sequencing_run_sample_id_42998_ch393_read775_strand.fast5
m0	lemon_20160617_FN_MN17035_sequencing_run_sample_id_42998_ch393_read869_strand1.fast5
m0	lemon_20160617_FN_MN17035_sequencing_run_sample_id_42998_ch393_read912_strand.fast5
m0	lemon_20160617_FN_MN17035_sequencing_run_sample_id_42998_ch393_read968_strand.fast5
m0	lemon_20160617_FN_MN17035_sequencing_run_sample_id_42998_ch394_read1134_strand.fast5
m0	lemon_20160617_FN_MN17035_sequencing_run_sample_id_42998_ch394_read1352_strand.fast5
m0	lemon_20160617_FN_MN17035_sequencing_run_sample_id_42998_ch394_read1385_strand1.fast5
m0	lemon_20160617_FN_MN17035_sequencing_run_sample_id_42998_ch394_read1407_strand1.fast5
m0	lemon_20160617_FN_MN17035_sequencing_run_sample_id_42998_ch394_read1734_strand.fast5
m0	lemon_20160617_FN_MN17035_sequencing_run_sample_id_42998_ch394_read2236_strand1.fast5
m0	lemon_20160617_FN_MN17035_sequencing_run_sample_id_42998_ch394_read2360_strand.fast5
m0	lemon_20160617_FN_MN17035_sequencing_run_sample_id_42998_ch394_read2480_strand.fast5
m0	lemon_20160617_FN_MN17035_sequencing_run_sample_id_42998_ch394_read2540_strand.fast5
m0	lemon_20160617_FN_MN17035_sequencing_run_sample_id_42998_ch396_read124_strand.fast5
m0	lemon_20160617_FN_MN17035_sequencing_run_sample_id_42998_ch396_read143_strand.fast5
m0	lemon_20160617_FN_MN17035_sequencing_run_sample_id_42998_ch396_read2108_strand.fast5
m0	lemon_20160617_FN_MN17035_sequencing_run_sample_id_42998_ch397_read1132_strand.fast5
m0	lemon_20160617_FN_MN17035_sequencing_run_sample_id_42998_ch397_read146_strand.fast5
m0	lemon_20160617_FN_MN17035_sequencing_run_sample_id_42998_ch397_read1942_strand.fast5
m0	lemon_20160617_FN_MN17035_sequencing_run_sample_id_42998_ch397_read2226_strand.fast5
m0	lemon_20160617_FN_MN17035_sequencing_run_sample_id_42998_ch397_read2370_strand.fast5
m0	lemon_20160617_FN_MN17035_sequencing_run_sample_id_42998_ch397_read2487_strand.fast5
m0	lemon_20160617_FN_MN17035_sequencing_run_sample_id_42998_ch397_read274_strand.fast5
m0	lemon_20160617_FN_MN17035_sequencing_run_sample_id_42998_ch397_read2901_strand.fast5
m0	lemon_20160617_FN_MN17035_sequencing_run_sample_id_42998_ch397_read3695_strand.fast5
m0	lemon_20160617_FN_MN17035_sequencing_run_sample_id_42998_ch397_read3739_strand.fast5
m0	lemon_20160617_FN_MN17035_sequencing_run_sample_id_42998_ch397_read3856_strand.fast5
m0	lemon_20160617_FN_MN17035_sequencing_run_sample_id_42998_ch397_read3974_strand.fast5
m0	lemon_20160617_FN_MN17035_sequencing_run_sample_id_42998_ch397_read974_strand.fast5
m0	lemon_20160617_FN_MN17035_sequencing_run_sample_id_42998_ch398_read467_strand.fast5
m0	lemon_20160617_FN_MN17035_sequencing_run_sample_id_42998_ch398_read672_strand.fast5
m0	lemon_20160617_FN_MN17035_sequencing_run_sample_id_42998_ch398_read699_strand.fast5
m0	lemon_20160617_FN_MN17035_sequencing_run_sample_id_42998_ch398_read726_strand.fast5
m0	lemon_20160617_FN_MN17035_sequencing_run_sample_id_42998_ch399_read44_strand.fast5
m0	lemon_20160617_FN_MN17035_sequencing_run_sample_id_42998_ch3_read1510_strand.fast5
m0	lemon_20160617_FN_MN17035_sequencing_run_sample_id_42998_ch3_read155_strand.fast5
m0	lemon_20160617_FN_MN17035_sequencing_run_sample_id_42998_ch3_read1679_strand.fast5
m0	lemon_20160617_FN_MN17035_sequencing_run_sample_id_42998_ch3_read2045_strand.fast5
m0	lemon_20160617_FN_MN17035_sequencing_run_sample_id_42998_ch3_read2071_strand.fast5
m0	lemon_20160617_FN_MN17035_sequencing_run_sample_id_42998_ch3_read2089_strand.fast5
m0	lemon_20160617_FN_MN17035_sequencing_run_sample_id_42998_ch3_read2513_strand.fast5
m0	lemon_20160617_FN_MN17035_sequencing_run_sample_id_42998_ch3_read5507_strand.fast5
m0	lemon_20160617_FN_MN17035_sequencing_run_sample_id_42998_ch3_read706_strand.fast5
m0	lemon_20160617_FN_MN17035_sequencing_run_sample_id_42998_ch3_read796_strand.fast5
m0	lemon_20160617_FN_MN17035_sequencing_run_sample_id_42998_ch400_read1180_strand.fast5
m0	lemon_20160617_FN_MN17035_sequencing_run_sample_id_42998_ch400_read1509_strand.fast5
m0	lemon_20160617_FN_MN17035_sequencing_run_sample_id_42998_ch400_read1541_strand1.fast5
m0	lemon_20160617_FN_MN17035_sequencing_run_sample_id_42998_ch400_read1742_strand.fast5
m0	lemon_20160617_FN_MN17035_sequencing_run_sample_id_42998_ch400_read185_strand.fast5
m0	lemon_20160617_FN_MN17035_sequencing_run_sample_id_42998_ch400_read2911_strand.fast5
m0	lemon_20160617_FN_MN17035_sequencing_run_sample_id_42998_ch400_read2955_strand.fast5
m0	lemon_20160617_FN_MN17035_sequencing_run_sample_id_42998_ch400_read3056_strand.fast5
m0	lemon_20160617_FN_MN17035_sequencing_run_sample_id_42998_ch400_read3094_strand.fast5
m0	lemon_20160617_FN_MN17035_sequencing_run_sample_id_42998_ch400_read720_strand.fast5
m0	lemon_20160617_FN_MN17035_sequencing_run_sample_id_42998_ch400_read844_strand.fast5
m0	lemon_20160617_FN_MN17035_sequencing_run_sample_id_42998_ch400_read960_strand.fast5
m0	lemon_20160617_FN_MN17035_sequencing_run_sample_id_42998_ch401_read110_strand1.fast5
m0	lemon_20160617_FN_MN17035_sequencing_run_sample_id_42998_ch401_read1598_strand1.fast5
m0	lemon_20160617_FN_MN17035_sequencing_run_sample_id_42998_ch401_read2091_strand.fast5
m0	lemon_20160617_FN_MN17035_sequencing_run_sample_id_42998_ch401_read2219_strand.fast5
m0	lemon_20160617_FN_MN17035_sequencing_run_sample_id_42998_ch401_read2291_strand.fast5
m0	lemon_20160617_FN_MN17035_sequencing_run_sample_id_42998_ch401_read2423_strand.fast5
m0	lemon_20160617_FN_MN17035_sequencing_run_sample_id_42998_ch401_read2599_strand.fast5
m0	lemon_20160617_FN_MN17035_sequencing_run_sample_id_42998_ch401_read272_strand1.fast5
m0	lemon_20160617_FN_MN17035_sequencing_run_sample_id_42998_ch401_read292_strand1.fast5
m0	lemon_20160617_FN_MN17035_sequencing_run_sample_id_42998_ch401_read367_strand1.fast5
m0	lemon_20160617_FN_MN17035_sequencing_run_sample_id_42998_ch401_read481_strand1.fast5
m0	lemon_20160617_FN_MN17035_sequencing_run_sample_id_42998_ch401_read543_strand.fast5
m0	lemon_20160617_FN_MN17035_sequencing_run_sample_id_42998_ch401_read952_strand1.fast5
m0	lemon_20160617_FN_MN17035_sequencing_run_sample_id_42998_ch402_read26522_strand.fast5
m0	lemon_20160617_FN_MN17035_sequencing_run_sample_id_42998_ch402_read27068_strand.fast5
m0	lemon_20160617_FN_MN17035_sequencing_run_sample_id_42998_ch404_read1073_strand.fast5
m0	lemon_20160617_FN_MN17035_sequencing_run_sample_id_42998_ch404_read1675_strand.fast5
m0	lemon_20160617_FN_MN17035_sequencing_run_sample_id_42998_ch404_read1827_strand.fast5
m0	lemon_20160617_FN_MN17035_sequencing_run_sample_id_42998_ch404_read746_strand.fast5
m0	lemon_20160617_FN_MN17035_sequencing_run_sample_id_42998_ch405_read1299_strand.fast5
m0	lemon_20160617_FN_MN17035_sequencing_run_sample_id_42998_ch405_read1326_strand.fast5
m0	lemon_20160617_FN_MN17035_sequencing_run_sample_id_42998_ch405_read1559_strand.fast5
m0	lemon_20160617_FN_MN17035_sequencing_run_sample_id_42998_ch405_read1885_strand.fast5
m0	lemon_20160617_FN_MN17035_sequencing_run_sample_id_42998_ch405_read2016_strand.fast5
m0	lemon_20160617_FN_MN17035_sequencing_run_sample_id_42998_ch405_read2063_strand.fast5
m0	lemon_20160617_FN_MN17035_sequencing_run_sample_id_42998_ch405_read2090_strand.fast5
m0	lemon_20160617_FN_MN17035_sequencing_run_sample_id_42998_ch405_read2166_strand.fast5
m0	lemon_20160617_FN_MN17035_sequencing_run_sample_id_42998_ch405_read2800_strand.fast5
m0	lemon_20160617_FN_MN17035_sequencing_run_sample_id_42998_ch405_read3254_strand1.fast5
m0	lemon_20160617_FN_MN17035_sequencing_run_sample_id_42998_ch405_read3338_strand.fast5
m0	lemon_20160617_FN_MN17035_sequencing_run_sample_id_42998_ch405_read3405_strand.fast5
m0	lemon_20160617_FN_MN17035_sequencing_run_sample_id_42998_ch405_read922_strand.fast5
m0	lemon_20160617_FN_MN17035_sequencing_run_sample_id_42998_ch406_read101_strand.fast5
m0	lemon_20160617_FN_MN17035_sequencing_run_sample_id_42998_ch406_read1064_strand.fast5
m0	lemon_20160617_FN_MN17035_sequencing_run_sample_id_42998_ch406_read151_strand.fast5
m0	lemon_20160617_FN_MN17035_sequencing_run_sample_id_42998_ch406_read1839_strand.fast5
m0	lemon_20160617_FN_MN17035_sequencing_run_sample_id_42998_ch406_read2298_strand.fast5
m0	lemon_20160617_FN_MN17035_sequencing_run_sample_id_42998_ch406_read2530_strand.fast5
m0	lemon_20160617_FN_MN17035_sequencing_run_sample_id_42998_ch406_read2951_strand.fast5
m0	lemon_20160617_FN_MN17035_sequencing_run_sample_id_42998_ch406_read3023_strand1.fast5
m0	lemon_20160617_FN_MN17035_sequencing_run_sample_id_42998_ch406_read3044_strand.fast5
m0	lemon_20160617_FN_MN17035_sequencing_run_sample_id_42998_ch406_read3420_strand.fast5
m0	lemon_20160617_FN_MN17035_sequencing_run_sample_id_42998_ch406_read468_strand.fast5
m0	lemon_20160617_FN_MN17035_sequencing_run_sample_id_42998_ch406_read586_strand.fast5
m0	lemon_20160617_FN_MN17035_sequencing_run_sample_id_42998_ch407_read390_strand.fast5
m0	lemon_20160617_FN_MN17035_sequencing_run_sample_id_42998_ch407_read418_strand.fast5
m0	lemon_20160617_FN_MN17035_sequencing_run_sample_id_42998_ch40_read3751_strand.fast5
m0	lemon_20160617_FN_MN17035_sequencing_run_sample_id_42998_ch40_read3952_strand.fast5
m0	lemon_20160617_FN_MN17035_sequencing_run_sample_id_42998_ch40_read4172_strand.fast5
m0	lemon_20160617_FN_MN17035_sequencing_run_sample_id_42998_ch40_read4300_strand.fast5
m0	lemon_20160617_FN_MN17035_sequencing_run_sample_id_42998_ch40_read7534_strand.fast5
m0	lemon_20160617_FN_MN17035_sequencing_run_sample_id_42998_ch40_read7727_strand.fast5
m0	lemon_20160617_FN_MN17035_sequencing_run_sample_id_42998_ch40_read7790_strand.fast5
m0	lemon_20160617_FN_MN17035_sequencing_run_sample_id_42998_ch40_read8001_strand.fast5
m0	lemon_20160617_FN_MN17035_sequencing_run_sample_id_42998_ch411_read293_strand.fast5
m0	lemon_20160617_FN_MN17035_sequencing_run_sample_id_42998_ch411_read395_strand1.fast5
m0	lemon_20160617_FN_MN17035_sequencing_run_sample_id_42998_ch411_read433_strand.fast5
m0	lemon_20160617_FN_MN17035_sequencing_run_sample_id_42998_ch411_read607_strand.fast5
m0	lemon_20160617_FN_MN17035_sequencing_run_sample_id_42998_ch412_read1353_strand.fast5
m0	lemon_20160617_FN_MN17035_sequencing_run_sample_id_42998_ch412_read1368_strand.fast5
m0	lemon_20160617_FN_MN17035_sequencing_run_sample_id_42998_ch412_read423_strand.fast5
m0	lemon_20160617_FN_MN17035_sequencing_run_sample_id_42998_ch412_read844_strand.fast5
m0	lemon_20160617_FN_MN17035_sequencing_run_sample_id_42998_ch412_read874_strand.fast5
m0	lemon_20160617_FN_MN17035_sequencing_run_sample_id_42998_ch412_read882_strand.fast5
m0	lemon_20160617_FN_MN17035_sequencing_run_sample_id_42998_ch412_read898_strand.fast5
m0	lemon_20160617_FN_MN17035_sequencing_run_sample_id_42998_ch412_read935_strand.fast5
m0	lemon_20160617_FN_MN17035_sequencing_run_sample_id_42998_ch413_read2506_strand.fast5
m0	lemon_20160617_FN_MN17035_sequencing_run_sample_id_42998_ch414_read1016_strand.fast5
m0	lemon_20160617_FN_MN17035_sequencing_run_sample_id_42998_ch414_read1661_strand.fast5
m0	lemon_20160617_FN_MN17035_sequencing_run_sample_id_42998_ch414_read2111_strand.fast5
m0	lemon_20160617_FN_MN17035_sequencing_run_sample_id_42998_ch414_read2708_strand.fast5
m0	lemon_20160617_FN_MN17035_sequencing_run_sample_id_42998_ch414_read394_strand.fast5
m0	lemon_20160617_FN_MN17035_sequencing_run_sample_id_42998_ch414_read65_strand.fast5
m0	lemon_20160617_FN_MN17035_sequencing_run_sample_id_42998_ch414_read904_strand.fast5
m0	lemon_20160617_FN_MN17035_sequencing_run_sample_id_42998_ch415_read310299_strand.fast5
m0	lemon_20160617_FN_MN17035_sequencing_run_sample_id_42998_ch415_read310316_strand.fast5
m0	lemon_20160617_FN_MN17035_sequencing_run_sample_id_42998_ch415_read310403_strand.fast5
m0	lemon_20160617_FN_MN17035_sequencing_run_sample_id_42998_ch415_read310552_strand.fast5
m0	lemon_20160617_FN_MN17035_sequencing_run_sample_id_42998_ch415_read310608_strand.fast5
m0	lemon_20160617_FN_MN17035_sequencing_run_sample_id_42998_ch415_read310753_strand.fast5
m0	lemon_20160617_FN_MN17035_sequencing_run_sample_id_42998_ch415_read311013_strand.fast5
m0	lemon_20160617_FN_MN17035_sequencing_run_sample_id_42998_ch415_read311360_strand.fast5
m0	lemon_20160617_FN_MN17035_sequencing_run_sample_id_42998_ch415_read311419_strand.fast5
m0	lemon_20160617_FN_MN17035_sequencing_run_sample_id_42998_ch416_read1205_strand.fast5
m0	lemon_20160617_FN_MN17035_sequencing_run_sample_id_42998_ch416_read923_strand.fast5
m0	lemon_20160617_FN_MN17035_sequencing_run_sample_id_42998_ch417_read1063_strand.fast5
m0	lemon_20160617_FN_MN17035_sequencing_run_sample_id_42998_ch417_read1082_strand.fast5
m0	lemon_20160617_FN_MN17035_sequencing_run_sample_id_42998_ch417_read1420_strand.fast5
m0	lemon_20160617_FN_MN17035_sequencing_run_sample_id_42998_ch417_read1465_strand.fast5
m0	lemon_20160617_FN_MN17035_sequencing_run_sample_id_42998_ch417_read1592_strand.fast5
m0	lemon_20160617_FN_MN17035_sequencing_run_sample_id_42998_ch417_read283_strand.fast5
m0	lemon_20160617_FN_MN17035_sequencing_run_sample_id_42998_ch417_read340_strand.fast5
m0	lemon_20160617_FN_MN17035_sequencing_run_sample_id_42998_ch417_read417_strand.fast5
m0	lemon_20160617_FN_MN17035_sequencing_run_sample_id_42998_ch417_read423_strand.fast5
m0	lemon_20160617_FN_MN17035_sequencing_run_sample_id_42998_ch417_read495_strand.fast5
m0	lemon_20160617_FN_MN17035_sequencing_run_sample_id_42998_ch417_read534_strand.fast5
m0	lemon_20160617_FN_MN17035_sequencing_run_sample_id_42998_ch417_read581_strand.fast5
m0	lemon_20160617_FN_MN17035_sequencing_run_sample_id_42998_ch417_read738_strand.fast5
m0	lemon_20160617_FN_MN17035_sequencing_run_sample_id_42998_ch418_read1369_strand.fast5
m0	lemon_20160617_FN_MN17035_sequencing_run_sample_id_42998_ch418_read1501_strand.fast5
m0	lemon_20160617_FN_MN17035_sequencing_run_sample_id_42998_ch418_read1542_strand.fast5
m0	lemon_20160617_FN_MN17035_sequencing_run_sample_id_42998_ch418_read162_strand.fast5
m0	lemon_20160617_FN_MN17035_sequencing_run_sample_id_42998_ch418_read1719_strand.fast5
m0	lemon_20160617_FN_MN17035_sequencing_run_sample_id_42998_ch418_read1732_strand.fast5
m0	lemon_20160617_FN_MN17035_sequencing_run_sample_id_42998_ch418_read626_strand.fast5
m0	lemon_20160617_FN_MN17035_sequencing_run_sample_id_42998_ch418_read95_strand.fast5
m0	lemon_20160617_FN_MN17035_sequencing_run_sample_id_42998_ch41_read1045_strand.fast5
m0	lemon_20160617_FN_MN17035_sequencing_run_sample_id_42998_ch41_read1302_strand.fast5
m0	lemon_20160617_FN_MN17035_sequencing_run_sample_id_42998_ch41_read130_strand1.fast5
m0	lemon_20160617_FN_MN17035_sequencing_run_sample_id_42998_ch41_read1958_strand.fast5
m0	lemon_20160617_FN_MN17035_sequencing_run_sample_id_42998_ch41_read2529_strand.fast5
m0	lemon_20160617_FN_MN17035_sequencing_run_sample_id_42998_ch41_read2537_strand.fast5
m0	lemon_20160617_FN_MN17035_sequencing_run_sample_id_42998_ch41_read263_strand.fast5
m0	lemon_20160617_FN_MN17035_sequencing_run_sample_id_42998_ch41_read358_strand1.fast5
m0	lemon_20160617_FN_MN17035_sequencing_run_sample_id_42998_ch41_read408_strand.fast5
m0	lemon_20160617_FN_MN17035_sequencing_run_sample_id_42998_ch41_read417_strand.fast5
m0	lemon_20160617_FN_MN17035_sequencing_run_sample_id_42998_ch41_read595_strand.fast5
m0	lemon_20160617_FN_MN17035_sequencing_run_sample_id_42998_ch41_read701_strand.fast5
m0	lemon_20160617_FN_MN17035_sequencing_run_sample_id_42998_ch41_read836_strand.fast5
m0	lemon_20160617_FN_MN17035_sequencing_run_sample_id_42998_ch41_read925_strand.fast5
m0	lemon_20160617_FN_MN17035_sequencing_run_sample_id_42998_ch420_read1027_strand.fast5
m0	lemon_20160617_FN_MN17035_sequencing_run_sample_id_42998_ch420_read1084_strand.fast5
m0	lemon_20160617_FN_MN17035_sequencing_run_sample_id_42998_ch420_read141_strand1.fast5
m0	lemon_20160617_FN_MN17035_sequencing_run_sample_id_42998_ch420_read352_strand.fast5
m0	lemon_20160617_FN_MN17035_sequencing_run_sample_id_42998_ch420_read3551_strand.fast5
m0	lemon_20160617_FN_MN17035_sequencing_run_sample_id_42998_ch420_read3713_strand.fast5
m0	lemon_20160617_FN_MN17035_sequencing_run_sample_id_42998_ch420_read511_strand1.fast5
m0	lemon_20160617_FN_MN17035_sequencing_run_sample_id_42998_ch420_read576_strand1.fast5
m0	lemon_20160617_FN_MN17035_sequencing_run_sample_id_42998_ch420_read645_strand1.fast5
m0	lemon_20160617_FN_MN17035_sequencing_run_sample_id_42998_ch420_read867_strand.fast5
m0	lemon_20160617_FN_MN17035_sequencing_run_sample_id_42998_ch421_read1212_strand.fast5
m0	lemon_20160617_FN_MN17035_sequencing_run_sample_id_42998_ch421_read1216_strand.fast5
m0	lemon_20160617_FN_MN17035_sequencing_run_sample_id_42998_ch421_read1716_strand.fast5
m0	lemon_20160617_FN_MN17035_sequencing_run_sample_id_42998_ch421_read2981_strand.fast5
m0	lemon_20160617_FN_MN17035_sequencing_run_sample_id_42998_ch421_read3658_strand.fast5
m0	lemon_20160617_FN_MN17035_sequencing_run_sample_id_42998_ch421_read3921_strand1.fast5
m0	lemon_20160617_FN_MN17035_sequencing_run_sample_id_42998_ch421_read4096_strand.fast5
m0	lemon_20160617_FN_MN17035_sequencing_run_sample_id_42998_ch421_read4371_strand.fast5
m0	lemon_20160617_FN_MN17035_sequencing_run_sample_id_42998_ch421_read4677_strand.fast5
m0	lemon_20160617_FN_MN17035_sequencing_run_sample_id_42998_ch421_read4871_strand.fast5
m0	lemon_20160617_FN_MN17035_sequencing_run_sample_id_42998_ch422_read1412_strand.fast5
m0	lemon_20160617_FN_MN17035_sequencing_run_sample_id_42998_ch422_read1801_strand.fast5
m0	lemon_20160617_FN_MN17035_sequencing_run_sample_id_42998_ch422_read194_strand1.fast5
m0	lemon_20160617_FN_MN17035_sequencing_run_sample_id_42998_ch423_read114661_strand.fast5
m0	lemon_20160617_FN_MN17035_sequencing_run_sample_id_42998_ch423_read115150_strand.fast5
m0	lemon_20160617_FN_MN17035_sequencing_run_sample_id_42998_ch423_read136610_strand.fast5
m0	lemon_20160617_FN_MN17035_sequencing_run_sample_id_42998_ch423_read77075_strand.fast5
m0	lemon_20160617_FN_MN17035_sequencing_run_sample_id_42998_ch423_read97190_strand.fast5
m0	lemon_20160617_FN_MN17035_sequencing_run_sample_id_42998_ch424_read1999_strand.fast5
m0	lemon_20160617_FN_MN17035_sequencing_run_sample_id_42998_ch424_read2506_strand.fast5
m0	lemon_20160617_FN_MN17035_sequencing_run_sample_id_42998_ch424_read2822_strand.fast5
m0	lemon_20160617_FN_MN17035_sequencing_run_sample_id_42998_ch424_read3134_strand.fast5
m0	lemon_20160617_FN_MN17035_sequencing_run_sample_id_42998_ch424_read3333_strand.fast5
m0	lemon_20160617_FN_MN17035_sequencing_run_sample_id_42998_ch425_read1275_strand1.fast5
m0	lemon_20160617_FN_MN17035_sequencing_run_sample_id_42998_ch425_read1502_strand1.fast5
m0	lemon_20160617_FN_MN17035_sequencing_run_sample_id_42998_ch425_read1673_strand.fast5
m0	lemon_20160617_FN_MN17035_sequencing_run_sample_id_42998_ch425_read194_strand.fast5
m0	lemon_20160617_FN_MN17035_sequencing_run_sample_id_42998_ch425_read2351_strand1.fast5
m0	lemon_20160617_FN_MN17035_sequencing_run_sample_id_42998_ch428_read1458_strand.fast5
m0	lemon_20160617_FN_MN17035_sequencing_run_sample_id_42998_ch428_read675_strand.fast5
m0	lemon_20160617_FN_MN17035_sequencing_run_sample_id_42998_ch428_read790_strand.fast5
m0	lemon_20160617_FN_MN17035_sequencing_run_sample_id_42998_ch428_read906_strand.fast5
m0	lemon_20160617_FN_MN17035_sequencing_run_sample_id_42998_ch428_read958_strand.fast5
m0	lemon_20160617_FN_MN17035_sequencing_run_sample_id_42998_ch429_read1149_strand1.fast5
m0	lemon_20160617_FN_MN17035_sequencing_run_sample_id_42998_ch429_read1150_strand1.fast5
m0	lemon_20160617_FN_MN17035_sequencing_run_sample_id_42998_ch429_read1308_strand.fast5
m0	lemon_20160617_FN_MN17035_sequencing_run_sample_id_42998_ch429_read1438_strand.fast5
m0	lemon_20160617_FN_MN17035_sequencing_run_sample_id_42998_ch429_read1523_strand.fast5
m0	lemon_20160617_FN_MN17035_sequencing_run_sample_id_42998_ch429_read1535_strand.fast5
m0	lemon_20160617_FN_MN17035_sequencing_run_sample_id_42998_ch429_read1794_strand.fast5
m0	lemon_20160617_FN_MN17035_sequencing_run_sample_id_42998_ch429_read1978_strand.fast5
m0	lemon_20160617_FN_MN17035_sequencing_run_sample_id_42998_ch429_read3735_strand.fast5
m0	lemon_20160617_FN_MN17035_sequencing_run_sample_id_42998_ch429_read3824_strand.fast5
m0	lemon_20160617_FN_MN17035_sequencing_run_sample_id_42998_ch429_read4211_strand.fast5
m0	lemon_20160617_FN_MN17035_sequencing_run_sample_id_42998_ch429_read4409_strand.fast5
m0	lemon_20160617_FN_MN17035_sequencing_run_sample_id_42998_ch429_read4454_strand.fast5
m0	lemon_20160617_FN_MN17035_sequencing_run_sample_id_42998_ch429_read5391_strand.fast5
m0	lemon_20160617_FN_MN17035_sequencing_run_sample_id_42998_ch42_read1426_strand.fast5
m0	lemon_20160617_FN_MN17035_sequencing_run_sample_id_42998_ch42_read263_strand.fast5
m0	lemon_20160617_FN_MN17035_sequencing_run_sample_id_42998_ch42_read329_strand.fast5
m0	lemon_20160617_FN_MN17035_sequencing_run_sample_id_42998_ch42_read371_strand.fast5
m0	lemon_20160617_FN_MN17035_sequencing_run_sample_id_42998_ch42_read385_strand.fast5
m0	lemon_20160617_FN_MN17035_sequencing_run_sample_id_42998_ch42_read93_strand.fast5
m0	lemon_20160617_FN_MN17035_sequencing_run_sample_id_42998_ch430_read15920_strand.fast5
m0	lemon_20160617_FN_MN17035_sequencing_run_sample_id_42998_ch430_read16188_strand.fast5
m0	lemon_20160617_FN_MN17035_sequencing_run_sample_id_42998_ch430_read5814_strand1.fast5
m0	lemon_20160617_FN_MN17035_sequencing_run_sample_id_42998_ch432_read4771_strand.fast5
m0	lemon_20160617_FN_MN17035_sequencing_run_sample_id_42998_ch432_read4797_strand.fast5
m0	lemon_20160617_FN_MN17035_sequencing_run_sample_id_42998_ch432_read4966_strand.fast5
m0	lemon_20160617_FN_MN17035_sequencing_run_sample_id_42998_ch433_read29317_strand.fast5
m0	lemon_20160617_FN_MN17035_sequencing_run_sample_id_42998_ch433_read31953_strand.fast5
m0	lemon_20160617_FN_MN17035_sequencing_run_sample_id_42998_ch433_read32203_strand1.fast5
m0	lemon_20160617_FN_MN17035_sequencing_run_sample_id_42998_ch433_read32513_strand.fast5
m0	lemon_20160617_FN_MN17035_sequencing_run_sample_id_42998_ch433_read35997_strand.fast5
m0	lemon_20160617_FN_MN17035_sequencing_run_sample_id_42998_ch434_read1032_strand.fast5
m0	lemon_20160617_FN_MN17035_sequencing_run_sample_id_42998_ch434_read876_strand.fast5
m0	lemon_20160617_FN_MN17035_sequencing_run_sample_id_42998_ch435_read15480_strand1.fast5
m0	lemon_20160617_FN_MN17035_sequencing_run_sample_id_42998_ch435_read15536_strand.fast5
m0	lemon_20160617_FN_MN17035_sequencing_run_sample_id_42998_ch435_read15774_strand.fast5
m0	lemon_20160617_FN_MN17035_sequencing_run_sample_id_42998_ch436_read726_strand.fast5
m0	lemon_20160617_FN_MN17035_sequencing_run_sample_id_42998_ch437_read158_strand.fast5
m0	lemon_20160617_FN_MN17035_sequencing_run_sample_id_42998_ch437_read3627_strand.fast5
m0	lemon_20160617_FN_MN17035_sequencing_run_sample_id_42998_ch437_read3998_strand.fast5
m0	lemon_20160617_FN_MN17035_sequencing_run_sample_id_42998_ch437_read4301_strand.fast5
m0	lemon_20160617_FN_MN17035_sequencing_run_sample_id_42998_ch437_read6132_strand.fast5
m0	lemon_20160617_FN_MN17035_sequencing_run_sample_id_42998_ch438_read317_strand.fast5
m0	lemon_20160617_FN_MN17035_sequencing_run_sample_id_42998_ch438_read407_strand.fast5
m0	lemon_20160617_FN_MN17035_sequencing_run_sample_id_42998_ch43_read1349_strand.fast5
m0	lemon_20160617_FN_MN17035_sequencing_run_sample_id_42998_ch43_read1607_strand.fast5
m0	lemon_20160617_FN_MN17035_sequencing_run_sample_id_42998_ch43_read1713_strand1.fast5
m0	lemon_20160617_FN_MN17035_sequencing_run_sample_id_42998_ch43_read1759_strand.fast5
m0	lemon_20160617_FN_MN17035_sequencing_run_sample_id_42998_ch43_read1830_strand.fast5
m0	lemon_20160617_FN_MN17035_sequencing_run_sample_id_42998_ch43_read2013_strand.fast5
m0	lemon_20160617_FN_MN17035_sequencing_run_sample_id_42998_ch43_read2446_strand.fast5
m0	lemon_20160617_FN_MN17035_sequencing_run_sample_id_42998_ch43_read2483_strand.fast5
m0	lemon_20160617_FN_MN17035_sequencing_run_sample_id_42998_ch43_read3188_strand.fast5
m0	lemon_20160617_FN_MN17035_sequencing_run_sample_id_42998_ch43_read988_strand.fast5
m0	lemon_20160617_FN_MN17035_sequencing_run_sample_id_42998_ch43_read993_strand.fast5
m0	lemon_20160617_FN_MN17035_sequencing_run_sample_id_42998_ch441_read402_strand.fast5
m0	lemon_20160617_FN_MN17035_sequencing_run_sample_id_42998_ch442_read2679_strand.fast5
m0	lemon_20160617_FN_MN17035_sequencing_run_sample_id_42998_ch442_read3097_strand.fast5
m0	lemon_20160617_FN_MN17035_sequencing_run_sample_id_42998_ch442_read3226_strand1.fast5
m0	lemon_20160617_FN_MN17035_sequencing_run_sample_id_42998_ch442_read3511_strand.fast5
m0	lemon_20160617_FN_MN17035_sequencing_run_sample_id_42998_ch442_read3600_strand1.fast5
m0	lemon_20160617_FN_MN17035_sequencing_run_sample_id_42998_ch442_read3697_strand.fast5
m0	lemon_20160617_FN_MN17035_sequencing_run_sample_id_42998_ch442_read3823_strand.fast5
m0	lemon_20160617_FN_MN17035_sequencing_run_sample_id_42998_ch442_read3995_strand.fast5
m0	lemon_20160617_FN_MN17035_sequencing_run_sample_id_42998_ch442_read4451_strand.fast5
m0	lemon_20160617_FN_MN17035_sequencing_run_sample_id_42998_ch442_read4532_strand.fast5
m0	lemon_20160617_FN_MN17035_sequencing_run_sample_id_42998_ch442_read4915_strand.fast5
m0	lemon_20160617_FN_MN17035_sequencing_run_sample_id_42998_ch442_read5144_strand.fast5
m0	lemon_20160617_FN_MN17035_sequencing_run_sample_id_42998_ch442_read5474_strand.fast5
m0	lemon_20160617_FN_MN17035_sequencing_run_sample_id_42998_ch442_read5785_strand.fast5
m0	lemon_20160617_FN_MN17035_sequencing_run_sample_id_42998_ch442_read6357_strand.fast5
m0	lemon_20160617_FN_MN17035_sequencing_run_sample_id_42998_ch442_read6589_strand.fast5
m0	lemon_20160617_FN_MN17035_sequencing_run_sample_id_42998_ch443_read1050_strand.fast5
m0	lemon_20160617_FN_MN17035_sequencing_run_sample_id_42998_ch443_read1181_strand.fast5
m0	lemon_20160617_FN_MN17035_sequencing_run_sample_id_42998_ch443_read167_strand.fast5
m0	lemon_20160617_FN_MN17035_sequencing_run_sample_id_42998_ch443_read1724_strand.fast5
m0	lemon_20160617_FN_MN17035_sequencing_run_sample_id_42998_ch443_read373_strand.fast5
m0	lemon_20160617_FN_MN17035_sequencing_run_sample_id_42998_ch443_read48_strand.fast5
m0	lemon_20160617_FN_MN17035_sequencing_run_sample_id_42998_ch443_read641_strand.fast5
m0	lemon_20160617_FN_MN17035_sequencing_run_sample_id_42998_ch444_read156_strand.fast5
m0	lemon_20160617_FN_MN17035_sequencing_run_sample_id_42998_ch444_read15928_strand.fast5
m0	lemon_20160617_FN_MN17035_sequencing_run_sample_id_42998_ch444_read178_strand.fast5
m0	lemon_20160617_FN_MN17035_sequencing_run_sample_id_42998_ch444_read818_strand.fast5
m0	lemon_20160617_FN_MN17035_sequencing_run_sample_id_42998_ch445_read1018_strand.fast5
m0	lemon_20160617_FN_MN17035_sequencing_run_sample_id_42998_ch445_read1787_strand.fast5
m0	lemon_20160617_FN_MN17035_sequencing_run_sample_id_42998_ch445_read1971_strand.fast5
m0	lemon_20160617_FN_MN17035_sequencing_run_sample_id_42998_ch445_read1992_strand.fast5
m0	lemon_20160617_FN_MN17035_sequencing_run_sample_id_42998_ch445_read2344_strand.fast5
m0	lemon_20160617_FN_MN17035_sequencing_run_sample_id_42998_ch445_read716_strand.fast5
m0	lemon_20160617_FN_MN17035_sequencing_run_sample_id_42998_ch445_read745_strand.fast5
m0	lemon_20160617_FN_MN17035_sequencing_run_sample_id_42998_ch445_read853_strand.fast5
m0	lemon_20160617_FN_MN17035_sequencing_run_sample_id_42998_ch445_read925_strand.fast5
m0	lemon_20160617_FN_MN17035_sequencing_run_sample_id_42998_ch446_read16462_strand.fast5
m0	lemon_20160617_FN_MN17035_sequencing_run_sample_id_42998_ch446_read18751_strand.fast5
m0	lemon_20160617_FN_MN17035_sequencing_run_sample_id_42998_ch446_read19684_strand1.fast5
m0	lemon_20160617_FN_MN17035_sequencing_run_sample_id_42998_ch446_read20622_strand.fast5
m0	lemon_20160617_FN_MN17035_sequencing_run_sample_id_42998_ch446_read609_strand.fast5
m0	lemon_20160617_FN_MN17035_sequencing_run_sample_id_42998_ch446_read859_strand.fast5
m0	lemon_20160617_FN_MN17035_sequencing_run_sample_id_42998_ch447_read295_strand.fast5
m0	lemon_20160617_FN_MN17035_sequencing_run_sample_id_42998_ch448_read9553_strand1.fast5
m0	lemon_20160617_FN_MN17035_sequencing_run_sample_id_42998_ch448_read9589_strand1.fast5
m0	lemon_20160617_FN_MN17035_sequencing_run_sample_id_42998_ch448_read9682_strand.fast5
m0	lemon_20160617_FN_MN17035_sequencing_run_sample_id_42998_ch450_read1363_strand.fast5
m0	lemon_20160617_FN_MN17035_sequencing_run_sample_id_42998_ch450_read13_strand.fast5
m0	lemon_20160617_FN_MN17035_sequencing_run_sample_id_42998_ch450_read1523_strand1.fast5
m0	lemon_20160617_FN_MN17035_sequencing_run_sample_id_42998_ch450_read1755_strand.fast5
m0	lemon_20160617_FN_MN17035_sequencing_run_sample_id_42998_ch450_read318_strand.fast5
m0	lemon_20160617_FN_MN17035_sequencing_run_sample_id_42998_ch450_read728_strand.fast5
m0	lemon_20160617_FN_MN17035_sequencing_run_sample_id_42998_ch450_read809_strand1.fast5
m0	lemon_20160617_FN_MN17035_sequencing_run_sample_id_42998_ch451_read112_strand.fast5
m0	lemon_20160617_FN_MN17035_sequencing_run_sample_id_42998_ch451_read1518_strand.fast5
m0	lemon_20160617_FN_MN17035_sequencing_run_sample_id_42998_ch451_read1552_strand.fast5
m0	lemon_20160617_FN_MN17035_sequencing_run_sample_id_42998_ch451_read1635_strand.fast5
m0	lemon_20160617_FN_MN17035_sequencing_run_sample_id_42998_ch451_read1818_strand.fast5
m0	lemon_20160617_FN_MN17035_sequencing_run_sample_id_42998_ch451_read2112_strand.fast5
m0	lemon_20160617_FN_MN17035_sequencing_run_sample_id_42998_ch451_read2252_strand.fast5
m0	lemon_20160617_FN_MN17035_sequencing_run_sample_id_42998_ch451_read2513_strand.fast5
m0	lemon_20160617_FN_MN17035_sequencing_run_sample_id_42998_ch451_read829_strand.fast5
m0	lemon_20160617_FN_MN17035_sequencing_run_sample_id_42998_ch453_read426_strand.fast5
m0	lemon_20160617_FN_MN17035_sequencing_run_sample_id_42998_ch453_read429_strand.fast5
m0	lemon_20160617_FN_MN17035_sequencing_run_sample_id_42998_ch453_read431_strand.fast5
m0	lemon_20160617_FN_MN17035_sequencing_run_sample_id_42998_ch453_read510_strand.fast5
m0	lemon_20160617_FN_MN17035_sequencing_run_sample_id_42998_ch453_read549_strand.fast5
m0	lemon_20160617_FN_MN17035_sequencing_run_sample_id_42998_ch454_read1252_strand.fast5
m0	lemon_20160617_FN_MN17035_sequencing_run_sample_id_42998_ch454_read304_strand.fast5
m0	lemon_20160617_FN_MN17035_sequencing_run_sample_id_42998_ch454_read411_strand.fast5
m0	lemon_20160617_FN_MN17035_sequencing_run_sample_id_42998_ch454_read498_strand.fast5
m0	lemon_20160617_FN_MN17035_sequencing_run_sample_id_42998_ch455_read453_strand.fast5
m0	lemon_20160617_FN_MN17035_sequencing_run_sample_id_42998_ch456_read1968_strand.fast5
m0	lemon_20160617_FN_MN17035_sequencing_run_sample_id_42998_ch456_read2198_strand.fast5
m0	lemon_20160617_FN_MN17035_sequencing_run_sample_id_42998_ch456_read234_strand.fast5
m0	lemon_20160617_FN_MN17035_sequencing_run_sample_id_42998_ch456_read240_strand.fast5
m0	lemon_20160617_FN_MN17035_sequencing_run_sample_id_42998_ch456_read2438_strand.fast5
m0	lemon_20160617_FN_MN17035_sequencing_run_sample_id_42998_ch456_read2736_strand.fast5
m0	lemon_20160617_FN_MN17035_sequencing_run_sample_id_42998_ch456_read2871_strand.fast5
m0	lemon_20160617_FN_MN17035_sequencing_run_sample_id_42998_ch456_read2913_strand.fast5
m0	lemon_20160617_FN_MN17035_sequencing_run_sample_id_42998_ch456_read3020_strand.fast5
m0	lemon_20160617_FN_MN17035_sequencing_run_sample_id_42998_ch456_read3458_strand.fast5
m0	lemon_20160617_FN_MN17035_sequencing_run_sample_id_42998_ch456_read3791_strand.fast5
m0	lemon_20160617_FN_MN17035_sequencing_run_sample_id_42998_ch456_read4744_strand.fast5
m0	lemon_20160617_FN_MN17035_sequencing_run_sample_id_42998_ch456_read5739_strand1.fast5
m0	lemon_20160617_FN_MN17035_sequencing_run_sample_id_42998_ch456_read6185_strand.fast5
m0	lemon_20160617_FN_MN17035_sequencing_run_sample_id_42998_ch458_read1472_strand.fast5
m0	lemon_20160617_FN_MN17035_sequencing_run_sample_id_42998_ch458_read1748_strand.fast5
m0	lemon_20160617_FN_MN17035_sequencing_run_sample_id_42998_ch458_read182_strand.fast5
m0	lemon_20160617_FN_MN17035_sequencing_run_sample_id_42998_ch458_read2802_strand1.fast5
m0	lemon_20160617_FN_MN17035_sequencing_run_sample_id_42998_ch458_read2840_strand.fast5
m0	lemon_20160617_FN_MN17035_sequencing_run_sample_id_42998_ch458_read3262_strand.fast5
m0	lemon_20160617_FN_MN17035_sequencing_run_sample_id_42998_ch458_read3283_strand.fast5
m0	lemon_20160617_FN_MN17035_sequencing_run_sample_id_42998_ch458_read865_strand.fast5
m0	lemon_20160617_FN_MN17035_sequencing_run_sample_id_42998_ch45_read2721_strand.fast5
m0	lemon_20160617_FN_MN17035_sequencing_run_sample_id_42998_ch45_read2980_strand.fast5
m0	lemon_20160617_FN_MN17035_sequencing_run_sample_id_42998_ch45_read3012_strand.fast5
m0	lemon_20160617_FN_MN17035_sequencing_run_sample_id_42998_ch460_read107_strand.fast5
m0	lemon_20160617_FN_MN17035_sequencing_run_sample_id_42998_ch460_read2603_strand.fast5
m0	lemon_20160617_FN_MN17035_sequencing_run_sample_id_42998_ch460_read263_strand.fast5
m0	lemon_20160617_FN_MN17035_sequencing_run_sample_id_42998_ch460_read279_strand.fast5
m0	lemon_20160617_FN_MN17035_sequencing_run_sample_id_42998_ch460_read307_strand.fast5
m0	lemon_20160617_FN_MN17035_sequencing_run_sample_id_42998_ch460_read441_strand.fast5
m0	lemon_20160617_FN_MN17035_sequencing_run_sample_id_42998_ch460_read570_strand.fast5
m0	lemon_20160617_FN_MN17035_sequencing_run_sample_id_42998_ch461_read1595_strand.fast5
m0	lemon_20160617_FN_MN17035_sequencing_run_sample_id_42998_ch461_read232_strand.fast5
m0	lemon_20160617_FN_MN17035_sequencing_run_sample_id_42998_ch461_read408_strand.fast5
m0	lemon_20160617_FN_MN17035_sequencing_run_sample_id_42998_ch461_read464_strand.fast5
m0	lemon_20160617_FN_MN17035_sequencing_run_sample_id_42998_ch461_read493_strand.fast5
m0	lemon_20160617_FN_MN17035_sequencing_run_sample_id_42998_ch461_read636_strand.fast5
m0	lemon_20160617_FN_MN17035_sequencing_run_sample_id_42998_ch461_read679_strand.fast5
m0	lemon_20160617_FN_MN17035_sequencing_run_sample_id_42998_ch461_read81_strand.fast5
m0	lemon_20160617_FN_MN17035_sequencing_run_sample_id_42998_ch462_read3907_strand.fast5
m0	lemon_20160617_FN_MN17035_sequencing_run_sample_id_42998_ch462_read3914_strand.fast5
m0	lemon_20160617_FN_MN17035_sequencing_run_sample_id_42998_ch462_read4505_strand.fast5
m0	lemon_20160617_FN_MN17035_sequencing_run_sample_id_42998_ch463_read1325_strand.fast5
m0	lemon_20160617_FN_MN17035_sequencing_run_sample_id_42998_ch463_read355_strand.fast5
m0	lemon_20160617_FN_MN17035_sequencing_run_sample_id_42998_ch463_read3983_strand.fast5
m0	lemon_20160617_FN_MN17035_sequencing_run_sample_id_42998_ch463_read4162_strand.fast5
m0	lemon_20160617_FN_MN17035_sequencing_run_sample_id_42998_ch463_read5014_strand.fast5
m0	lemon_20160617_FN_MN17035_sequencing_run_sample_id_42998_ch463_read6054_strand.fast5
m0	lemon_20160617_FN_MN17035_sequencing_run_sample_id_42998_ch464_read1210_strand.fast5
m0	lemon_20160617_FN_MN17035_sequencing_run_sample_id_42998_ch464_read192_strand1.fast5
m0	lemon_20160617_FN_MN17035_sequencing_run_sample_id_42998_ch464_read258_strand.fast5
m0	lemon_20160617_FN_MN17035_sequencing_run_sample_id_42998_ch464_read288_strand.fast5
m0	lemon_20160617_FN_MN17035_sequencing_run_sample_id_42998_ch464_read310_strand.fast5
m0	lemon_20160617_FN_MN17035_sequencing_run_sample_id_42998_ch465_read176_strand.fast5
m0	lemon_20160617_FN_MN17035_sequencing_run_sample_id_42998_ch465_read196_strand.fast5
m0	lemon_20160617_FN_MN17035_sequencing_run_sample_id_42998_ch465_read375_strand.fast5
m0	lemon_20160617_FN_MN17035_sequencing_run_sample_id_42998_ch466_read114_strand.fast5
m0	lemon_20160617_FN_MN17035_sequencing_run_sample_id_42998_ch466_read276_strand.fast5
m0	lemon_20160617_FN_MN17035_sequencing_run_sample_id_42998_ch466_read287_strand.fast5
m0	lemon_20160617_FN_MN17035_sequencing_run_sample_id_42998_ch466_read324_strand.fast5
m0	lemon_20160617_FN_MN17035_sequencing_run_sample_id_42998_ch466_read3316_strand.fast5
m0	lemon_20160617_FN_MN17035_sequencing_run_sample_id_42998_ch466_read3342_strand.fast5
m0	lemon_20160617_FN_MN17035_sequencing_run_sample_id_42998_ch466_read3357_strand.fast5
m0	lemon_20160617_FN_MN17035_sequencing_run_sample_id_42998_ch466_read3414_strand.fast5
m0	lemon_20160617_FN_MN17035_sequencing_run_sample_id_42998_ch466_read3556_strand.fast5
m0	lemon_20160617_FN_MN17035_sequencing_run_sample_id_42998_ch466_read725_strand.fast5
m0	lemon_20160617_FN_MN17035_sequencing_run_sample_id_42998_ch466_read801_strand.fast5
m0	lemon_20160617_FN_MN17035_sequencing_run_sample_id_42998_ch466_read847_strand.fast5
m0	lemon_20160617_FN_MN17035_sequencing_run_sample_id_42998_ch467_read393_strand.fast5
m0	lemon_20160617_FN_MN17035_sequencing_run_sample_id_42998_ch468_read22909_strand.fast5
m0	lemon_20160617_FN_MN17035_sequencing_run_sample_id_42998_ch468_read23286_strand.fast5
m0	lemon_20160617_FN_MN17035_sequencing_run_sample_id_42998_ch468_read23682_strand.fast5
m0	lemon_20160617_FN_MN17035_sequencing_run_sample_id_42998_ch468_read23843_strand1.fast5
m0	lemon_20160617_FN_MN17035_sequencing_run_sample_id_42998_ch468_read23940_strand.fast5
m0	lemon_20160617_FN_MN17035_sequencing_run_sample_id_42998_ch468_read23984_strand1.fast5
m0	lemon_20160617_FN_MN17035_sequencing_run_sample_id_42998_ch468_read24023_strand.fast5
m0	lemon_20160617_FN_MN17035_sequencing_run_sample_id_42998_ch468_read24161_strand.fast5
m0	lemon_20160617_FN_MN17035_sequencing_run_sample_id_42998_ch468_read24389_strand.fast5
m0	lemon_20160617_FN_MN17035_sequencing_run_sample_id_42998_ch468_read471_strand.fast5
m0	lemon_20160617_FN_MN17035_sequencing_run_sample_id_42998_ch468_read571_strand.fast5
m0	lemon_20160617_FN_MN17035_sequencing_run_sample_id_42998_ch469_read489_strand.fast5
m0	lemon_20160617_FN_MN17035_sequencing_run_sample_id_42998_ch469_read543_strand.fast5
m0	lemon_20160617_FN_MN17035_sequencing_run_sample_id_42998_ch46_read1210_strand.fast5
m0	lemon_20160617_FN_MN17035_sequencing_run_sample_id_42998_ch46_read1227_strand.fast5
m0	lemon_20160617_FN_MN17035_sequencing_run_sample_id_42998_ch46_read171_strand1.fast5
m0	lemon_20160617_FN_MN17035_sequencing_run_sample_id_42998_ch470_read3907_strand.fast5
m0	lemon_20160617_FN_MN17035_sequencing_run_sample_id_42998_ch470_read3911_strand.fast5
m0	lemon_20160617_FN_MN17035_sequencing_run_sample_id_42998_ch470_read4294_strand.fast5
m0	lemon_20160617_FN_MN17035_sequencing_run_sample_id_42998_ch470_read537_strand.fast5
m0	lemon_20160617_FN_MN17035_sequencing_run_sample_id_42998_ch471_read1564_strand.fast5
m0	lemon_20160617_FN_MN17035_sequencing_run_sample_id_42998_ch471_read172_strand.fast5
m0	lemon_20160617_FN_MN17035_sequencing_run_sample_id_42998_ch471_read3575_strand.fast5
m0	lemon_20160617_FN_MN17035_sequencing_run_sample_id_42998_ch471_read3581_strand.fast5
m0	lemon_20160617_FN_MN17035_sequencing_run_sample_id_42998_ch471_read3796_strand.fast5
m0	lemon_20160617_FN_MN17035_sequencing_run_sample_id_42998_ch471_read3824_strand.fast5
m0	lemon_20160617_FN_MN17035_sequencing_run_sample_id_42998_ch471_read459_strand.fast5
m0	lemon_20160617_FN_MN17035_sequencing_run_sample_id_42998_ch472_read328_strand.fast5
m0	lemon_20160617_FN_MN17035_sequencing_run_sample_id_42998_ch472_read5845_strand.fast5
m0	lemon_20160617_FN_MN17035_sequencing_run_sample_id_42998_ch472_read8238_strand.fast5
m0	lemon_20160617_FN_MN17035_sequencing_run_sample_id_42998_ch474_read1069_strand.fast5
m0	lemon_20160617_FN_MN17035_sequencing_run_sample_id_42998_ch474_read33_strand.fast5
m0	lemon_20160617_FN_MN17035_sequencing_run_sample_id_42998_ch474_read797_strand.fast5
m0	lemon_20160617_FN_MN17035_sequencing_run_sample_id_42998_ch475_read441_strand.fast5
m0	lemon_20160617_FN_MN17035_sequencing_run_sample_id_42998_ch475_read528_strand.fast5
m0	lemon_20160617_FN_MN17035_sequencing_run_sample_id_42998_ch475_read8240_strand.fast5
m0	lemon_20160617_FN_MN17035_sequencing_run_sample_id_42998_ch476_read1169_strand.fast5
m0	lemon_20160617_FN_MN17035_sequencing_run_sample_id_42998_ch476_read1668_strand.fast5
m0	lemon_20160617_FN_MN17035_sequencing_run_sample_id_42998_ch476_read2041_strand.fast5
m0	lemon_20160617_FN_MN17035_sequencing_run_sample_id_42998_ch476_read734_strand.fast5
m0	lemon_20160617_FN_MN17035_sequencing_run_sample_id_42998_ch476_read776_strand.fast5
m0	lemon_20160617_FN_MN17035_sequencing_run_sample_id_42998_ch477_read217_strand.fast5
m0	lemon_20160617_FN_MN17035_sequencing_run_sample_id_42998_ch477_read920_strand.fast5
m0	lemon_20160617_FN_MN17035_sequencing_run_sample_id_42998_ch478_read345_strand.fast5
m0	lemon_20160617_FN_MN17035_sequencing_run_sample_id_42998_ch478_read454_strand.fast5
m0	lemon_20160617_FN_MN17035_sequencing_run_sample_id_42998_ch478_read526_strand.fast5
m0	lemon_20160617_FN_MN17035_sequencing_run_sample_id_42998_ch479_read25071_strand.fast5
m0	lemon_20160617_FN_MN17035_sequencing_run_sample_id_42998_ch479_read25195_strand.fast5
m0	lemon_20160617_FN_MN17035_sequencing_run_sample_id_42998_ch479_read29623_strand.fast5
m0	lemon_20160617_FN_MN17035_sequencing_run_sample_id_42998_ch479_read33796_strand.fast5
m0	lemon_20160617_FN_MN17035_sequencing_run_sample_id_42998_ch480_read1851_strand.fast5
m0	lemon_20160617_FN_MN17035_sequencing_run_sample_id_42998_ch480_read2052_strand.fast5
m0	lemon_20160617_FN_MN17035_sequencing_run_sample_id_42998_ch482_read2650_strand1.fast5
m0	lemon_20160617_FN_MN17035_sequencing_run_sample_id_42998_ch483_read2224_strand.fast5
m0	lemon_20160617_FN_MN17035_sequencing_run_sample_id_42998_ch483_read2289_strand.fast5
m0	lemon_20160617_FN_MN17035_sequencing_run_sample_id_42998_ch483_read2437_strand.fast5
m0	lemon_20160617_FN_MN17035_sequencing_run_sample_id_42998_ch483_read2636_strand.fast5
m0	lemon_20160617_FN_MN17035_sequencing_run_sample_id_42998_ch483_read2699_strand.fast5
m0	lemon_20160617_FN_MN17035_sequencing_run_sample_id_42998_ch483_read3302_strand.fast5
m0	lemon_20160617_FN_MN17035_sequencing_run_sample_id_42998_ch484_read223_strand.fast5
m0	lemon_20160617_FN_MN17035_sequencing_run_sample_id_42998_ch484_read6413_strand1.fast5
m0	lemon_20160617_FN_MN17035_sequencing_run_sample_id_42998_ch484_read6522_strand.fast5
m0	lemon_20160617_FN_MN17035_sequencing_run_sample_id_42998_ch484_read6563_strand.fast5
m0	lemon_20160617_FN_MN17035_sequencing_run_sample_id_42998_ch484_read6718_strand.fast5
m0	lemon_20160617_FN_MN17035_sequencing_run_sample_id_42998_ch485_read1079_strand.fast5
m0	lemon_20160617_FN_MN17035_sequencing_run_sample_id_42998_ch485_read1266_strand.fast5
m0	lemon_20160617_FN_MN17035_sequencing_run_sample_id_42998_ch485_read1378_strand.fast5
m0	lemon_20160617_FN_MN17035_sequencing_run_sample_id_42998_ch485_read1448_strand.fast5
m0	lemon_20160617_FN_MN17035_sequencing_run_sample_id_42998_ch485_read1648_strand.fast5
[truncated: 24,403 more rows]
