# Supplementary material for: Systematic benchmarking of tools for CpG methylation detection from nanopore sequencing
Source: Nat Commun. 2021 Jun 8;12:3438. doi: 10.1038/s41467-021-23778-6 (PMC8187371; doi:10.1038/s41467-021-23778-6)
Supplement: Supplementary file 4 — Supplementary Data 1-13 [file 41467_2021_23778_MOESM4_ESM.zip › Source data/Supplementary_data_2.xlsx]

## Sheet: Supplementary_data_2
NC_000913.3	111270
NC_000913.3	136866
NC_000913.3	191253
NC_000913.3	201887
NC_000913.3	269806
NC_000913.3	274066
NC_000913.3	1025244
NC_000913.3	1144722
NC_000913.3	1172754
NC_000913.3	1177273
NC_000913.3	1231573
NC_000913.3	1279496
NC_000913.3	1311180
NC_000913.3	1397768
NC_000913.3	1411309
NC_000913.3	1458692
NC_000913.3	1463638
NC_000913.3	1586183
NC_000913.3	1653604
NC_000913.3	1676788
NC_000913.3	1735800
NC_000913.3	1765519
NC_000913.3	1783096
NC_000913.3	1790134
NC_000913.3	1841788
NC_000913.3	1849640
NC_000913.3	1924544
NC_000913.3	1932225
NC_000913.3	1955889
NC_000913.3	1983652
NC_000913.3	2038439
NC_000913.3	2054610
NC_000913.3	2220007
NC_000913.3	2241862
NC_000913.3	2249231
NC_000913.3	2252675
NC_000913.3	2267251
NC_000913.3	2285332
NC_000913.3	2299597
NC_000913.3	2308460
NC_000913.3	2336555
NC_000913.3	2441796
NC_000913.3	2456357
NC_000913.3	2492459
NC_000913.3	2543009
NC_000913.3	2549387
NC_000913.3	2608744
NC_000913.3	2756900
NC_000913.3	2803855
NC_000913.3	2864215
