# Supplementary material for: Systematic benchmarking of tools for CpG methylation detection from nanopore sequencing
Source: Nat Commun. 2021 Jun 8;12:3438. doi: 10.1038/s41467-021-23778-6 (PMC8187371; doi:10.1038/s41467-021-23778-6)
Supplement: Supplementary file 4 — Supplementary Data 1-13 [file 41467_2021_23778_MOESM4_ESM.zip › Source data/Supplementary_data_9.xlsx]

## Sheet: Sheet1
.threshold	recall	precision	Tools
Inf	0	1	Nanopolish
92.95	0.000313087	1	Nanopolish
80.07	0.000626174	1	Nanopolish
77	0.000939261	1	Nanopolish
76.3	0.00125235	1	Nanopolish
73.21	0.00156544	1	Nanopolish
70.93	0.00187852	1	Nanopolish
66.39	0.00219161	1	Nanopolish
65.75	0.0025047	1	Nanopolish
60.79	0.00281778	1	Nanopolish
60.37	0.00313087	1	Nanopolish
58.79	0.00344396	1	Nanopolish
57.45	0.00375704	1	Nanopolish
57.25	0.00407013	1	Nanopolish
55.86	0.00438322	1	Nanopolish
55.03	0.00469631	1	Nanopolish
50.16	0.00500939	1	Nanopolish
50.01	0.00532248	1	Nanopolish
49.68	0.00563557	1	Nanopolish
49.31	0.00594865	1	Nanopolish
49.05	0.00626174	1	Nanopolish
48.94	0.00657483	1	Nanopolish
48.5	0.00688791	1	Nanopolish
48.23	0.007201	1	Nanopolish
47.93	0.00751409	1	Nanopolish
47.28	0.00782718	1	Nanopolish
46.88	0.00814026	1	Nanopolish
46.87	0.00845335	1	Nanopolish
46.82	0.00876644	1	Nanopolish
46.43	0.00907952	1	Nanopolish
46.34	0.00939261	1	Nanopolish
45.66	0.0097057	1	Nanopolish
45.47	0.0100188	1	Nanopolish
45.03	0.0103319	1	Nanopolish
44.61	0.010645	1	Nanopolish
44.37	0.010958	1	Nanopolish
44.32	0.0112711	1	Nanopolish
44.31	0.0115842	1	Nanopolish
43.97	0.0118973	1	Nanopolish
43.84	0.0122104	1	Nanopolish
43.39	0.0125235	1	Nanopolish
43.31	0.0128366	1	Nanopolish
43.15	0.0131497	1	Nanopolish
42.62	0.0134627	1	Nanopolish
42.47	0.0137758	1	Nanopolish
41.79	0.0140889	1	Nanopolish
41.72	0.014402	1	Nanopolish
41.25	0.0147151	1	Nanopolish
40.62	0.0150282	1	Nanopolish
40.56	0.0153413	1	Nanopolish
40.45	0.0156544	1	Nanopolish
39.51	0.0159674	1	Nanopolish
39.39	0.0162805	1	Nanopolish
39.28	0.0165936	1	Nanopolish
39.17	0.0169067	1	Nanopolish
39.01	0.0172198	1	Nanopolish
38.84	0.0175329	1	Nanopolish
38.78	0.017846	1	Nanopolish
37.93	0.018159	1	Nanopolish
37.81	0.0184721	1	Nanopolish
37.62	0.0187852	1	Nanopolish
37.47	0.0190983	1	Nanopolish
36.83	0.0194114	1	Nanopolish
36.79	0.0197245	1	Nanopolish
36.26	0.0200376	1	Nanopolish
36.07	0.0203507	1	Nanopolish
35.93	0.0206637	1	Nanopolish
35.8	0.0209768	1	Nanopolish
35.64	0.0212899	1	Nanopolish
35.28	0.021603	1	Nanopolish
35.03	0.0219161	1	Nanopolish
34.98	0.0222292	1	Nanopolish
34.89	0.0225423	1	Nanopolish
34.75	0.0228554	1	Nanopolish
34.73	0.0231684	1	Nanopolish
34.71	0.0234815	1	Nanopolish
34.68	0.0237946	1	Nanopolish
34.43	0.0241077	1	Nanopolish
34.22	0.0244208	1	Nanopolish
33.65	0.0247339	1	Nanopolish
33.52	0.025047	1	Nanopolish
33.42	0.0253601	1	Nanopolish
33.29	0.0256731	1	Nanopolish
33.22	0.0259862	1	Nanopolish
33.17	0.0262993	1	Nanopolish
32.79	0.0266124	1	Nanopolish
32.57	0.0269255	1	Nanopolish
32.47	0.0272386	1	Nanopolish
32.27	0.0275517	1	Nanopolish
32.26	0.0278647	1	Nanopolish
32	0.0281778	1	Nanopolish
31.66	0.0284909	1	Nanopolish
31.64	0.028804	1	Nanopolish
31.44	0.0291171	1	Nanopolish
31.35	0.0294302	1	Nanopolish
31.33	0.0297433	1	Nanopolish
31.28	0.0300564	1	Nanopolish
31.22	0.0303694	1	Nanopolish
31.17	0.0306825	1	Nanopolish
31.13	0.0309956	1	Nanopolish
31.09	0.0313087	1	Nanopolish
30.96	0.0316218	1	Nanopolish
30.9	0.0319349	1	Nanopolish
30.73	0.032248	1	Nanopolish
30.25	0.0325611	1	Nanopolish
30.19	0.0328741	1	Nanopolish
30.09	0.0331872	1	Nanopolish
29.94	0.0335003	1	Nanopolish
29.77	0.0338134	1	Nanopolish
29.76	0.0341265	1	Nanopolish
29.71	0.0347527	1	Nanopolish
29.64	0.0350657	1	Nanopolish
29.39	0.0353788	1	Nanopolish
29.34	0.0356919	1	Nanopolish
29.18	0.036005	1	Nanopolish
29.17	0.0363181	1	Nanopolish
29.06	0.0366312	1	Nanopolish
29.03	0.0369443	1	Nanopolish
28.93	0.0372574	1	Nanopolish
28.84	0.0375704	1	Nanopolish
28.82	0.0378835	1	Nanopolish
28.79	0.0381966	1	Nanopolish
28.67	0.0385097	1	Nanopolish
28.66	0.0388228	1	Nanopolish
28.61	0.0391359	1	Nanopolish
28.59	0.039449	1	Nanopolish
28.49	0.0397621	1	Nanopolish
28.38	0.0400751	1	Nanopolish
28.35	0.0403882	1	Nanopolish
28.24	0.0407013	1	Nanopolish
28.21	0.0410144	1	Nanopolish
28.17	0.0413275	1	Nanopolish
28.16	0.0416406	1	Nanopolish
28.12	0.0419537	1	Nanopolish
28.06	0.0422668	1	Nanopolish
27.95	0.0425798	1	Nanopolish
27.84	0.0428929	1	Nanopolish
27.72	0.043206	1	Nanopolish
27.7	0.0435191	1	Nanopolish
27.64	0.0441453	1	Nanopolish
27.61	0.0444584	1	Nanopolish
27.5	0.0447714	1	Nanopolish
27.49	0.0450845	1	Nanopolish
27.28	0.0453976	1	Nanopolish
27.1	0.0457107	1	Nanopolish
27.01	0.0460238	1	Nanopolish
27	0.04665	1	Nanopolish
26.91	0.0469631	1	Nanopolish
26.83	0.0472761	1	Nanopolish
26.78	0.0475892	1	Nanopolish
26.67	0.0479023	1	Nanopolish
26.64	0.0482154	1	Nanopolish
26.61	0.0485285	1	Nanopolish
26.59	0.0488416	1	Nanopolish
26.55	0.0491547	1	Nanopolish
26.47	0.0497808	1	Nanopolish
26.37	0.0500939	1	Nanopolish
26.36	0.050407	1	Nanopolish
26.35	0.0507201	1	Nanopolish
26.33	0.0510332	1	Nanopolish
26.28	0.0513463	1	Nanopolish
26.27	0.0516594	1	Nanopolish
26.26	0.0519724	1	Nanopolish
26.04	0.0522855	1	Nanopolish
26.01	0.0525986	1	Nanopolish
25.97	0.0529117	1	Nanopolish
25.89	0.0532248	1	Nanopolish
25.83	0.0535379	1	Nanopolish
25.73	0.053851	1	Nanopolish
25.65	0.0541641	1	Nanopolish
25.61	0.0544771	1	Nanopolish
25.56	0.0547902	1	Nanopolish
25.48	0.0551033	1	Nanopolish
25.44	0.0554164	1	Nanopolish
25.42	0.0557295	1	Nanopolish
25.38	0.0560426	1	Nanopolish
25.26	0.0563557	1	Nanopolish
25.16	0.0566688	1	Nanopolish
25.14	0.0569818	1	Nanopolish
25.12	0.0572949	1	Nanopolish
25.05	0.057608	1	Nanopolish
24.95	0.0579211	1	Nanopolish
24.94	0.0582342	1	Nanopolish
24.88	0.0585473	1	Nanopolish
24.77	0.0588604	1	Nanopolish
24.75	0.0591735	1	Nanopolish
24.61	0.0594865	1	Nanopolish
24.59	0.0597996	1	Nanopolish
24.54	0.0601127	1	Nanopolish
24.53	0.0604258	1	Nanopolish
24.52	0.0607389	1	Nanopolish
24.5	0.061052	1	Nanopolish
24.43	0.0613651	1	Nanopolish
24.23	0.0616781	1	Nanopolish
24.2	0.0619912	1	Nanopolish
24.04	0.0623043	1	Nanopolish
24	0.0626174	1	Nanopolish
23.96	0.0629305	1	Nanopolish
23.93	0.0638698	1	Nanopolish
23.92	0.0641828	1	Nanopolish
23.71	0.0644959	1	Nanopolish
23.7	0.064809	1	Nanopolish
23.58	0.0651221	1	Nanopolish
23.53	0.0654352	1	Nanopolish
23.48	0.0657483	1	Nanopolish
23.47	0.0660614	1	Nanopolish
23.45	0.0663745	1	Nanopolish
23.44	0.0666875	1	Nanopolish
23.37	0.0670006	1	Nanopolish
23.3	0.0673137	1	Nanopolish
23.24	0.0676268	1	Nanopolish
23.22	0.0679399	1	Nanopolish
23.21	0.068253	1	Nanopolish
23.06	0.0685661	1	Nanopolish
23.02	0.0688791	1	Nanopolish
22.97	0.0691922	1	Nanopolish
22.94	0.0695053	1	Nanopolish
22.92	0.0698184	1	Nanopolish
22.88	0.0701315	1	Nanopolish
22.86	0.0704446	1	Nanopolish
22.83	0.0707577	1	Nanopolish
22.8	0.0710708	1	Nanopolish
22.71	0.0713838	1	Nanopolish
22.68	0.0716969	1	Nanopolish
22.58	0.07201	1	Nanopolish
22.57	0.0723231	1	Nanopolish
22.55	0.0726362	1	Nanopolish
22.41	0.0729493	1	Nanopolish
22.38	0.0732624	1	Nanopolish
22.22	0.0735755	1	Nanopolish
22.18	0.0738885	1	Nanopolish
22.16	0.0742016	1	Nanopolish
22.11	0.0745147	1	Nanopolish
22.08	0.0748278	1	Nanopolish
22.07	0.0751409	1	Nanopolish
22.06	0.075454	1	Nanopolish
22	0.075454	0.995868	Nanopolish
21.99	0.0757671	0.995885	Nanopolish
21.93	0.0760802	0.995902	Nanopolish
21.91	0.0767063	0.995935	Nanopolish
21.88	0.0770194	0.995951	Nanopolish
21.87	0.0773325	0.995968	Nanopolish
21.83	0.0776456	0.995984	Nanopolish
21.8	0.0779587	0.996	Nanopolish
21.76	0.0785848	0.996032	Nanopolish
21.63	0.0788979	0.996047	Nanopolish
21.6	0.079211	0.996063	Nanopolish
21.59	0.0795241	0.996078	Nanopolish
21.49	0.0798372	0.996094	Nanopolish
21.48	0.0801503	0.996109	Nanopolish
21.47	0.0804634	0.996124	Nanopolish
21.45	0.0807765	0.996139	Nanopolish
21.32	0.0810895	0.996154	Nanopolish
21.27	0.0814026	0.996169	Nanopolish
21.23	0.0817157	0.996183	Nanopolish
21.21	0.0823419	0.996212	Nanopolish
21.2	0.082655	0.996226	Nanopolish
21.17	0.0832812	0.996255	Nanopolish
21.13	0.0835942	0.996269	Nanopolish
21.02	0.0839073	0.996283	Nanopolish
21.01	0.0845335	0.99631	Nanopolish
20.88	0.0848466	0.996324	Nanopolish
20.84	0.0851597	0.996337	Nanopolish
20.82	0.0854728	0.99635	Nanopolish
20.75	0.0857858	0.996364	Nanopolish
20.73	0.0860989	0.996377	Nanopolish
20.66	0.086412	0.99639	Nanopolish
20.63	0.0867251	0.996403	Nanopolish
20.6	0.0873513	0.996429	Nanopolish
20.47	0.0876644	0.996441	Nanopolish
20.46	0.0882905	0.996466	Nanopolish
20.45	0.0886036	0.996479	Nanopolish
20.44	0.0889167	0.996491	Nanopolish
20.28	0.0892298	0.996503	Nanopolish
20.27	0.089856	0.996528	Nanopolish
20.26	0.0901691	0.99654	Nanopolish
20.24	0.0904822	0.996552	Nanopolish
20.23	0.0911083	0.996575	Nanopolish
20.2	0.0917345	0.996599	Nanopolish
20.19	0.0920476	0.99661	Nanopolish
20.16	0.0923607	0.996622	Nanopolish
20.14	0.0926738	0.996633	Nanopolish
20.08	0.0929869	0.996644	Nanopolish
20.06	0.0932999	0.996656	Nanopolish
20.05	0.093613	0.996667	Nanopolish
20.02	0.0939261	0.996678	Nanopolish
20	0.0942392	0.996689	Nanopolish
19.99	0.0945523	0.9967	Nanopolish
19.96	0.0948654	0.996711	Nanopolish
19.94	0.0958046	0.996743	Nanopolish
19.93	0.0961177	0.996753	Nanopolish
19.86	0.0964308	0.996764	Nanopolish
19.78	0.097057	0.996785	Nanopolish
19.77	0.0973701	0.996795	Nanopolish
19.75	0.0976832	0.996805	Nanopolish
19.65	0.0979962	0.996815	Nanopolish
19.64	0.0983093	0.996825	Nanopolish
19.59	0.0992486	0.996855	Nanopolish
19.55	0.0995617	0.996865	Nanopolish
19.51	0.100188	0.996885	Nanopolish
19.45	0.100501	0.996894	Nanopolish
19.42	0.100814	0.996904	Nanopolish
19.41	0.101127	0.996914	Nanopolish
19.38	0.10144	0.996923	Nanopolish
19.26	0.102066	0.996942	Nanopolish
19.14	0.102379	0.996951	Nanopolish
19.13	0.102693	0.99696	Nanopolish
19.08	0.103319	0.996979	Nanopolish
19.06	0.103632	0.996988	Nanopolish
19.05	0.103945	0.996997	Nanopolish
19.02	0.104258	0.997006	Nanopolish
19.01	0.105197	0.997033	Nanopolish
18.98	0.10551	0.997041	Nanopolish
18.95	0.105823	0.99705	Nanopolish
18.92	0.106137	0.997059	Nanopolish
18.88	0.10645	0.997067	Nanopolish
18.84	0.107076	0.997085	Nanopolish
18.76	0.107389	0.997093	Nanopolish
18.75	0.107702	0.997101	Nanopolish
18.72	0.108015	0.99711	Nanopolish
18.7	0.108328	0.997118	Nanopolish
18.69	0.108641	0.997126	Nanopolish
18.68	0.108954	0.997135	Nanopolish
18.65	0.109267	0.997143	Nanopolish
18.54	0.10958	0.997151	Nanopolish
18.53	0.109894	0.997159	Nanopolish
18.49	0.110207	0.997167	Nanopolish
18.45	0.11052	0.997175	Nanopolish
18.42	0.110833	0.997183	Nanopolish
18.37	0.111146	0.997191	Nanopolish
18.35	0.111459	0.997199	Nanopolish
18.34	0.112085	0.997214	Nanopolish
18.32	0.112398	0.997222	Nanopolish
18.24	0.112711	0.99723	Nanopolish
18.23	0.113024	0.997238	Nanopolish
18.2	0.113338	0.997245	Nanopolish
18.13	0.114277	0.997268	Nanopolish
18.11	0.114903	0.997283	Nanopolish
18.1	0.115216	0.99729	Nanopolish
18.08	0.115529	0.997297	Nanopolish
18.07	0.115842	0.997305	Nanopolish
18.04	0.116468	0.997319	Nanopolish
17.96	0.116781	0.997326	Nanopolish
17.95	0.117095	0.997333	Nanopolish
17.94	0.117408	0.99734	Nanopolish
17.85	0.118034	0.997354	Nanopolish
17.84	0.118347	0.997361	Nanopolish
17.74	0.118973	0.997375	Nanopolish
17.72	0.119286	0.997382	Nanopolish
17.67	0.119599	0.997389	Nanopolish
17.66	0.119912	0.997396	Nanopolish
17.64	0.120225	0.997403	Nanopolish
17.58	0.120539	0.997409	Nanopolish
17.55	0.120852	0.997416	Nanopolish
17.54	0.121165	0.997423	Nanopolish
17.47	0.121478	0.997429	Nanopolish
17.44	0.121791	0.997436	Nanopolish
17.4	0.122104	0.997442	Nanopolish
17.39	0.122417	0.997449	Nanopolish
17.34	0.12273	0.997455	Nanopolish
17.31	0.123043	0.997462	Nanopolish
17.28	0.123356	0.997468	Nanopolish
17.24	0.123669	0.997475	Nanopolish
17.21	0.123669	0.994962	Nanopolish
17.2	0.123982	0.994975	Nanopolish
17.19	0.124296	0.994987	Nanopolish
17.18	0.124609	0.995	Nanopolish
17.15	0.124922	0.995012	Nanopolish
17.14	0.125235	0.995025	Nanopolish
17.13	0.125548	0.995037	Nanopolish
17.12	0.125861	0.99505	Nanopolish
17.11	0.126174	0.992611	Nanopolish
17.1	0.126487	0.992629	Nanopolish
17.08	0.1268	0.992647	Nanopolish
17.04	0.127113	0.992665	Nanopolish
17	0.127426	0.992683	Nanopolish
16.99	0.12774	0.992701	Nanopolish
16.96	0.128053	0.992718	Nanopolish
16.94	0.128366	0.992736	Nanopolish
16.93	0.128992	0.992771	Nanopolish
16.91	0.129618	0.992806	Nanopolish
16.89	0.129931	0.992823	Nanopolish
16.87	0.130244	0.99284	Nanopolish
16.86	0.130557	0.992857	Nanopolish
16.85	0.131183	0.992891	Nanopolish
16.84	0.131497	0.992908	Nanopolish
16.8	0.13181	0.992925	Nanopolish
16.75	0.132436	0.992958	Nanopolish
16.73	0.132749	0.992974	Nanopolish
16.68	0.133375	0.993007	Nanopolish
16.66	0.134001	0.993039	Nanopolish
16.62	0.134314	0.993056	Nanopolish
16.56	0.134627	0.993072	Nanopolish
16.51	0.134941	0.993088	Nanopolish
16.43	0.135254	0.993103	Nanopolish
16.42	0.135567	0.993119	Nanopolish
16.41	0.13588	0.993135	Nanopolish
16.4	0.136193	0.993151	Nanopolish
16.35	0.136506	0.993166	Nanopolish
16.32	0.136819	0.993182	Nanopolish
16.27	0.137132	0.993197	Nanopolish
16.26	0.137445	0.993213	Nanopolish
16.25	0.137758	0.993228	Nanopolish
16.23	0.138071	0.993243	Nanopolish
16.2	0.139011	0.993289	Nanopolish
16.17	0.139324	0.993304	Nanopolish
16.15	0.139637	0.993318	Nanopolish
16.12	0.13995	0.993333	Nanopolish
16.08	0.140576	0.993363	Nanopolish
16.06	0.140889	0.993377	Nanopolish
16.03	0.141202	0.993392	Nanopolish
16	0.141515	0.993407	Nanopolish
15.98	0.141828	0.993421	Nanopolish
15.95	0.142142	0.993435	Nanopolish
15.94	0.142455	0.99345	Nanopolish
15.91	0.142768	0.993464	Nanopolish
15.84	0.143081	0.993478	Nanopolish
15.83	0.143394	0.993492	Nanopolish
15.82	0.143707	0.993506	Nanopolish
15.79	0.14402	0.993521	Nanopolish
15.67	0.144333	0.993534	Nanopolish
15.63	0.144646	0.993548	Nanopolish
15.61	0.144959	0.993562	Nanopolish
15.6	0.145585	0.99359	Nanopolish
15.53	0.145899	0.993603	Nanopolish
15.51	0.146212	0.993617	Nanopolish
15.5	0.146525	0.993631	Nanopolish
15.4	0.147151	0.993658	Nanopolish
15.38	0.147464	0.993671	Nanopolish
15.37	0.147777	0.993684	Nanopolish
15.36	0.14809	0.993697	Nanopolish
15.34	0.148403	0.993711	Nanopolish
15.31	0.149343	0.99375	Nanopolish
15.25	0.149656	0.993763	Nanopolish
15.23	0.149969	0.993776	Nanopolish
15.21	0.150282	0.993789	Nanopolish
15.19	0.150595	0.993802	Nanopolish
15.18	0.150908	0.993814	Nanopolish
15.17	0.151221	0.993827	Nanopolish
15.12	0.151534	0.99384	Nanopolish
15.11	0.15216	0.993865	Nanopolish
15.06	0.1531	0.993902	Nanopolish
15.04	0.153413	0.993915	Nanopolish
15.03	0.154039	0.993939	Nanopolish
15.02	0.154352	0.993952	Nanopolish
15	0.154665	0.993964	Nanopolish
14.97	0.154978	0.993976	Nanopolish
14.96	0.155291	0.993988	Nanopolish
14.94	0.15623	0.994024	Nanopolish
14.93	0.156544	0.994036	Nanopolish
14.9	0.156857	0.994048	Nanopolish
14.85	0.157483	0.994071	Nanopolish
14.82	0.157796	0.994083	Nanopolish
14.81	0.158109	0.994094	Nanopolish
14.77	0.158422	0.994106	Nanopolish
14.75	0.159361	0.994141	Nanopolish
14.7	0.159674	0.994152	Nanopolish
14.68	0.159987	0.994163	Nanopolish
14.67	0.160301	0.994175	Nanopolish
14.64	0.160614	0.994186	Nanopolish
14.63	0.160927	0.994197	Nanopolish
14.61	0.161553	0.99422	Nanopolish
14.53	0.161866	0.994231	Nanopolish
14.52	0.162179	0.994242	Nanopolish
14.49	0.162492	0.994253	Nanopolish
14.48	0.162805	0.994264	Nanopolish
14.46	0.163118	0.994275	Nanopolish
14.45	0.163431	0.994286	Nanopolish
14.43	0.163745	0.994297	Nanopolish
14.41	0.164371	0.994318	Nanopolish
14.4	0.164997	0.99434	Nanopolish
14.37	0.165936	0.994371	Nanopolish
14.36	0.166249	0.994382	Nanopolish
14.29	0.166562	0.994393	Nanopolish
14.26	0.166875	0.994403	Nanopolish
14.25	0.167502	0.994424	Nanopolish
14.24	0.167815	0.994434	Nanopolish
14.23	0.168128	0.994444	Nanopolish
14.22	0.168754	0.994465	Nanopolish
14.18	0.16938	0.994485	Nanopolish
14.14	0.169693	0.994495	Nanopolish
14.1	0.170006	0.994505	Nanopolish
14.09	0.170632	0.994526	Nanopolish
14.08	0.170946	0.994536	Nanopolish
14.07	0.171259	0.994545	Nanopolish
14.06	0.171885	0.994565	Nanopolish
14.05	0.172511	0.994585	Nanopolish
14.03	0.172824	0.994595	Nanopolish
14.02	0.173137	0.994604	Nanopolish
13.98	0.174076	0.994633	Nanopolish
13.97	0.174389	0.994643	Nanopolish
13.93	0.174703	0.994652	Nanopolish
13.92	0.175016	0.994662	Nanopolish
13.89	0.175329	0.994671	Nanopolish
13.86	0.175642	0.994681	Nanopolish
13.83	0.175955	0.99469	Nanopolish
13.81	0.176268	0.9947	Nanopolish
13.8	0.176581	0.994709	Nanopolish
13.77	0.176894	0.99297	Nanopolish
13.73	0.178147	0.993019	Nanopolish
13.71	0.17846	0.993031	Nanopolish
13.69	0.178773	0.993043	Nanopolish
13.68	0.179086	0.993056	Nanopolish
13.66	0.179399	0.993068	Nanopolish
13.63	0.179712	0.99308	Nanopolish
13.62	0.180025	0.993092	Nanopolish
13.6	0.180338	0.993103	Nanopolish
13.59	0.180651	0.993115	Nanopolish
13.54	0.180964	0.993127	Nanopolish
13.52	0.181277	0.993139	Nanopolish
13.5	0.18159	0.993151	Nanopolish
13.49	0.181904	0.993162	Nanopolish
13.48	0.182217	0.993174	Nanopolish
13.43	0.18253	0.993186	Nanopolish
13.42	0.183156	0.993209	Nanopolish
13.39	0.183469	0.99322	Nanopolish
13.38	0.184095	0.993243	Nanopolish
13.37	0.184408	0.993255	Nanopolish
13.33	0.185034	0.993277	Nanopolish
13.28	0.185348	0.993289	Nanopolish
13.23	0.185661	0.9933	Nanopolish
13.18	0.185974	0.993311	Nanopolish
13.16	0.186287	0.993322	Nanopolish
13.07	0.1866	0.993333	Nanopolish
13.05	0.1866	0.991681	Nanopolish
13.04	0.186913	0.991694	Nanopolish
13.02	0.187226	0.991708	Nanopolish
13.01	0.187539	0.991722	Nanopolish
13	0.188165	0.991749	Nanopolish
12.97	0.188478	0.991763	Nanopolish
12.96	0.189418	0.991803	Nanopolish
12.92	0.190044	0.99183	Nanopolish
12.88	0.19067	0.991857	Nanopolish
12.87	0.191296	0.991883	Nanopolish
12.78	0.191922	0.991909	Nanopolish
12.74	0.192235	0.991922	Nanopolish
12.73	0.192549	0.991935	Nanopolish
12.69	0.192862	0.991948	Nanopolish
12.68	0.193175	0.991961	Nanopolish
12.67	0.193488	0.991974	Nanopolish
12.57	0.193801	0.991987	Nanopolish
12.56	0.194114	0.992	Nanopolish
12.52	0.194427	0.992013	Nanopolish
12.51	0.195053	0.992038	Nanopolish
12.49	0.195366	0.992051	Nanopolish
12.42	0.195679	0.992063	Nanopolish
12.39	0.196306	0.992089	Nanopolish
12.38	0.196619	0.992101	Nanopolish
12.37	0.196932	0.992114	Nanopolish
12.32	0.197558	0.992138	Nanopolish
12.29	0.198184	0.992163	Nanopolish
12.28	0.19881	0.992188	Nanopolish
12.27	0.199123	0.9922	Nanopolish
12.25	0.199436	0.992212	Nanopolish
12.24	0.19975	0.992224	Nanopolish
12.23	0.200063	0.992236	Nanopolish
12.22	0.200376	0.992248	Nanopolish
12.17	0.200689	0.99226	Nanopolish
12.16	0.201002	0.992272	Nanopolish
12.14	0.201628	0.992296	Nanopolish
12.13	0.201941	0.992308	Nanopolish
12.12	0.201941	0.990783	Nanopolish
12.07	0.202254	0.990798	Nanopolish
12.03	0.202567	0.990812	Nanopolish
12.02	0.20288	0.990826	Nanopolish
12.01	0.203507	0.990854	Nanopolish
11.99	0.20382	0.990868	Nanopolish
11.98	0.204446	0.990895	Nanopolish
11.96	0.204759	0.990909	Nanopolish
11.95	0.205072	0.990923	Nanopolish
11.94	0.205385	0.990937	Nanopolish
11.89	0.206324	0.990977	Nanopolish
11.86	0.206637	0.990991	Nanopolish
11.84	0.206951	0.991004	Nanopolish
11.83	0.207264	0.991018	Nanopolish
11.8	0.207577	0.991031	Nanopolish
11.79	0.208829	0.991085	Nanopolish
11.76	0.209142	0.991098	Nanopolish
11.74	0.209455	0.991111	Nanopolish
11.73	0.209768	0.991124	Nanopolish
11.69	0.210081	0.991137	Nanopolish
11.67	0.210394	0.99115	Nanopolish
11.66	0.210708	0.991163	Nanopolish
11.64	0.211334	0.991189	Nanopolish
11.63	0.211647	0.991202	Nanopolish
11.61	0.21196	0.991215	Nanopolish
11.6	0.212273	0.991228	Nanopolish
11.58	0.212586	0.991241	Nanopolish
11.53	0.212899	0.991254	Nanopolish
11.52	0.213212	0.991266	Nanopolish
11.51	0.213838	0.991292	Nanopolish
11.5	0.214152	0.991304	Nanopolish
11.49	0.214465	0.991317	Nanopolish
11.48	0.214778	0.991329	Nanopolish
11.44	0.215091	0.991342	Nanopolish
11.43	0.215404	0.991354	Nanopolish
11.41	0.215717	0.991367	Nanopolish
11.4	0.21603	0.991379	Nanopolish
11.39	0.216343	0.991392	Nanopolish
11.38	0.216656	0.991404	Nanopolish
11.35	0.216969	0.991416	Nanopolish
11.34	0.217282	0.991429	Nanopolish
11.33	0.218222	0.991465	Nanopolish
11.32	0.218535	0.991477	Nanopolish
11.29	0.218848	0.991489	Nanopolish
11.25	0.219161	0.991501	Nanopolish
11.21	0.219787	0.991525	Nanopolish
11.19	0.219787	0.990127	Nanopolish
11.18	0.2201	0.990141	Nanopolish
11.16	0.220413	0.990155	Nanopolish
11.15	0.221039	0.990182	Nanopolish
11.14	0.221353	0.990196	Nanopolish
11.12	0.221666	0.99021	Nanopolish
11.1	0.222292	0.990237	Nanopolish
11.08	0.222918	0.990264	Nanopolish
11.06	0.223544	0.990291	Nanopolish
11	0.223857	0.990305	Nanopolish
10.98	0.223857	0.988935	Nanopolish
10.97	0.22417	0.98895	Nanopolish
10.96	0.224483	0.988966	Nanopolish
10.93	0.224796	0.988981	Nanopolish
10.92	0.226049	0.987688	Nanopolish
10.9	0.226988	0.987738	Nanopolish
10.89	0.227301	0.987755	Nanopolish
10.84	0.227927	0.987788	Nanopolish
10.82	0.22824	0.987805	Nanopolish
10.79	0.228554	0.987821	Nanopolish
10.76	0.22918	0.987854	Nanopolish
10.74	0.229493	0.987871	Nanopolish
10.69	0.229806	0.987887	Nanopolish
10.66	0.230119	0.987903	Nanopolish
10.65	0.230432	0.987919	Nanopolish
10.64	0.231058	0.987952	Nanopolish
10.63	0.231371	0.987968	Nanopolish
10.62	0.231684	0.987984	Nanopolish
10.61	0.231997	0.988	Nanopolish
10.6	0.232624	0.988032	Nanopolish
10.53	0.232624	0.98672	Nanopolish
10.51	0.232937	0.986737	Nanopolish
10.5	0.233563	0.986772	Nanopolish
10.49	0.233876	0.98679	Nanopolish
10.47	0.234189	0.986807	Nanopolish
10.46	0.234815	0.986842	Nanopolish
10.45	0.235128	0.986859	Nanopolish
10.44	0.235441	0.986877	Nanopolish
10.42	0.235755	0.986894	Nanopolish
10.41	0.236068	0.986911	Nanopolish
10.4	0.236694	0.986945	Nanopolish
10.39	0.237007	0.986962	Nanopolish
10.38	0.23732	0.986979	Nanopolish
10.37	0.237633	0.986996	Nanopolish
10.36	0.237946	0.987013	Nanopolish
10.3	0.238572	0.987047	Nanopolish
10.28	0.238885	0.987063	Nanopolish
10.26	0.239198	0.98708	Nanopolish
10.25	0.239825	0.987113	Nanopolish
10.22	0.240451	0.987147	Nanopolish
10.21	0.240764	0.987163	Nanopolish
10.2	0.241077	0.987179	Nanopolish
10.18	0.24139	0.987196	Nanopolish
10.16	0.242329	0.987245	Nanopolish
10.15	0.242956	0.987277	Nanopolish
10.14	0.243582	0.98731	Nanopolish
10.13	0.243895	0.987326	Nanopolish
10.12	0.244834	0.987374	Nanopolish
10.11	0.245147	0.98739	Nanopolish
10.09	0.245773	0.987421	Nanopolish
10.08	0.246086	0.987437	Nanopolish
10.06	0.246399	0.987453	Nanopolish
10.05	0.246713	0.987469	Nanopolish
10	0.247026	0.987484	Nanopolish
9.99	0.247652	0.987516	Nanopolish
9.98	0.248591	0.987562	Nanopolish
9.97	0.249217	0.987593	Nanopolish
9.95	0.24953	0.987608	Nanopolish
9.94	0.249843	0.987624	Nanopolish
9.93	0.250783	0.98767	Nanopolish
9.92	0.251096	0.987685	Nanopolish
9.89	0.251409	0.9877	Nanopolish
9.85	0.252035	0.98773	Nanopolish
9.83	0.252661	0.98776	Nanopolish
9.82	0.253287	0.98779	Nanopolish
9.74	0.254227	0.987835	Nanopolish
9.72	0.255166	0.987879	Nanopolish
9.71	0.255792	0.987908	Nanopolish
9.69	0.256105	0.987923	Nanopolish
9.67	0.256418	0.987937	Nanopolish
9.66	0.257358	0.987981	Nanopolish
9.65	0.257984	0.98801	Nanopolish
9.6	0.25861	0.988038	Nanopolish
9.56	0.259236	0.988067	Nanopolish
9.55	0.259549	0.988081	Nanopolish
9.54	0.259862	0.988095	Nanopolish
9.53	0.260488	0.988124	Nanopolish
9.49	0.260802	0.988138	Nanopolish
9.47	0.261115	0.988152	Nanopolish
9.46	0.261428	0.988166	Nanopolish
9.45	0.261741	0.98818	Nanopolish
9.42	0.262367	0.988208	Nanopolish
9.41	0.262993	0.988235	Nanopolish
9.4	0.263306	0.988249	Nanopolish
9.39	0.263619	0.988263	Nanopolish
9.38	0.264245	0.98829	Nanopolish
9.37	0.264559	0.988304	Nanopolish
9.34	0.264872	0.988318	Nanopolish
9.33	0.265498	0.988345	Nanopolish
9.32	0.266437	0.988386	Nanopolish
9.31	0.26675	0.988399	Nanopolish
9.3	0.267376	0.988426	Nanopolish
9.29	0.268316	0.988466	Nanopolish
9.28	0.268629	0.988479	Nanopolish
9.26	0.269255	0.988506	Nanopolish
9.25	0.269881	0.988532	Nanopolish
9.23	0.270194	0.988545	Nanopolish
9.22	0.270507	0.988558	Nanopolish
9.21	0.27082	0.988571	Nanopolish
9.18	0.271446	0.988597	Nanopolish
9.15	0.272073	0.988623	Nanopolish
9.14	0.272699	0.988649	Nanopolish
9.12	0.273012	0.988662	Nanopolish
9.11	0.273325	0.988675	Nanopolish
9.1	0.273951	0.988701	Nanopolish
9.09	0.274264	0.988713	Nanopolish
9.08	0.275204	0.988751	Nanopolish
9.06	0.275517	0.988764	Nanopolish
9.05	0.27583	0.988777	Nanopolish
9.04	0.276143	0.988789	Nanopolish
9.03	0.276769	0.988814	Nanopolish
9.02	0.277082	0.988827	Nanopolish
9.01	0.277395	0.988839	Nanopolish
8.98	0.277708	0.988852	Nanopolish
8.97	0.278334	0.988877	Nanopolish
8.94	0.279274	0.988914	Nanopolish
8.92	0.2799	0.988938	Nanopolish
8.9	0.281152	0.988987	Nanopolish
8.89	0.281778	0.989011	Nanopolish
8.88	0.282091	0.989023	Nanopolish
8.86	0.282718	0.989047	Nanopolish
8.85	0.283344	0.989071	Nanopolish
8.84	0.283657	0.989083	Nanopolish
8.83	0.28397	0.989095	Nanopolish
8.82	0.284283	0.989107	Nanopolish
8.8	0.284596	0.989119	Nanopolish
8.78	0.284909	0.98913	Nanopolish
8.77	0.285535	0.989154	Nanopolish
8.76	0.286475	0.989189	Nanopolish
8.73	0.287101	0.989213	Nanopolish
8.7	0.287414	0.989224	Nanopolish
8.69	0.288353	0.989259	Nanopolish
8.68	0.288353	0.988197	Nanopolish
8.67	0.289292	0.988235	Nanopolish
8.66	0.289606	0.988248	Nanopolish
8.64	0.289919	0.98826	Nanopolish
8.63	0.290232	0.988273	Nanopolish
8.61	0.290545	0.988285	Nanopolish
8.6	0.290858	0.988298	Nanopolish
8.59	0.291171	0.98831	Nanopolish
8.57	0.291797	0.988335	Nanopolish
8.56	0.29211	0.988347	Nanopolish
8.55	0.292423	0.98836	Nanopolish
8.54	0.292736	0.988372	Nanopolish
8.53	0.293049	0.988384	Nanopolish
8.52	0.293676	0.988409	Nanopolish
8.5	0.294302	0.988433	Nanopolish
8.48	0.294615	0.988445	Nanopolish
8.47	0.295241	0.98847	Nanopolish
8.45	0.295554	0.988482	Nanopolish
8.42	0.295867	0.987461	Nanopolish
8.41	0.29618	0.987474	Nanopolish
8.4	0.296493	0.987487	Nanopolish
8.38	0.296807	0.9875	Nanopolish
8.37	0.29712	0.987513	Nanopolish
8.36	0.297433	0.987526	Nanopolish
8.34	0.297746	0.987539	Nanopolish
8.33	0.298685	0.987578	Nanopolish
8.32	0.299311	0.987603	Nanopolish
8.31	0.30025	0.987642	Nanopolish
8.28	0.301503	0.987692	Nanopolish
8.27	0.302755	0.987743	Nanopolish
8.24	0.303068	0.987755	Nanopolish
8.23	0.303381	0.987768	Nanopolish
8.22	0.304008	0.987792	Nanopolish
8.21	0.304321	0.987805	Nanopolish
8.19	0.304947	0.986829	Nanopolish
8.18	0.30526	0.986842	Nanopolish
8.16	0.305573	0.986855	Nanopolish
8.15	0.305886	0.986869	Nanopolish
8.14	0.306199	0.986882	Nanopolish
8.13	0.306512	0.986895	Nanopolish
8.12	0.307451	0.986935	Nanopolish
8.11	0.308391	0.986974	Nanopolish
8.1	0.308704	0.986987	Nanopolish
8.09	0.30933	0.987013	Nanopolish
8.08	0.309643	0.987026	Nanopolish
8.07	0.309956	0.987039	Nanopolish
8.04	0.310269	0.987052	Nanopolish
8.03	0.310895	0.987078	Nanopolish
8.02	0.311835	0.987116	Nanopolish
7.98	0.312461	0.987141	Nanopolish
7.97	0.312461	0.986166	Nanopolish
7.94	0.3134	0.986207	Nanopolish
7.92	0.313713	0.98622	Nanopolish
7.91	0.314026	0.986234	Nanopolish
7.89	0.314966	0.986275	Nanopolish
7.87	0.315279	0.986288	Nanopolish
7.85	0.315592	0.986301	Nanopolish
7.84	0.315905	0.986315	Nanopolish
7.83	0.316531	0.986341	Nanopolish
7.82	0.317157	0.986368	Nanopolish
7.81	0.317783	0.986395	Nanopolish
7.8	0.318096	0.986408	Nanopolish
7.79	0.318723	0.986434	Nanopolish
7.78	0.319349	0.98646	Nanopolish
7.77	0.320288	0.9865	Nanopolish
7.76	0.321227	0.985591	Nanopolish
7.75	0.32154	0.985605	Nanopolish
7.73	0.32248	0.985646	Nanopolish
7.72	0.323419	0.985687	Nanopolish
7.68	0.323732	0.985701	Nanopolish
7.67	0.324358	0.985728	Nanopolish
7.66	0.324671	0.985741	Nanopolish
7.62	0.325611	0.985782	Nanopolish
7.6	0.326237	0.985809	Nanopolish
7.59	0.32655	0.985822	Nanopolish
7.57	0.327176	0.985849	Nanopolish
7.56	0.327176	0.98492	Nanopolish
7.54	0.327802	0.984948	Nanopolish
7.53	0.327802	0.984023	Nanopolish
7.52	0.328115	0.984038	Nanopolish
7.51	0.328741	0.984067	Nanopolish
7.49	0.329681	0.983193	Nanopolish
7.48	0.33062	0.98324	Nanopolish
7.47	0.330933	0.983256	Nanopolish
7.46	0.331246	0.983271	Nanopolish
7.45	0.331559	0.983287	Nanopolish
7.44	0.331872	0.983302	Nanopolish
7.41	0.332185	0.983318	Nanopolish
7.4	0.332498	0.983333	Nanopolish
7.39	0.332812	0.983349	Nanopolish
7.38	0.333125	0.982456	Nanopolish
7.37	0.333438	0.982472	Nanopolish
7.35	0.333751	0.982488	Nanopolish
7.33	0.334377	0.982521	Nanopolish
7.32	0.335003	0.982553	Nanopolish
7.31	0.335316	0.982569	Nanopolish
7.3	0.336255	0.982617	Nanopolish
7.29	0.336569	0.982633	Nanopolish
7.28	0.337195	0.982664	Nanopolish
7.27	0.337821	0.982696	Nanopolish
7.26	0.338134	0.982712	Nanopolish
7.25	0.33876	0.982743	Nanopolish
7.22	0.33876	0.981851	Nanopolish
7.21	0.339073	0.981868	Nanopolish
7.19	0.339699	0.9819	Nanopolish
7.16	0.340326	0.981047	Nanopolish
7.14	0.341891	0.981132	Nanopolish
7.13	0.342204	0.981149	Nanopolish
7.12	0.342517	0.981166	Nanopolish
7.11	0.343143	0.9812	Nanopolish
7.1	0.344083	0.98125	Nanopolish
7.09	0.344396	0.981267	Nanopolish
7.08	0.345335	0.981317	Nanopolish
7.07	0.345648	0.981333	Nanopolish
7.06	0.346587	0.981383	Nanopolish
7.04	0.347214	0.981416	Nanopolish
7.03	0.34784	0.981449	Nanopolish
7.02	0.348466	0.980617	Nanopolish
7.01	0.349092	0.980651	Nanopolish
7	0.349718	0.980685	Nanopolish
6.99	0.350031	0.980702	Nanopolish
6.98	0.350971	0.980752	Nanopolish
6.97	0.351284	0.980769	Nanopolish
6.96	0.35191	0.979948	Nanopolish
6.95	0.352849	0.98	Nanopolish
6.94	0.353162	0.980017	Nanopolish
6.93	0.354101	0.980069	Nanopolish
6.92	0.355354	0.980138	Nanopolish
6.91	0.355667	0.980155	Nanopolish
6.9	0.356606	0.980207	Nanopolish
6.89	0.357545	0.980258	Nanopolish
6.88	0.358798	0.980325	Nanopolish
6.87	0.359737	0.980375	Nanopolish
6.86	0.359737	0.97954	Nanopolish
6.85	0.360363	0.978741	Nanopolish
6.84	0.360989	0.978778	Nanopolish
6.83	0.361929	0.978831	Nanopolish
6.82	0.362555	0.978867	Nanopolish
6.8	0.363181	0.978903	Nanopolish
6.79	0.363807	0.978939	Nanopolish
6.78	0.36412	0.978956	Nanopolish
6.77	0.364433	0.978974	Nanopolish
6.76	0.365059	0.979009	Nanopolish
6.75	0.365373	0.979027	Nanopolish
6.74	0.365999	0.979062	Nanopolish
6.71	0.366938	0.979114	Nanopolish
6.69	0.367564	0.979149	Nanopolish
6.67	0.367877	0.979167	Nanopolish
6.66	0.368503	0.979201	Nanopolish
6.65	0.36913	0.979236	Nanopolish
6.63	0.370382	0.979305	Nanopolish
6.61	0.370695	0.979322	Nanopolish
6.6	0.371008	0.97853	Nanopolish
6.59	0.371634	0.978566	Nanopolish
6.58	0.371947	0.978583	Nanopolish
6.57	0.3732	0.978654	Nanopolish
6.56	0.373826	0.978689	Nanopolish
6.55	0.374139	0.977905	Nanopolish
6.54	0.374452	0.977923	Nanopolish
6.53	0.375078	0.977959	Nanopolish
6.52	0.375391	0.977977	Nanopolish
6.5	0.376331	0.978031	Nanopolish
6.49	0.376644	0.978049	Nanopolish
6.47	0.376957	0.978067	Nanopolish
6.45	0.37727	0.977291	Nanopolish
6.44	0.377896	0.977328	Nanopolish
6.43	0.378209	0.977346	Nanopolish
6.41	0.378522	0.977365	Nanopolish
6.38	0.379148	0.977401	Nanopolish
6.37	0.379775	0.977438	Nanopolish
6.36	0.380088	0.977456	Nanopolish
6.34	0.380401	0.977474	Nanopolish
6.33	0.381027	0.976726	Nanopolish
6.32	0.38134	0.976744	Nanopolish
6.31	0.381966	0.976	Nanopolish
6.3	0.382905	0.976057	Nanopolish
6.29	0.383532	0.976096	Nanopolish
6.28	0.383845	0.976115	Nanopolish
6.27	0.384471	0.976153	Nanopolish
6.26	0.38541	0.975436	Nanopolish
6.25	0.385723	0.975455	Nanopolish
6.24	0.386349	0.975494	Nanopolish
6.23	0.387289	0.975552	Nanopolish
6.22	0.388228	0.97561	Nanopolish
6.21	0.388228	0.974077	Nanopolish
6.2	0.389167	0.974138	Nanopolish
6.19	0.390106	0.974199	Nanopolish
6.18	0.391046	0.974259	Nanopolish
6.17	0.391672	0.974299	Nanopolish
6.16	0.391985	0.974319	Nanopolish
6.15	0.392611	0.974359	Nanopolish
6.14	0.392924	0.974379	Nanopolish
6.13	0.393237	0.974399	Nanopolish
6.12	0.394803	0.974498	Nanopolish
6.11	0.395116	0.974517	Nanopolish
6.1	0.395742	0.974557	Nanopolish
6.09	0.396055	0.974576	Nanopolish
6.08	0.396681	0.974615	Nanopolish
6.06	0.396994	0.974635	Nanopolish
6.05	0.397934	0.974693	Nanopolish
6.03	0.39856	0.974732	Nanopolish
6.02	0.399186	0.974771	Nanopolish
6.01	0.399499	0.97479	Nanopolish
6	0.400438	0.974848	Nanopolish
5.99	0.401064	0.974886	Nanopolish
5.98	0.401064	0.974144	Nanopolish
5.97	0.401378	0.974164	Nanopolish
5.96	0.401691	0.974184	Nanopolish
5.95	0.403256	0.973545	Nanopolish
5.94	0.403882	0.973585	Nanopolish
5.93	0.404195	0.973605	Nanopolish
5.92	0.404822	0.973645	Nanopolish
5.91	0.406074	0.973724	Nanopolish
5.9	0.406387	0.973743	Nanopolish
5.89	0.4067	0.973763	Nanopolish
5.88	0.407639	0.973822	Nanopolish
5.86	0.408579	0.973881	Nanopolish
5.84	0.408892	0.9739	Nanopolish
5.83	0.409205	0.97392	Nanopolish
5.82	0.409518	0.973939	Nanopolish
5.8	0.410144	0.973254	Nanopolish
5.79	0.410457	0.973274	Nanopolish
5.77	0.411083	0.973314	Nanopolish
5.76	0.411396	0.973333	Nanopolish
5.73	0.412336	0.973392	Nanopolish
5.72	0.412962	0.973432	Nanopolish
5.71	0.413275	0.972734	Nanopolish
5.67	0.413901	0.972774	Nanopolish
5.66	0.41484	0.972834	Nanopolish
5.63	0.415153	0.972854	Nanopolish
5.62	0.416093	0.972914	Nanopolish
5.61	0.416719	0.972953	Nanopolish
5.6	0.417032	0.972973	Nanopolish
5.59	0.417658	0.973012	Nanopolish
5.58	0.418284	0.973052	Nanopolish
5.57	0.419537	0.97313	Nanopolish
5.56	0.420476	0.973188	Nanopolish
5.55	0.421728	0.973266	Nanopolish
5.54	0.422041	0.973285	Nanopolish
5.53	0.422354	0.973304	Nanopolish
5.52	0.423607	0.973381	Nanopolish
5.51	0.424233	0.97342	Nanopolish
5.5	0.425172	0.973477	Nanopolish
5.49	0.425798	0.973515	Nanopolish
5.48	0.427364	0.973609	Nanopolish
5.47	0.428303	0.973665	Nanopolish
5.46	0.428616	0.973684	Nanopolish
5.45	0.429555	0.97374	Nanopolish
5.44	0.430182	0.973777	Nanopolish
5.43	0.431747	0.97387	Nanopolish
5.42	0.43206	0.973888	Nanopolish
5.41	0.432373	0.973907	Nanopolish
5.4	0.432999	0.973944	Nanopolish
5.39	0.434878	0.973371	Nanopolish
5.38	0.43613	0.973445	Nanopolish
5.36	0.436756	0.973482	Nanopolish
5.32	0.437383	0.973519	Nanopolish
5.31	0.438635	0.973593	Nanopolish
5.3	0.438948	0.973611	Nanopolish
5.29	0.4402	0.97301	Nanopolish
5.28	0.440827	0.973048	Nanopolish
5.27	0.442079	0.973122	Nanopolish
5.26	0.442392	0.972471	Nanopolish
5.25	0.443644	0.972546	Nanopolish
5.24	0.444271	0.971918	Nanopolish
5.23	0.444897	0.971956	Nanopolish
5.21	0.44521	0.971975	Nanopolish
5.2	0.445523	0.971995	Nanopolish
5.19	0.446462	0.97139	Nanopolish
5.18	0.447714	0.971467	Nanopolish
5.17	0.448028	0.971487	Nanopolish
5.16	0.448341	0.970847	Nanopolish
5.15	0.44928	0.970907	Nanopolish
5.13	0.450219	0.970966	Nanopolish
5.12	0.450845	0.97035	Nanopolish
5.11	0.451472	0.97039	Nanopolish
5.09	0.451785	0.969758	Nanopolish
5.08	0.452724	0.969819	Nanopolish
5.07	0.45335	0.969859	Nanopolish
5.06	0.453976	0.9699	Nanopolish
5.05	0.454602	0.96994	Nanopolish
5.04	0.455229	0.96998	Nanopolish
5.02	0.456794	0.97008	Nanopolish
5.01	0.458046	0.970159	Nanopolish
5	0.458986	0.970218	Nanopolish
4.99	0.459299	0.969597	Nanopolish
4.98	0.459925	0.969637	Nanopolish
4.97	0.46149	0.969737	Nanopolish
4.96	0.46243	0.96916	Nanopolish
4.95	0.463056	0.969201	Nanopolish
4.94	0.463682	0.968607	Nanopolish
4.93	0.463995	0.968627	Nanopolish
4.92	0.464308	0.968648	Nanopolish
4.91	0.464934	0.968689	Nanopolish
4.9	0.46556	0.96873	Nanopolish
4.88	0.46556	0.968099	Nanopolish
4.87	0.465874	0.96749	Nanopolish
4.85	0.466813	0.967554	Nanopolish
4.84	0.467439	0.967596	Nanopolish
4.83	0.467752	0.967617	Nanopolish
4.82	0.468065	0.967638	Nanopolish
4.81	0.468691	0.967679	Nanopolish
4.8	0.469944	0.967763	Nanopolish
4.79	0.470883	0.967825	Nanopolish
4.78	0.471509	0.967866	Nanopolish
4.77	0.472135	0.967908	Nanopolish
4.76	0.472761	0.967949	Nanopolish
4.75	0.473701	0.967391	Nanopolish
4.74	0.474953	0.966858	Nanopolish
4.72	0.475266	0.966879	Nanopolish
4.71	0.475579	0.966285	Nanopolish
4.69	0.477145	0.966392	Nanopolish
4.68	0.477771	0.966434	Nanopolish
4.67	0.478084	0.966456	Nanopolish
4.65	0.478397	0.965866	Nanopolish
4.64	0.47871	0.965888	Nanopolish
4.63	0.479336	0.965931	Nanopolish
4.62	0.479962	0.965974	Nanopolish
4.61	0.480589	0.966016	Nanopolish
4.6	0.481215	0.966059	Nanopolish
4.59	0.481841	0.966102	Nanopolish
4.58	0.482154	0.966123	Nanopolish
4.57	0.483093	0.966187	Nanopolish
4.56	0.484033	0.96625	Nanopolish
4.55	0.484346	0.966271	Nanopolish
4.54	0.485911	0.965775	Nanopolish
4.53	0.486224	0.965196	Nanopolish
4.52	0.48685	0.965239	Nanopolish
4.51	0.487163	0.965261	Nanopolish
4.5	0.487477	0.964684	Nanopolish
4.49	0.487477	0.96349	Nanopolish
4.48	0.48779	0.963513	Nanopolish
4.47	0.488103	0.963535	Nanopolish
4.46	0.488416	0.963558	Nanopolish
4.45	0.489668	0.963054	Nanopolish
4.43	0.490294	0.962508	Nanopolish
4.42	0.49092	0.961963	Nanopolish
4.41	0.491234	0.961987	Nanopolish
4.4	0.49186	0.962033	Nanopolish
4.39	0.493112	0.961538	Nanopolish
4.38	0.494678	0.961656	Nanopolish
4.37	0.496869	0.961818	Nanopolish
4.36	0.498121	0.961911	Nanopolish
4.35	0.498748	0.961376	Nanopolish
4.34	0.499374	0.960843	Nanopolish
4.33	0.5	0.96089	Nanopolish
4.32	0.500626	0.959784	Nanopolish
4.31	0.501879	0.95988	Nanopolish
4.3	0.503131	0.959976	Nanopolish
4.29	0.504696	0.960095	Nanopolish
4.28	0.505322	0.960143	Nanopolish
4.27	0.506262	0.960214	Nanopolish
4.26	0.507201	0.960285	Nanopolish
4.24	0.507827	0.959196	Nanopolish
4.23	0.508453	0.958678	Nanopolish
4.22	0.509393	0.958751	Nanopolish
4.21	0.509393	0.958186	Nanopolish
4.2	0.510332	0.95826	Nanopolish
4.18	0.511271	0.958333	Nanopolish
4.17	0.51221	0.957845	Nanopolish
4.16	0.512523	0.95675	Nanopolish
4.15	0.513463	0.956826	Nanopolish
4.14	0.513463	0.956268	Nanopolish
4.13	0.515028	0.956395	Nanopolish
4.12	0.515654	0.956446	Nanopolish
4.11	0.516907	0.956547	Nanopolish
4.1	0.51722	0.956572	Nanopolish
4.09	0.517533	0.956597	Nanopolish
4.08	0.517846	0.956622	Nanopolish
4.07	0.518159	0.955543	Nanopolish
4.06	0.519411	0.955645	Nanopolish
4.05	0.520038	0.955696	Nanopolish
4.04	0.520977	0.955224	Nanopolish
4.03	0.52129	0.95525	Nanopolish
4.02	0.522229	0.95478	Nanopolish
4.01	0.522542	0.954805	Nanopolish
4	0.523168	0.954857	Nanopolish
3.99	0.523482	0.954338	Nanopolish
3.98	0.524734	0.954442	Nanopolish
3.97	0.525047	0.954468	Nanopolish
3.96	0.525986	0.954545	Nanopolish
3.95	0.526925	0.954623	Nanopolish
3.94	0.527865	0.95362	Nanopolish
3.93	0.529743	0.953777	Nanopolish
3.92	0.530683	0.953318	Nanopolish
3.91	0.531622	0.952328	Nanopolish
3.9	0.532561	0.951342	Nanopolish
3.89	0.532874	0.951369	Nanopolish
3.88	0.534126	0.951478	Nanopolish
3.87	0.535379	0.951586	Nanopolish
3.86	0.536631	0.951694	Nanopolish
3.85	0.537257	0.95122	Nanopolish
3.84	0.537884	0.950747	Nanopolish
3.83	0.538197	0.950774	Nanopolish
3.82	0.53851	0.950276	Nanopolish
3.81	0.539449	0.950359	Nanopolish
3.8	0.540701	0.949945	Nanopolish
3.79	0.541014	0.949451	Nanopolish
3.78	0.541954	0.949534	Nanopolish
3.77	0.54258	0.949069	Nanopolish
3.76	0.543832	0.94918	Nanopolish
3.75	0.544458	0.948718	Nanopolish
3.74	0.545085	0.948774	Nanopolish
3.73	0.545711	0.94883	Nanopolish
3.71	0.547276	0.948969	Nanopolish
3.7	0.550407	0.948732	Nanopolish
3.69	0.551346	0.947793	Nanopolish
3.68	0.552286	0.947368	Nanopolish
3.67	0.552912	0.946917	Nanopolish
3.66	0.553225	0.946945	Nanopolish
3.65	0.554477	0.947059	Nanopolish
3.64	0.555729	0.947172	Nanopolish
3.63	0.557921	0.946865	Nanopolish
3.62	0.558547	0.946921	Nanopolish
3.61	0.55886	0.94695	Nanopolish
3.6	0.5598	0.947034	Nanopolish
3.59	0.560426	0.946589	Nanopolish
3.58	0.561991	0.94673	Nanopolish
3.57	0.562304	0.946259	Nanopolish
3.56	0.563244	0.946344	Nanopolish
3.55	0.564183	0.946429	Nanopolish
3.54	0.566061	0.946597	Nanopolish
3.53	0.566374	0.94613	Nanopolish
3.52	0.567001	0.945692	Nanopolish
3.51	0.568253	0.945805	Nanopolish
3.5	0.569192	0.94589	Nanopolish
3.49	0.570131	0.945483	Nanopolish
3.48	0.570758	0.945539	Nanopolish
3.46	0.572949	0.945736	Nanopolish
3.45	0.574828	0.945417	Nanopolish
3.44	0.575454	0.945473	Nanopolish
3.43	0.57608	0.945044	Nanopolish
3.42	0.576706	0.943648	Nanopolish
3.41	0.577646	0.943252	Nanopolish
3.4	0.578585	0.942857	Nanopolish
3.38	0.578898	0.942886	Nanopolish
3.37	0.579837	0.942494	Nanopolish
3.36	0.580463	0.942552	Nanopolish
3.35	0.580776	0.942581	Nanopolish
3.34	0.58109	0.941654	Nanopolish
3.33	0.581716	0.941713	Nanopolish
3.32	0.582655	0.941802	Nanopolish
3.31	0.583594	0.94189	Nanopolish
3.3	0.584847	0.942007	Nanopolish
3.29	0.585473	0.942065	Nanopolish
3.28	0.586725	0.942182	Nanopolish
3.27	0.587351	0.94224	Nanopolish
3.26	0.587977	0.941825	Nanopolish
3.25	0.588917	0.941441	Nanopolish
3.24	0.589543	0.9415	Nanopolish
3.23	0.590795	0.940678	Nanopolish
3.22	0.592361	0.939891	Nanopolish
3.21	0.592361	0.939424	Nanopolish
3.2	0.592987	0.939484	Nanopolish
3.19	0.593613	0.939544	Nanopolish
3.18	0.593926	0.939109	Nanopolish
3.17	0.594239	0.939139	Nanopolish
3.16	0.594552	0.939169	Nanopolish
3.15	0.595178	0.939229	Nanopolish
3.14	0.596118	0.938856	Nanopolish
3.13	0.596744	0.938454	Nanopolish
3.12	0.59737	0.938515	Nanopolish
3.11	0.598936	0.938665	Nanopolish
3.1	0.599875	0.938756	Nanopolish
3.09	0.600501	0.938815	Nanopolish
3.08	0.60144	0.938905	Nanopolish
3.07	0.602693	0.938567	Nanopolish
3.06	0.603945	0.93823	Nanopolish
3.05	0.605197	0.937894	Nanopolish
3.04	0.605823	0.9375	Nanopolish
3.03	0.606763	0.937137	Nanopolish
3.02	0.607389	0.936746	Nanopolish
3.01	0.608015	0.936807	Nanopolish
3	0.608954	0.936898	Nanopolish
2.99	0.609267	0.936928	Nanopolish
2.98	0.61052	0.937049	Nanopolish
2.97	0.612398	0.936333	Nanopolish
2.96	0.613651	0.936008	Nanopolish
2.95	0.613964	0.936038	Nanopolish
2.94	0.615216	0.935714	Nanopolish
2.93	0.615529	0.935745	Nanopolish
2.92	0.615842	0.935775	Nanopolish
2.91	0.616781	0.935867	Nanopolish
2.9	0.617095	0.935897	Nanopolish
2.89	0.618034	0.935989	Nanopolish
2.88	0.619286	0.935667	Nanopolish
2.87	0.620225	0.935316	Nanopolish
2.86	0.620852	0.934936	Nanopolish
2.85	0.622104	0.93418	Nanopolish
2.84	0.622417	0.934211	Nanopolish
2.82	0.623043	0.934272	Nanopolish
2.81	0.623356	0.934303	Nanopolish
2.8	0.624922	0.934457	Nanopolish
2.79	0.625235	0.934488	Nanopolish
2.78	0.625548	0.934518	Nanopolish
2.77	0.625861	0.933676	Nanopolish
2.76	0.6268	0.933333	Nanopolish
2.75	0.628366	0.933054	Nanopolish
2.74	0.629305	0.933148	Nanopolish
2.73	0.630244	0.932808	Nanopolish
2.72	0.63181	0.932963	Nanopolish
2.71	0.632123	0.932133	Nanopolish
2.7	0.633062	0.932227	Nanopolish
2.69	0.634001	0.931034	Nanopolish
2.68	0.636506	0.931287	Nanopolish
2.67	0.636819	0.930467	Nanopolish
2.66	0.637445	0.92968	Nanopolish
2.65	0.639324	0.929872	Nanopolish
2.64	0.640576	0.929155	Nanopolish
2.63	0.640889	0.929187	Nanopolish
2.61	0.642142	0.928054	Nanopolish
2.6	0.643707	0.926961	Nanopolish
2.59	0.644333	0.92661	Nanopolish
2.58	0.645585	0.926325	Nanopolish
2.57	0.647151	0.92649	Nanopolish
2.56	0.649029	0.926688	Nanopolish
2.55	0.650282	0.925992	Nanopolish
2.54	0.650908	0.925646	Nanopolish
2.53	0.651534	0.924478	Nanopolish
2.52	0.65216	0.924545	Nanopolish
2.51	0.652473	0.924579	Nanopolish
2.5	0.653413	0.92386	Nanopolish
2.49	0.654978	0.92362	Nanopolish
2.48	0.655291	0.923654	Nanopolish
2.47	0.655917	0.923721	Nanopolish
2.46	0.65717	0.923856	Nanopolish
2.45	0.657483	0.923889	Nanopolish
2.44	0.658735	0.923212	Nanopolish
2.43	0.659987	0.923346	Nanopolish
2.42	0.660301	0.922976	Nanopolish
2.41	0.660927	0.92264	Nanopolish
2.4	0.661866	0.922741	Nanopolish
2.39	0.662179	0.922372	Nanopolish
2.38	0.662805	0.922038	Nanopolish
2.37	0.663745	0.92214	Nanopolish
2.36	0.664058	0.921373	Nanopolish
2.35	0.664997	0.921475	Nanopolish
2.34	0.666249	0.921611	Nanopolish
2.33	0.667188	0.921314	Nanopolish
2.32	0.668754	0.92069	Nanopolish
2.31	0.669067	0.920327	Nanopolish
2.3	0.66938	0.919966	Nanopolish
2.29	0.670632	0.919708	Nanopolish
2.28	0.672198	0.919486	Nanopolish
2.27	0.673137	0.918803	Nanopolish
2.26	0.674076	0.918515	Nanopolish
2.25	0.674703	0.918585	Nanopolish
2.24	0.675016	0.917837	Nanopolish
2.23	0.675016	0.917447	Nanopolish
2.22	0.676268	0.917197	Nanopolish
2.21	0.67846	0.917055	Nanopolish
2.2	0.679399	0.916772	Nanopolish
2.19	0.680025	0.916456	Nanopolish
2.18	0.680964	0.916561	Nanopolish
2.17	0.681277	0.915825	Nanopolish
2.16	0.682217	0.915162	Nanopolish
2.15	0.684408	0.914644	Nanopolish
2.14	0.686913	0.914548	Nanopolish
2.13	0.687539	0.914619	Nanopolish
2.12	0.687852	0.914274	Nanopolish
2.11	0.688478	0.913206	Nanopolish
2.1	0.689731	0.912971	Nanopolish
2.09	0.691296	0.913151	Nanopolish
2.08	0.692549	0.912541	Nanopolish
2.06	0.693488	0.912649	Nanopolish
2.05	0.695366	0.91249	Nanopolish
2.04	0.695992	0.912187	Nanopolish
2.03	0.696619	0.911885	Nanopolish
2.02	0.698497	0.910984	Nanopolish
2.01	0.69975	0.910387	Nanopolish
2	0.700376	0.909719	Nanopolish
1.99	0.701315	0.90946	Nanopolish
1.98	0.701628	0.908759	Nanopolish
1.97	0.704133	0.908687	Nanopolish
1.96	0.705072	0.907699	Nanopolish
1.95	0.705698	0.907042	Nanopolish
1.94	0.706951	0.906827	Nanopolish
1.93	0.708203	0.90625	Nanopolish
1.92	0.708516	0.904838	Nanopolish
1.91	0.710081	0.904667	Nanopolish
1.9	0.711647	0.904497	Nanopolish
1.89	0.712273	0.904573	Nanopolish
1.88	0.712899	0.904648	Nanopolish
1.87	0.713525	0.904365	Nanopolish
1.86	0.714465	0.904479	Nanopolish
1.85	0.715091	0.904554	Nanopolish
1.84	0.71603	0.903953	Nanopolish
1.83	0.716656	0.904028	Nanopolish
1.82	0.717282	0.902679	Nanopolish
1.81	0.718535	0.902832	Nanopolish
1.8	0.719161	0.902909	Nanopolish
1.79	0.7201	0.901961	Nanopolish
1.78	0.721039	0.901017	Nanopolish
1.77	0.721979	0.900078	Nanopolish
1.76	0.722918	0.899844	Nanopolish
1.75	0.723231	0.899533	Nanopolish
1.74	0.724483	0.899339	Nanopolish
1.73	0.726049	0.899186	Nanopolish
1.72	0.727614	0.899033	Nanopolish
1.71	0.72918	0.897841	Nanopolish
1.7	0.729806	0.897229	Nanopolish
1.69	0.731371	0.896737	Nanopolish
1.68	0.731997	0.896129	Nanopolish
1.67	0.733876	0.895682	Nanopolish
1.66	0.734502	0.895762	Nanopolish
1.65	0.735128	0.8955	Nanopolish
1.64	0.736694	0.895358	Nanopolish
1.63	0.737633	0.894457	Nanopolish
1.62	0.738259	0.894198	Nanopolish
1.61	0.738885	0.893939	Nanopolish
1.6	0.740138	0.893762	Nanopolish
1.59	0.741703	0.893625	Nanopolish
1.58	0.742329	0.892696	Nanopolish
1.57	0.743582	0.892857	Nanopolish
1.56	0.743895	0.892562	Nanopolish
1.55	0.74546	0.892429	Nanopolish
1.54	0.747339	0.89167	Nanopolish
1.53	0.747965	0.891751	Nanopolish
1.52	0.749217	0.891248	Nanopolish
1.51	0.75047	0.890747	Nanopolish
1.5	0.750783	0.890126	Nanopolish
1.49	0.751722	0.889589	Nanopolish
1.48	0.752035	0.888971	Nanopolish
1.47	0.753287	0.888479	Nanopolish
1.46	0.75454	0.888643	Nanopolish
1.45	0.755479	0.888766	Nanopolish
1.44	0.756418	0.887583	Nanopolish
1.43	0.757671	0.886772	Nanopolish
1.42	0.757984	0.886164	Nanopolish
1.41	0.758923	0.884672	Nanopolish
1.4	0.759549	0.884111	Nanopolish
1.39	0.761115	0.884	Nanopolish
1.38	0.761741	0.883442	Nanopolish
1.37	0.76268	0.883249	Nanopolish
1.36	0.763306	0.883333	Nanopolish
1.35	0.764559	0.882544	Nanopolish
1.34	0.766124	0.88212	Nanopolish
1.33	0.768003	0.881423	Nanopolish
1.32	0.769255	0.881277	Nanopolish
1.31	0.770507	0.881447	Nanopolish
1.3	0.77176	0.880672	Nanopolish
1.29	0.772386	0.880757	Nanopolish
1.28	0.773325	0.880257	Nanopolish
1.27	0.773951	0.880342	Nanopolish
1.26	0.77489	0.880156	Nanopolish
1.25	0.775204	0.879886	Nanopolish
1.24	0.775517	0.878369	Nanopolish
1.23	0.77583	0.876548	Nanopolish
1.22	0.776143	0.875662	Nanopolish
1.21	0.777082	0.87456	Nanopolish
1.2	0.778334	0.874428	Nanopolish
1.19	0.779274	0.87364	Nanopolish
1.18	0.780213	0.87316	Nanopolish
1.17	0.780839	0.872944	Nanopolish
1.16	0.782718	0.872905	Nanopolish
1.15	0.783344	0.872689	Nanopolish
1.14	0.78397	0.871866	Nanopolish
1.13	0.784596	0.871955	Nanopolish
1.12	0.785535	0.870576	Nanopolish
1.11	0.786162	0.870364	Nanopolish
1.1	0.787414	0.869941	Nanopolish
1.09	0.78804	0.86973	Nanopolish
1.08	0.788979	0.869265	Nanopolish
1.07	0.789919	0.869101	Nanopolish
1.06	0.791171	0.868982	Nanopolish
1.05	0.791484	0.868132	Nanopolish
1.04	0.792736	0.867718	Nanopolish
1.03	0.793989	0.867602	Nanopolish
1.02	0.794928	0.867441	Nanopolish
1.01	0.795867	0.866689	Nanopolish
1	0.796807	0.86653	Nanopolish
0.99	0.797433	0.865738	Nanopolish
0.98	0.797746	0.864902	Nanopolish
0.97	0.798685	0.86416	Nanopolish
0.96	0.800877	0.863606	Nanopolish
0.95	0.801503	0.863406	Nanopolish
0.94	0.801816	0.863161	Nanopolish
0.93	0.802755	0.862719	Nanopolish
0.92	0.803694	0.861409	Nanopolish
0.91	0.804634	0.860683	Nanopolish
0.9	0.806512	0.860387	Nanopolish
0.89	0.806825	0.859573	Nanopolish
0.88	0.808078	0.859474	Nanopolish
0.87	0.809643	0.859422	Nanopolish
0.86	0.810582	0.859276	Nanopolish
0.85	0.812461	0.858987	Nanopolish
0.84	0.813713	0.85889	Nanopolish
0.83	0.814966	0.858792	Nanopolish
0.82	0.815905	0.858366	Nanopolish
0.81	0.816218	0.85672	Nanopolish
0.8	0.816531	0.856205	Nanopolish
0.79	0.817157	0.854897	Nanopolish
0.78	0.817157	0.854617	Nanopolish
0.77	0.818096	0.853922	Nanopolish
0.76	0.819662	0.853325	Nanopolish
0.75	0.820288	0.851479	Nanopolish
0.74	0.820601	0.850974	Nanopolish
0.73	0.822793	0.850485	Nanopolish
0.72	0.823732	0.849258	Nanopolish
0.71	0.824045	0.848485	Nanopolish
0.7	0.825297	0.847861	Nanopolish
0.69	0.825924	0.846598	Nanopolish
0.68	0.826237	0.846105	Nanopolish
0.67	0.826237	0.845291	Nanopolish
0.66	0.827489	0.844949	Nanopolish
0.65	0.829994	0.843462	Nanopolish
0.64	0.83062	0.843561	Nanopolish
0.62	0.830933	0.842272	Nanopolish
0.61	0.832498	0.841989	Nanopolish
0.6	0.834064	0.841706	Nanopolish
0.59	0.835003	0.840794	Nanopolish
0.58	0.836569	0.84078	Nanopolish
0.57	0.837508	0.840402	Nanopolish
0.56	0.838134	0.839185	Nanopolish
0.55	0.839386	0.838861	Nanopolish
0.54	0.840326	0.83875	Nanopolish
0.53	0.840639	0.837492	Nanopolish
0.52	0.841891	0.836913	Nanopolish
0.51	0.842204	0.836703	Nanopolish
0.5	0.843143	0.836076	Nanopolish
0.49	0.844083	0.835451	Nanopolish
0.48	0.844083	0.834417	Nanopolish
0.47	0.844709	0.833488	Nanopolish
0.46	0.845961	0.832666	Nanopolish
0.45	0.846274	0.832204	Nanopolish
0.44	0.8469	0.832052	Nanopolish
0.43	0.84784	0.830675	Nanopolish
0.42	0.849092	0.830628	Nanopolish
0.41	0.849405	0.829664	Nanopolish
0.4	0.850031	0.829261	Nanopolish
0.39	0.850344	0.828049	Nanopolish
0.38	0.850657	0.827597	Nanopolish
0.37	0.850657	0.826841	Nanopolish
0.36	0.851284	0.825942	Nanopolish
0.35	0.852223	0.825599	Nanopolish
0.34	0.852849	0.824455	Nanopolish
0.33	0.853788	0.824365	Nanopolish
0.32	0.854415	0.823973	Nanopolish
0.31	0.856293	0.823547	Nanopolish
0.3	0.857545	0.823512	Nanopolish
0.29	0.857858	0.823565	Nanopolish
0.28	0.858798	0.822982	Nanopolish
0.27	0.859424	0.823088	Nanopolish
0.26	0.859737	0.822402	Nanopolish
0.25	0.860989	0.821631	Nanopolish
0.24	0.861929	0.821056	Nanopolish
0.23	0.862868	0.820238	Nanopolish
0.22	0.863494	0.820345	Nanopolish
0.21	0.865373	0.819692	Nanopolish
0.2	0.866312	0.819366	Nanopolish
0.19	0.866625	0.818451	Nanopolish
0.18	0.867877	0.818423	Nanopolish
0.17	0.870069	0.818557	Nanopolish
0.16	0.870382	0.817647	Nanopolish
0.15	0.871008	0.816794	Nanopolish
0.14	0.871947	0.816237	Nanopolish
0.13	0.87226	0.815335	Nanopolish
0.12	0.872887	0.814015	Nanopolish
0.11	0.874765	0.813392	Nanopolish
0.1	0.87727	0.813589	Nanopolish
0.09	0.878835	0.811976	Nanopolish
0.07	0.879461	0.811615	Nanopolish
0.06	0.880714	0.811364	Nanopolish
0.05	0.880714	0.810429	Nanopolish
0.04	0.881027	0.810017	Nanopolish
0.03	0.881653	0.808963	Nanopolish
0.02	0.881966	0.807395	Nanopolish
0.01	0.882592	0.80635	Nanopolish
0	0.883845	0.805651	Nanopolish
-0.01	0.883845	0.803815	Nanopolish
-0.02	0.884158	0.802957	Nanopolish
-0.03	0.884784	0.80193	Nanopolish
-0.04	0.886036	0.800339	Nanopolish
-0.05	0.886349	0.799718	Nanopolish
-0.06	0.887289	0.798985	Nanopolish
-0.07	0.887915	0.797974	Nanopolish
-0.08	0.888541	0.796743	Nanopolish
-0.09	0.888541	0.795627	Nanopolish
-0.1	0.888854	0.794793	Nanopolish
-0.11	0.890106	0.793912	Nanopolish
-0.12	0.89042	0.792421	Nanopolish
-0.13	0.891359	0.792154	Nanopolish
-0.14	0.892611	0.791505	Nanopolish
-0.15	0.89355	0.790801	Nanopolish
-0.16	0.893863	0.789765	Nanopolish
-0.17	0.894803	0.789285	Nanopolish
-0.18	0.895429	0.787879	Nanopolish
-0.19	0.895742	0.78707	Nanopolish
-0.2	0.896368	0.786971	Nanopolish
-0.21	0.897621	0.786557	Nanopolish
-0.22	0.89856	0.786086	Nanopolish
-0.23	0.899186	0.785128	Nanopolish
-0.24	0.899499	0.784973	Nanopolish
-0.25	0.899812	0.784817	Nanopolish
-0.26	0.900125	0.784233	Nanopolish
-0.27	0.901064	0.783556	Nanopolish
-0.28	0.901064	0.782916	Nanopolish
-0.29	0.901064	0.78164	Nanopolish
-0.3	0.901064	0.780369	Nanopolish
-0.31	0.901378	0.779583	Nanopolish
-0.32	0.902004	0.779491	Nanopolish
-0.33	0.903882	0.779217	Nanopolish
-0.34	0.905135	0.779455	Nanopolish
-0.35	0.9067	0.778285	Nanopolish
-0.36	0.907326	0.777987	Nanopolish
-0.37	0.907952	0.777897	Nanopolish
-0.38	0.908579	0.777183	Nanopolish
-0.39	0.909831	0.776798	Nanopolish
-0.4	0.91077	0.776562	Nanopolish
-0.41	0.91077	0.77594	Nanopolish
-0.42	0.91077	0.775527	Nanopolish
-0.43	0.911083	0.77538	Nanopolish
-0.44	0.912336	0.775206	Nanopolish
-0.45	0.912962	0.774502	Nanopolish
-0.46	0.913588	0.773595	Nanopolish
-0.47	0.914214	0.773305	Nanopolish
-0.48	0.915153	0.772463	Nanopolish
-0.49	0.915466	0.772115	Nanopolish
-0.5	0.91578	0.771768	Nanopolish
-0.51	0.916093	0.771218	Nanopolish
-0.52	0.916093	0.770405	Nanopolish
-0.53	0.917032	0.769777	Nanopolish
-0.54	0.917345	0.769231	Nanopolish
-0.55	0.917658	0.768485	Nanopolish
-0.56	0.918284	0.7676	Nanopolish
-0.57	0.91985	0.767503	Nanopolish
-0.58	0.920163	0.765763	Nanopolish
-0.59	0.920476	0.765625	Nanopolish
-0.6	0.920789	0.765288	Nanopolish
-0.61	0.920789	0.763896	Nanopolish
-0.62	0.922041	0.763745	Nanopolish
-0.63	0.922354	0.763608	Nanopolish
-0.64	0.922668	0.763076	Nanopolish
-0.65	0.922981	0.761954	Nanopolish
-0.66	0.923294	0.762016	Nanopolish
-0.67	0.923607	0.761683	Nanopolish
-0.68	0.924233	0.761021	Nanopolish
-0.69	0.924546	0.760494	Nanopolish
-0.7	0.925172	0.760226	Nanopolish
-0.71	0.926738	0.759949	Nanopolish
-0.72	0.927051	0.759231	Nanopolish
-0.73	0.927364	0.758515	Nanopolish
-0.74	0.927677	0.757801	Nanopolish
-0.75	0.92799	0.757088	Nanopolish
-0.76	0.92799	0.756315	Nanopolish
-0.77	0.928616	0.755669	Nanopolish
-0.78	0.929242	0.755216	Nanopolish
-0.79	0.929555	0.754128	Nanopolish
-0.8	0.929555	0.753362	Nanopolish
-0.81	0.929869	0.75228	Nanopolish
-0.82	0.929869	0.752089	Nanopolish
-0.83	0.930182	0.751201	Nanopolish
-0.84	0.931121	0.75082	Nanopolish
-0.85	0.93206	0.750252	Nanopolish
-0.86	0.932999	0.749686	Nanopolish
-0.87	0.933626	0.749058	Nanopolish
-0.88	0.933939	0.748557	Nanopolish
-0.89	0.933939	0.747994	Nanopolish
-0.9	0.934565	0.747745	Nanopolish
-0.91	0.935817	0.747624	Nanopolish
-0.92	0.93613	0.74694	Nanopolish
-0.93	0.93613	0.745822	Nanopolish
-0.94	0.936443	0.745513	Nanopolish
-0.95	0.936756	0.744649	Nanopolish
-0.96	0.936756	0.743909	Nanopolish
-0.97	0.936756	0.743169	Nanopolish
-0.98	0.93707	0.74268	Nanopolish
-0.99	0.93707	0.742127	Nanopolish
-1	0.937383	0.741456	Nanopolish
-1.01	0.937696	0.741153	Nanopolish
-1.03	0.938322	0.740366	Nanopolish
-1.04	0.938635	0.74043	Nanopolish
-1.05	0.939574	0.740622	Nanopolish
-1.06	0.939887	0.739591	Nanopolish
-1.07	0.9402	0.738382	Nanopolish
-1.08	0.940513	0.738084	Nanopolish
-1.09	0.94114	0.737669	Nanopolish
-1.1	0.941766	0.737255	Nanopolish
-1.11	0.942392	0.735761	Nanopolish
-1.12	0.942392	0.734505	Nanopolish
-1.13	0.942705	0.734569	Nanopolish
-1.14	0.943331	0.733983	Nanopolish
-1.15	0.943957	0.733398	Nanopolish
-1.16	0.944584	0.732459	Nanopolish
-1.17	0.94521	0.731879	Nanopolish
-1.18	0.945836	0.731654	Nanopolish
-1.19	0.946462	0.730899	Nanopolish
-1.2	0.946462	0.729841	Nanopolish
-1.21	0.947088	0.729619	Nanopolish
-1.22	0.947088	0.728916	Nanopolish
-1.23	0.947401	0.728455	Nanopolish
-1.24	0.947714	0.728169	Nanopolish
-1.25	0.948341	0.727251	Nanopolish
-1.26	0.948341	0.726727	Nanopolish
-1.27	0.948654	0.725575	Nanopolish
-1.28	0.948967	0.724946	Nanopolish
-1.29	0.948967	0.723734	Nanopolish
-1.3	0.94928	0.723282	Nanopolish
-1.31	0.949906	0.72307	Nanopolish
-1.32	0.950219	0.722791	Nanopolish
-1.33	0.950532	0.722169	Nanopolish
-1.34	0.951472	0.722196	Nanopolish
-1.35	0.951472	0.72151	Nanopolish
-1.36	0.951785	0.721234	Nanopolish
-1.37	0.952098	0.720787	Nanopolish
-1.38	0.952411	0.720341	Nanopolish
-1.39	0.953663	0.719414	Nanopolish
-1.4	0.953976	0.719141	Nanopolish
-1.41	0.954289	0.718698	Nanopolish
-1.42	0.954289	0.71819	Nanopolish
-1.44	0.954289	0.717345	Nanopolish
-1.45	0.954289	0.717008	Nanopolish
-1.46	0.954289	0.716334	Nanopolish
-1.47	0.954602	0.716232	Nanopolish
-1.48	0.954602	0.715728	Nanopolish
-1.49	0.954602	0.71556	Nanopolish
-1.5	0.954602	0.714721	Nanopolish
-1.51	0.954915	0.714453	Nanopolish
-1.52	0.955229	0.714018	Nanopolish
-1.53	0.955542	0.713417	Nanopolish
-1.54	0.955855	0.713318	Nanopolish
-1.55	0.955855	0.712985	Nanopolish
-1.56	0.956481	0.71262	Nanopolish
-1.58	0.956794	0.712354	Nanopolish
-1.59	0.956794	0.711691	Nanopolish
-1.6	0.957107	0.711096	Nanopolish
-1.61	0.957107	0.710765	Nanopolish
-1.62	0.957107	0.709775	Nanopolish
-1.63	0.958359	0.709715	Nanopolish
-1.64	0.958359	0.709057	Nanopolish
-1.65	0.958673	0.708468	Nanopolish
-1.66	0.958673	0.707486	Nanopolish
-1.67	0.958673	0.706996	Nanopolish
-1.68	0.959612	0.70671	Nanopolish
-1.69	0.960238	0.706357	Nanopolish
-1.7	0.960864	0.705842	Nanopolish
-1.71	0.961177	0.705261	Nanopolish
-1.72	0.96149	0.705166	Nanopolish
-1.73	0.961803	0.704749	Nanopolish
-1.74	0.962743	0.704952	Nanopolish
-1.75	0.963369	0.704603	Nanopolish
-1.76	0.963682	0.704187	Nanopolish
-1.77	0.963682	0.70274	Nanopolish
-1.78	0.964621	0.702302	Nanopolish
-1.79	0.964621	0.702142	Nanopolish
-1.8	0.964934	0.70189	Nanopolish
-1.81	0.965247	0.701798	Nanopolish
-1.82	0.965874	0.701136	Nanopolish
-1.83	0.966187	0.701204	Nanopolish
-1.84	0.9665	0.701272	Nanopolish
-1.85	0.9665	0.700954	Nanopolish
-1.86	0.9665	0.700318	Nanopolish
-1.87	0.9665	0.699524	Nanopolish
-1.88	0.9665	0.699049	Nanopolish
-1.89	0.9665	0.698258	Nanopolish
-1.9	0.966813	0.698327	Nanopolish
-1.91	0.967126	0.697764	Nanopolish
-1.92	0.968065	0.697811	Nanopolish
-1.93	0.968378	0.697722	Nanopolish
-1.94	0.968378	0.69725	Nanopolish
-1.95	0.968691	0.697004	Nanopolish
-1.96	0.969317	0.69667	Nanopolish
-1.97	0.969631	0.696111	Nanopolish
-1.98	0.969631	0.695486	Nanopolish
-1.99	0.969631	0.694862	Nanopolish
-2	0.969944	0.694619	Nanopolish
-2.01	0.969944	0.694463	Nanopolish
-2.02	0.970257	0.694376	Nanopolish
-2.03	0.97057	0.693978	Nanopolish
-2.04	0.97057	0.693357	Nanopolish
-2.05	0.970883	0.692806	Nanopolish
-2.06	0.971509	0.692479	Nanopolish
-2.07	0.971509	0.692016	Nanopolish
-2.08	0.972135	0.691845	Nanopolish
-2.09	0.972135	0.691383	Nanopolish
-2.1	0.972135	0.690921	Nanopolish
-2.11	0.972135	0.690153	Nanopolish
-2.12	0.972448	0.689609	Nanopolish
-2.13	0.972761	0.689525	Nanopolish
-2.14	0.973075	0.688982	Nanopolish
-2.15	0.973701	0.68851	Nanopolish
-2.16	0.973701	0.688205	Nanopolish
-2.17	0.973701	0.687749	Nanopolish
-2.18	0.974014	0.687514	Nanopolish
-2.19	0.974014	0.68721	Nanopolish
-2.2	0.974014	0.686907	Nanopolish
-2.21	0.974014	0.6863	Nanopolish
-2.22	0.974014	0.685998	Nanopolish
-2.23	0.974014	0.685393	Nanopolish
-2.24	0.974014	0.684941	Nanopolish
-2.25	0.974327	0.684558	Nanopolish
-2.26	0.974327	0.684257	Nanopolish
-2.27	0.97464	0.683725	Nanopolish
-2.28	0.974953	0.683194	Nanopolish
-2.29	0.975266	0.682815	Nanopolish
-2.3	0.975579	0.682734	Nanopolish
-2.31	0.975579	0.682137	Nanopolish
-2.32	0.976205	0.681828	Nanopolish
-2.33	0.976205	0.681679	Nanopolish
-2.34	0.976205	0.681232	Nanopolish
-2.35	0.976205	0.680935	Nanopolish
-2.36	0.976518	0.680856	Nanopolish
-2.37	0.976518	0.680559	Nanopolish
-2.38	0.976832	0.680183	Nanopolish
-2.39	0.976832	0.679295	Nanopolish
-2.4	0.976832	0.679147	Nanopolish
-2.41	0.976832	0.678556	Nanopolish
-2.42	0.976832	0.678261	Nanopolish
-2.43	0.977145	0.677889	Nanopolish
-2.44	0.977145	0.677742	Nanopolish
-2.45	0.977145	0.6773	Nanopolish
-2.46	0.977145	0.676713	Nanopolish
-2.47	0.977458	0.676343	Nanopolish
-2.48	0.977458	0.675758	Nanopolish
-2.49	0.977458	0.675611	Nanopolish
-2.5	0.978084	0.675606	Nanopolish
-2.51	0.978397	0.6748	Nanopolish
-2.52	0.978397	0.674072	Nanopolish
-2.53	0.979023	0.674213	Nanopolish
-2.54	0.979023	0.674068	Nanopolish
-2.55	0.979023	0.673197	Nanopolish
-2.56	0.979336	0.672688	Nanopolish
-2.57	0.979336	0.672254	Nanopolish
-2.58	0.979336	0.671966	Nanopolish
-2.59	0.979962	0.67153	Nanopolish
-2.6	0.979962	0.671242	Nanopolish
-2.61	0.979962	0.67081	Nanopolish
-2.62	0.979962	0.670236	Nanopolish
-2.63	0.980276	0.670019	Nanopolish
-2.64	0.980276	0.669733	Nanopolish
-2.65	0.980276	0.66916	Nanopolish
-2.66	0.980276	0.669017	Nanopolish
-2.67	0.980276	0.668589	Nanopolish
-2.68	0.980589	0.668517	Nanopolish
-2.69	0.981215	0.66823	Nanopolish
-2.7	0.981215	0.668088	Nanopolish
-2.71	0.981528	0.667874	Nanopolish
-2.72	0.981528	0.667589	Nanopolish
-2.73	0.981528	0.667447	Nanopolish
-2.74	0.981528	0.666879	Nanopolish
-2.75	0.981528	0.666596	Nanopolish
-2.76	0.981528	0.665888	Nanopolish
-2.77	0.982467	0.665536	Nanopolish
-2.78	0.98278	0.665324	Nanopolish
-2.79	0.983093	0.664972	Nanopolish
-2.8	0.983093	0.664691	Nanopolish
-2.81	0.983406	0.664481	Nanopolish
-2.82	0.983406	0.664059	Nanopolish
-2.83	0.983406	0.663919	Nanopolish
-2.85	0.983406	0.663498	Nanopolish
-2.86	0.984033	0.66322	Nanopolish
-2.88	0.984033	0.66294	Nanopolish
-2.89	0.984033	0.662661	Nanopolish
-2.9	0.984346	0.662034	Nanopolish
-2.92	0.984346	0.661477	Nanopolish
-2.93	0.984346	0.661199	Nanopolish
-2.94	0.984346	0.660643	Nanopolish
-2.96	0.984659	0.660714	Nanopolish
-2.97	0.984972	0.660231	Nanopolish
-2.98	0.984972	0.659677	Nanopolish
-2.99	0.985285	0.659472	Nanopolish
-3	0.985285	0.65892	Nanopolish
-3.01	0.985285	0.658368	Nanopolish
-3.02	0.985598	0.658302	Nanopolish
-3.03	0.985598	0.657752	Nanopolish
-3.04	0.985598	0.657477	Nanopolish
-3.05	0.985598	0.656791	Nanopolish
-3.06	0.985598	0.656517	Nanopolish
-3.07	0.985598	0.65638	Nanopolish
-3.08	0.985598	0.65597	Nanopolish
-3.09	0.985598	0.655424	Nanopolish
-3.1	0.985598	0.655287	Nanopolish
-3.11	0.985598	0.655151	Nanopolish
-3.12	0.985598	0.654742	Nanopolish
-3.13	0.985598	0.654062	Nanopolish
-3.14	0.985911	0.653455	Nanopolish
-3.15	0.986224	0.653256	Nanopolish
-3.16	0.986224	0.65285	Nanopolish
-3.17	0.986224	0.652579	Nanopolish
-3.18	0.986537	0.652516	Nanopolish
-3.19	0.98685	0.652588	Nanopolish
-3.2	0.98685	0.652183	Nanopolish
-3.21	0.98685	0.652048	Nanopolish
-3.22	0.98685	0.651778	Nanopolish
-3.23	0.987163	0.651581	Nanopolish
-3.25	0.987163	0.651043	Nanopolish
-3.26	0.987163	0.650237	Nanopolish
-3.27	0.987163	0.649969	Nanopolish
-3.28	0.987163	0.649434	Nanopolish
-3.29	0.987163	0.6493	Nanopolish
-3.3	0.987163	0.649166	Nanopolish
-3.31	0.987163	0.648632	Nanopolish
-3.32	0.987163	0.648499	Nanopolish
-3.33	0.987163	0.648365	Nanopolish
-3.34	0.987477	0.648038	Nanopolish
-3.36	0.987477	0.647905	Nanopolish
-3.37	0.987477	0.647772	Nanopolish
-3.38	0.987477	0.64724	Nanopolish
-3.39	0.987477	0.646974	Nanopolish
-3.4	0.98779	0.646649	Nanopolish
-3.41	0.98779	0.645987	Nanopolish
-3.43	0.98779	0.645722	Nanopolish
-3.44	0.98779	0.645194	Nanopolish
-3.45	0.98779	0.64493	Nanopolish
-3.46	0.98779	0.644667	Nanopolish
-3.47	0.98779	0.644272	Nanopolish
-3.48	0.98779	0.643615	Nanopolish
-3.49	0.98779	0.64309	Nanopolish
-3.5	0.98779	0.642959	Nanopolish
-3.51	0.98779	0.642566	Nanopolish
-3.52	0.988103	0.642377	Nanopolish
-3.53	0.988103	0.642116	Nanopolish
-3.54	0.988103	0.641855	Nanopolish
-3.55	0.988416	0.641797	Nanopolish
-3.57	0.988729	0.641739	Nanopolish
-3.58	0.988729	0.641218	Nanopolish
-3.59	0.988729	0.640698	Nanopolish
-3.6	0.988729	0.640568	Nanopolish
-3.61	0.989042	0.640511	Nanopolish
-3.62	0.989355	0.640324	Nanopolish
-3.63	0.989355	0.640065	Nanopolish
-3.64	0.989668	0.639879	Nanopolish
-3.66	0.989668	0.63962	Nanopolish
-3.67	0.989668	0.639361	Nanopolish
-3.68	0.989668	0.639102	Nanopolish
-3.7	0.989668	0.638844	Nanopolish
-3.71	0.989668	0.638457	Nanopolish
-3.72	0.989668	0.638199	Nanopolish
-3.73	0.989668	0.637941	Nanopolish
-3.74	0.989668	0.637813	Nanopolish
-3.75	0.989668	0.637298	Nanopolish
-3.76	0.989668	0.636913	Nanopolish
-3.77	0.989668	0.636785	Nanopolish
-3.78	0.989668	0.6364	Nanopolish
-3.79	0.989668	0.635888	Nanopolish
-3.8	0.989668	0.635632	Nanopolish
-3.82	0.989668	0.635505	Nanopolish
-3.83	0.989668	0.635249	Nanopolish
-3.84	0.989981	0.635067	Nanopolish
-3.85	0.989981	0.63443	Nanopolish
-3.86	0.989981	0.634176	Nanopolish
-3.87	0.990294	0.634122	Nanopolish
-3.88	0.990607	0.633687	Nanopolish
-3.89	0.990607	0.63318	Nanopolish
-3.9	0.991234	0.63282	Nanopolish
-3.91	0.991234	0.632567	Nanopolish
-3.92	0.991234	0.632315	Nanopolish
-3.93	0.991234	0.632188	Nanopolish
-3.94	0.991234	0.631684	Nanopolish
-3.95	0.991234	0.631558	Nanopolish
-3.96	0.991234	0.631306	Nanopolish
-3.97	0.991234	0.630803	Nanopolish
-3.98	0.991234	0.630426	Nanopolish
-3.99	0.991234	0.63005	Nanopolish
-4.01	0.991234	0.629423	Nanopolish
-4.02	0.991234	0.628923	Nanopolish
-4.03	0.991234	0.628674	Nanopolish
-4.04	0.991234	0.628299	Nanopolish
-4.05	0.991234	0.62805	Nanopolish
-4.06	0.991547	0.62775	Nanopolish
-4.08	0.991547	0.627626	Nanopolish
-4.09	0.991547	0.627501	Nanopolish
-4.1	0.991547	0.627005	Nanopolish
-4.11	0.99186	0.626582	Nanopolish
-4.12	0.99186	0.626335	Nanopolish
-4.14	0.99186	0.625963	Nanopolish
-4.15	0.99186	0.625469	Nanopolish
-4.16	0.99186	0.625222	Nanopolish
-4.17	0.99186	0.624729	Nanopolish
-4.18	0.99186	0.624606	Nanopolish
-4.19	0.99186	0.624236	Nanopolish
-4.2	0.99186	0.624113	Nanopolish
-4.21	0.99186	0.623745	Nanopolish
-4.22	0.992173	0.623573	Nanopolish
-4.23	0.992173	0.623206	Nanopolish
-4.24	0.992173	0.622593	Nanopolish
-4.25	0.992173	0.622349	Nanopolish
-4.26	0.992173	0.621738	Nanopolish
-4.28	0.992173	0.621494	Nanopolish
-4.29	0.992173	0.621373	Nanopolish
-4.3	0.992173	0.621129	Nanopolish
-4.31	0.992173	0.620764	Nanopolish
-4.32	0.992173	0.620278	Nanopolish
-4.33	0.992173	0.619793	Nanopolish
-4.34	0.992486	0.619504	Nanopolish
-4.35	0.992486	0.619262	Nanopolish
-4.36	0.992486	0.618899	Nanopolish
-4.37	0.992486	0.618778	Nanopolish
-4.38	0.992486	0.618537	Nanopolish
-4.39	0.992486	0.618416	Nanopolish
-4.4	0.992486	0.618054	Nanopolish
-4.41	0.992486	0.617934	Nanopolish
-4.42	0.992486	0.617693	Nanopolish
-4.43	0.992486	0.617212	Nanopolish
-4.44	0.992486	0.616852	Nanopolish
-4.45	0.992486	0.616612	Nanopolish
-4.46	0.992486	0.616372	Nanopolish
-4.47	0.992486	0.616252	Nanopolish
-4.5	0.992486	0.616132	Nanopolish
-4.51	0.992486	0.615773	Nanopolish
-4.52	0.992486	0.615654	Nanopolish
-4.54	0.992486	0.615534	Nanopolish
-4.55	0.992486	0.615295	Nanopolish
-4.57	0.992486	0.614818	Nanopolish
-4.58	0.992486	0.61446	Nanopolish
-4.59	0.992486	0.614341	Nanopolish
-4.6	0.992486	0.613984	Nanopolish
-4.61	0.992486	0.613865	Nanopolish
-4.63	0.992486	0.613746	Nanopolish
-4.64	0.992486	0.61339	Nanopolish
-4.65	0.992486	0.613271	Nanopolish
-4.66	0.992486	0.613034	Nanopolish
-4.67	0.992486	0.61256	Nanopolish
-4.68	0.992486	0.612205	Nanopolish
-4.69	0.992799	0.61228	Nanopolish
-4.7	0.992799	0.612162	Nanopolish
-4.72	0.992799	0.611926	Nanopolish
-4.73	0.992799	0.61169	Nanopolish
-4.74	0.992799	0.611454	Nanopolish
-4.75	0.992799	0.611218	Nanopolish
-4.76	0.993112	0.611175	Nanopolish
-4.77	0.993112	0.61094	Nanopolish
-4.78	0.993425	0.610897	Nanopolish
-4.79	0.993425	0.610545	Nanopolish
-4.81	0.993425	0.61031	Nanopolish
-4.82	0.993738	0.610033	Nanopolish
-4.84	0.994051	0.60999	Nanopolish
-4.85	0.994364	0.609831	Nanopolish
-4.86	0.994364	0.609714	Nanopolish
-4.87	0.994678	0.609789	Nanopolish
-4.88	0.994678	0.609555	Nanopolish
-4.89	0.994678	0.609321	Nanopolish
-4.9	0.994678	0.608854	Nanopolish
-4.91	0.994678	0.608737	Nanopolish
-4.92	0.994678	0.608621	Nanopolish
-4.94	0.994678	0.608388	Nanopolish
-4.95	0.994991	0.608346	Nanopolish
-4.96	0.994991	0.60823	Nanopolish
-4.97	0.994991	0.607881	Nanopolish
-4.98	0.994991	0.607648	Nanopolish
-4.99	0.994991	0.6073	Nanopolish
-5	0.994991	0.607184	Nanopolish
-5.02	0.994991	0.607068	Nanopolish
-5.06	0.994991	0.606604	Nanopolish
-5.07	0.994991	0.606489	Nanopolish
-5.08	0.994991	0.606257	Nanopolish
-5.09	0.994991	0.606026	Nanopolish
-5.1	0.994991	0.60591	Nanopolish
-5.11	0.994991	0.605795	Nanopolish
-5.12	0.994991	0.605564	Nanopolish
[truncated: 25,077 more rows]
