# Supplementary material for: Systematic benchmarking of tools for CpG methylation detection from nanopore sequencing
Source: Nat Commun. 2021 Jun 8;12:3438. doi: 10.1038/s41467-021-23778-6 (PMC8187371; doi:10.1038/s41467-021-23778-6)
Supplement: Supplementary file 4 — Supplementary Data 1-13 [file 41467_2021_23778_MOESM4_ESM.zip › Source data/Supplementary_data_5.xlsx]

## Sheet: Sheet1
Chr	Pos	Set	Expected_value	Predicted_value	Method	Left_bin	Right_bin	Window
NC_000913.3	3505828	0%	0	0.285714	Nanopolish	0	5	outside
NC_000913.3	2191524	0%	0	0	Nanopolish	0	5	within
NC_000913.3	412518	0%	0	0.25	Nanopolish	0	5	outside
NC_000913.3	1869585	0%	0	0	Nanopolish	0	5	within
NC_000913.3	1898685	0%	0	0.0909091	Nanopolish	0	5	outside
NC_000913.3	4545597	0%	0	0.047619	Nanopolish	0	5	within
NC_000913.3	2687729	0%	0	0	Nanopolish	0	5	within
NC_000913.3	1898933	0%	0	0	Nanopolish	0	5	within
NC_000913.3	412361	0%	0	0.195833	Nanopolish	0	5	outside
NC_000913.3	1269960	0%	0	0.105556	Nanopolish	0	5	outside
NC_000913.3	1168358	0%	0	0.0714286	Nanopolish	0	5	outside
NC_000913.3	1270007	0%	0	0.125	Nanopolish	0	5	outside
NC_000913.3	1270541	0%	0	0.0769231	Nanopolish	0	5	outside
NC_000913.3	1814574	0%	0	0.196429	Nanopolish	0	5	outside
NC_000913.3	1055593	0%	0	0	Nanopolish	0	5	within
NC_000913.3	2687238	0%	0	0.5	Nanopolish	0	5	outside
NC_000913.3	1270166	0%	0	0.333333	Nanopolish	0	5	outside
NC_000913.3	1898715	0%	0	0	Nanopolish	0	5	within
NC_000913.3	1897782	0%	0	0.157143	Nanopolish	0	5	outside
NC_000913.3	1054874	0%	0	0.1	Nanopolish	0	5	outside
NC_000913.3	1267643	0%	0	0.05	Nanopolish	0	5	within
NC_000913.3	2687694	0%	0	0.75	Nanopolish	0	5	outside
NC_000913.3	1269751	0%	0	0.107955	Nanopolish	0	5	outside
NC_000913.3	1899723	0%	0	0.0625	Nanopolish	0	5	outside
NC_000913.3	412446	0%	0	0.0384615	Nanopolish	0	5	within
NC_000913.3	1269585	0%	0	0	Nanopolish	0	5	within
NC_000913.3	1269816	0%	0	0.0714286	Nanopolish	0	5	outside
NC_000913.3	1898644	0%	0	0.35	Nanopolish	0	5	outside
NC_000913.3	1898485	0%	0	0	Nanopolish	0	5	within
NC_000913.3	2687875	0%	0	0.277778	Nanopolish	0	5	outside
NC_000913.3	2191424	0%	0	0.0919118	Nanopolish	0	5	outside
NC_000913.3	4215718	0%	0	0	Nanopolish	0	5	within
NC_000913.3	412651	0%	0	0.166667	Nanopolish	0	5	outside
NC_000913.3	1899683	0%	0	0.4375	Nanopolish	0	5	outside
NC_000913.3	1814525	0%	0	0.125	Nanopolish	0	5	outside
NC_000913.3	1814540	0%	0	0.0416667	Nanopolish	0	5	within
NC_000913.3	1898442	0%	0	0	Nanopolish	0	5	within
NC_000913.3	4581752	0%	0	0.192647	Nanopolish	0	5	outside
NC_000913.3	2687859	0%	0	0	Nanopolish	0	5	within
NC_000913.3	1269710	0%	0	0.125	Nanopolish	0	5	outside
NC_000913.3	2687530	0%	0	0.107143	Nanopolish	0	5	outside
NC_000913.3	2040468	0%	0	0	Nanopolish	0	5	within
NC_000913.3	1898541	0%	0	0.125	Nanopolish	0	5	outside
NC_000913.3	1900069	0%	0	0.25	Nanopolish	0	5	outside
NC_000913.3	1269678	0%	0	0.125	Nanopolish	0	5	outside
NC_000913.3	965564	0%	0	0.272727	Nanopolish	0	5	outside
NC_000913.3	1269799	0%	0	0.142857	Nanopolish	0	5	outside
NC_000913.3	1897986	0%	0	0	Nanopolish	0	5	within
NC_000913.3	474727	0%	0	0.47619	Nanopolish	0	5	outside
NC_000913.3	3348601	0%	0	0.0263158	Nanopolish	0	5	within
NC_000913.3	1898139	0%	0	0.05	Nanopolish	0	5	within
NC_000913.3	412550	0%	0	0.425	Nanopolish	0	5	outside
NC_000913.3	1270334	0%	0	0	Nanopolish	0	5	within
NC_000913.3	2761965	0%	0	0.0625	Nanopolish	0	5	outside
NC_000913.3	412307	0%	0	0.0454545	Nanopolish	0	5	within
NC_000913.3	412347	0%	0	0.1	Nanopolish	0	5	outside
NC_000913.3	3104880	0%	0	0.0166667	Nanopolish	0	5	within
NC_000913.3	1898783	0%	0	0.1	Nanopolish	0	5	outside
NC_000913.3	1898829	0%	0	0	Nanopolish	0	5	within
NC_000913.3	1814439	0%	0	0.196429	Nanopolish	0	5	outside
NC_000913.3	1644334	0%	0	0	Nanopolish	0	5	within
NC_000913.3	1148512	0%	0	0.0769231	Nanopolish	0	5	outside
NC_000913.3	4544222	0%	0	0.145455	Nanopolish	0	5	outside
NC_000913.3	1814633	0%	0	0.0294118	Nanopolish	0	5	within
NC_000913.3	1149186	0%	0	0	Nanopolish	0	5	within
NC_000913.3	1055238	0%	0	0	Nanopolish	0	5	within
NC_000913.3	1869650	0%	0	0	Nanopolish	0	5	within
NC_000913.3	1643829	0%	0	0	Nanopolish	0	5	within
NC_000913.3	1898341	0%	0	0.05	Nanopolish	0	5	within
NC_000913.3	2687620	0%	0	0.0833333	Nanopolish	0	5	outside
NC_000913.3	1269527	0%	0	0.1	Nanopolish	0	5	outside
NC_000913.3	1269880	0%	0	0.5	Nanopolish	0	5	outside
NC_000913.3	1269689	0%	0	0.1625	Nanopolish	0	5	outside
NC_000913.3	1869802	0%	0	0.0333333	Nanopolish	0	5	within
NC_000913.3	1899670	0%	0	0.1	Nanopolish	0	5	outside
NC_000913.3	412385	0%	0	0.117647	Nanopolish	0	5	outside
NC_000913.3	1644042	0%	0	0.125	Nanopolish	0	5	outside
NC_000913.3	2687776	0%	0	0.0357143	Nanopolish	0	5	within
NC_000913.3	1898114	0%	0	0	Nanopolish	0	5	within
NC_000913.3	1270268	0%	0	0.229167	Nanopolish	0	5	outside
NC_000913.3	1643928	0%	0	0	Nanopolish	0	5	within
NC_000913.3	1898866	0%	0	0	Nanopolish	0	5	within
NC_000913.3	4584085	0%	0	0.166667	Nanopolish	0	5	outside
NC_000913.3	1270184	0%	0	0.414286	Nanopolish	0	5	outside
NC_000913.3	2687971	0%	0	0.35	Nanopolish	0	5	outside
NC_000913.3	2687357	0%	0	0.1	Nanopolish	0	5	outside
NC_000913.3	1898738	0%	0	0.25	Nanopolish	0	5	outside
NC_000913.3	1869627	0%	0	0.0294118	Nanopolish	0	5	within
NC_000913.3	2688027	0%	0	0.0868056	Nanopolish	0	5	outside
NC_000913.3	966371	0%	0	0.03125	Nanopolish	0	5	within
NC_000913.3	1267627	0%	0	0.0714286	Nanopolish	0	5	outside
NC_000913.3	1268042	0%	0	0.25	Nanopolish	0	5	outside
NC_000913.3	1269425	0%	0	0.194444	Nanopolish	0	5	outside
NC_000913.3	1938670	0%	0	0.166667	Nanopolish	0	5	outside
NC_000913.3	4545206	0%	0	0.214286	Nanopolish	0	5	outside
NC_000913.3	1814948	0%	0	0.208333	Nanopolish	0	5	outside
NC_000913.3	4545316	0%	0	0.107143	Nanopolish	0	5	outside
NC_000913.3	1644010	0%	0	0	Nanopolish	0	5	within
NC_000913.3	2687315	0%	0	0.111111	Nanopolish	0	5	outside
NC_000913.3	1898103	0%	0	0.166667	Nanopolish	0	5	outside
NC_000913.3	3505828	10%	0.1	0.264286	Nanopolish	5	15	outside
NC_000913.3	2191524	10%	0.1	0.14	Nanopolish	5	15	within
NC_000913.3	412518	10%	0.1	0.416667	Nanopolish	5	15	outside
NC_000913.3	1869585	10%	0.1	0.138235	Nanopolish	5	15	within
NC_000913.3	1898685	10%	0.1	0.215909	Nanopolish	5	15	outside
NC_000913.3	4545597	10%	0.1	0.167519	Nanopolish	5	15	outside
NC_000913.3	2687729	10%	0.1	0.333333	Nanopolish	5	15	outside
NC_000913.3	1898933	10%	0.1	0.161111	Nanopolish	5	15	outside
NC_000913.3	412361	10%	0.1	0.309804	Nanopolish	5	15	outside
NC_000913.3	1269960	10%	0.1	0.118056	Nanopolish	5	15	within
NC_000913.3	1168358	10%	0.1	0.142857	Nanopolish	5	15	within
NC_000913.3	1270007	10%	0.1	0.125	Nanopolish	5	15	within
NC_000913.3	1270541	10%	0.1	0.0416667	Nanopolish	5	15	outside
NC_000913.3	1814574	10%	0.1	0.321429	Nanopolish	5	15	outside
NC_000913.3	1055593	10%	0.1	0.166667	Nanopolish	5	15	outside
NC_000913.3	2687238	10%	0.1	0.583333	Nanopolish	5	15	outside
NC_000913.3	1270166	10%	0.1	0.333333	Nanopolish	5	15	outside
NC_000913.3	1898715	10%	0.1	0.404762	Nanopolish	5	15	outside
NC_000913.3	1897782	10%	0.1	0.287179	Nanopolish	5	15	outside
NC_000913.3	1054874	10%	0.1	0.18254	Nanopolish	5	15	outside
NC_000913.3	1267643	10%	0.1	0.1125	Nanopolish	5	15	within
NC_000913.3	2687694	10%	0.1	0.833333	Nanopolish	5	15	outside
NC_000913.3	1269751	10%	0.1	0.0555556	Nanopolish	5	15	within
NC_000913.3	1899723	10%	0.1	0.156566	Nanopolish	5	15	outside
NC_000913.3	412446	10%	0.1	0.205128	Nanopolish	5	15	outside
NC_000913.3	1269585	10%	0.1	0	Nanopolish	5	15	outside
NC_000913.3	1269816	10%	0.1	0.0714286	Nanopolish	5	15	within
NC_000913.3	1898644	10%	0.1	0.442857	Nanopolish	5	15	outside
NC_000913.3	1898485	10%	0.1	0.140476	Nanopolish	5	15	within
NC_000913.3	2687875	10%	0.1	0.430769	Nanopolish	5	15	outside
NC_000913.3	2191424	10%	0.1	0.245614	Nanopolish	5	15	outside
NC_000913.3	4215718	10%	0.1	0.0416667	Nanopolish	5	15	outside
NC_000913.3	412651	10%	0.1	0.340909	Nanopolish	5	15	outside
NC_000913.3	1899683	10%	0.1	0.511111	Nanopolish	5	15	outside
NC_000913.3	1814525	10%	0.1	0.25	Nanopolish	5	15	outside
NC_000913.3	1814540	10%	0.1	0.115385	Nanopolish	5	15	within
NC_000913.3	1898442	10%	0.1	0.166667	Nanopolish	5	15	outside
NC_000913.3	4581752	10%	0.1	0.261364	Nanopolish	5	15	outside
NC_000913.3	2687859	10%	0.1	0.5	Nanopolish	5	15	outside
NC_000913.3	1269710	10%	0.1	0.0714286	Nanopolish	5	15	within
NC_000913.3	2687530	10%	0.1	0.277778	Nanopolish	5	15	outside
NC_000913.3	2040468	10%	0.1	0	Nanopolish	5	15	outside
NC_000913.3	1898541	10%	0.1	0.0555556	Nanopolish	5	15	within
NC_000913.3	1900069	10%	0.1	0.305556	Nanopolish	5	15	outside
NC_000913.3	1269678	10%	0.1	0	Nanopolish	5	15	outside
NC_000913.3	965564	10%	0.1	0.333333	Nanopolish	5	15	outside
NC_000913.3	1269799	10%	0.1	0.142857	Nanopolish	5	15	within
NC_000913.3	1897986	10%	0.1	0.154762	Nanopolish	5	15	outside
NC_000913.3	474727	10%	0.1	0.6	Nanopolish	5	15	outside
NC_000913.3	3348601	10%	0.1	0.0490431	Nanopolish	5	15	outside
NC_000913.3	1898139	10%	0.1	0.160714	Nanopolish	5	15	outside
NC_000913.3	412550	10%	0.1	0.541667	Nanopolish	5	15	outside
NC_000913.3	1270334	10%	0.1	0	Nanopolish	5	15	outside
NC_000913.3	2761965	10%	0.1	0.321429	Nanopolish	5	15	outside
NC_000913.3	412307	10%	0.1	0.265385	Nanopolish	5	15	outside
NC_000913.3	412347	10%	0.1	0.305195	Nanopolish	5	15	outside
NC_000913.3	3104880	10%	0.1	0.0517241	Nanopolish	5	15	within
NC_000913.3	1898783	10%	0.1	0.155556	Nanopolish	5	15	outside
NC_000913.3	1898829	10%	0.1	0.14881	Nanopolish	5	15	within
NC_000913.3	1814439	10%	0.1	0.416667	Nanopolish	5	15	outside
NC_000913.3	1644334	10%	0.1	0.0714286	Nanopolish	5	15	within
NC_000913.3	1148512	10%	0.1	0.133333	Nanopolish	5	15	within
NC_000913.3	4544222	10%	0.1	0.306818	Nanopolish	5	15	outside
NC_000913.3	1814633	10%	0.1	0.188596	Nanopolish	5	15	outside
NC_000913.3	1149186	10%	0.1	0.104762	Nanopolish	5	15	within
NC_000913.3	1055238	10%	0.1	0.0714286	Nanopolish	5	15	within
NC_000913.3	1869650	10%	0.1	0.181319	Nanopolish	5	15	outside
NC_000913.3	1643829	10%	0.1	0.135417	Nanopolish	5	15	within
NC_000913.3	1898341	10%	0.1	0.227273	Nanopolish	5	15	outside
NC_000913.3	2687620	10%	0.1	0.142857	Nanopolish	5	15	within
NC_000913.3	1269527	10%	0.1	0.1	Nanopolish	5	15	within
NC_000913.3	1269880	10%	0.1	0.5	Nanopolish	5	15	outside
NC_000913.3	1269689	10%	0.1	0.229167	Nanopolish	5	15	outside
NC_000913.3	1869802	10%	0.1	0.188596	Nanopolish	5	15	outside
NC_000913.3	1899670	10%	0.1	0.145455	Nanopolish	5	15	within
NC_000913.3	412385	10%	0.1	0.236842	Nanopolish	5	15	outside
NC_000913.3	1644042	10%	0.1	0.2	Nanopolish	5	15	outside
NC_000913.3	2687776	10%	0.1	0.198052	Nanopolish	5	15	outside
NC_000913.3	1898114	10%	0.1	0.0940171	Nanopolish	5	15	within
NC_000913.3	1270268	10%	0.1	0.184524	Nanopolish	5	15	outside
NC_000913.3	1643928	10%	0.1	0.214286	Nanopolish	5	15	outside
NC_000913.3	1898866	10%	0.1	0	Nanopolish	5	15	outside
NC_000913.3	4584085	10%	0.1	0.202381	Nanopolish	5	15	outside
NC_000913.3	1270184	10%	0.1	0.333333	Nanopolish	5	15	outside
NC_000913.3	2687971	10%	0.1	0.475	Nanopolish	5	15	outside
NC_000913.3	2687357	10%	0.1	0.261111	Nanopolish	5	15	outside
NC_000913.3	1898738	10%	0.1	0.444444	Nanopolish	5	15	outside
NC_000913.3	1869627	10%	0.1	0.15	Nanopolish	5	15	within
NC_000913.3	2688027	10%	0.1	0.221429	Nanopolish	5	15	outside
NC_000913.3	966371	10%	0.1	0.1125	Nanopolish	5	15	within
NC_000913.3	1267627	10%	0.1	0.0714286	Nanopolish	5	15	within
NC_000913.3	1268042	10%	0.1	0.25	Nanopolish	5	15	outside
NC_000913.3	1269425	10%	0.1	0.125	Nanopolish	5	15	within
NC_000913.3	1938670	10%	0.1	0.25	Nanopolish	5	15	outside
NC_000913.3	4545206	10%	0.1	0.375	Nanopolish	5	15	outside
NC_000913.3	1814948	10%	0.1	0.458333	Nanopolish	5	15	outside
NC_000913.3	4545316	10%	0.1	0.260417	Nanopolish	5	15	outside
NC_000913.3	1644010	10%	0.1	0.291667	Nanopolish	5	15	outside
NC_000913.3	2687315	10%	0.1	0.258741	Nanopolish	5	15	outside
NC_000913.3	1898103	10%	0.1	0.25	Nanopolish	5	15	outside
NC_000913.3	3505828	20%	0.2	0.349206	Nanopolish	15	25	outside
NC_000913.3	2191524	20%	0.2	0.25	Nanopolish	15	25	within
NC_000913.3	412518	20%	0.2	0.491071	Nanopolish	15	25	outside
NC_000913.3	1869585	20%	0.2	0.216667	Nanopolish	15	25	within
NC_000913.3	1898685	20%	0.2	0.236111	Nanopolish	15	25	within
NC_000913.3	4545597	20%	0.2	0.229167	Nanopolish	15	25	within
NC_000913.3	2687729	20%	0.2	0.416667	Nanopolish	15	25	outside
NC_000913.3	1898933	20%	0.2	0.175	Nanopolish	15	25	within
NC_000913.3	412361	20%	0.2	0.40873	Nanopolish	15	25	outside
NC_000913.3	1269960	20%	0.2	0.322222	Nanopolish	15	25	outside
NC_000913.3	1168358	20%	0.2	0.196429	Nanopolish	15	25	within
NC_000913.3	1270007	20%	0.2	0.285714	Nanopolish	15	25	outside
NC_000913.3	1270541	20%	0.2	0.282051	Nanopolish	15	25	outside
NC_000913.3	1814574	20%	0.2	0.25	Nanopolish	15	25	within
NC_000913.3	1055593	20%	0.2	0.416667	Nanopolish	15	25	outside
NC_000913.3	2687238	20%	0.2	0.6	Nanopolish	15	25	outside
NC_000913.3	1270166	20%	0.2	0.619048	Nanopolish	15	25	outside
NC_000913.3	1898715	20%	0.2	0.404762	Nanopolish	15	25	outside
NC_000913.3	1897782	20%	0.2	0.315152	Nanopolish	15	25	outside
NC_000913.3	1054874	20%	0.2	0.244318	Nanopolish	15	25	within
NC_000913.3	1267643	20%	0.2	0.261111	Nanopolish	15	25	outside
NC_000913.3	2687694	20%	0.2	0.833333	Nanopolish	15	25	outside
NC_000913.3	1269751	20%	0.2	0.266667	Nanopolish	15	25	outside
NC_000913.3	1899723	20%	0.2	0.188312	Nanopolish	15	25	within
NC_000913.3	412446	20%	0.2	0.355556	Nanopolish	15	25	outside
NC_000913.3	1269585	20%	0.2	0.0555556	Nanopolish	15	25	outside
NC_000913.3	1269816	20%	0.2	0.339286	Nanopolish	15	25	outside
NC_000913.3	1898644	20%	0.2	0.442857	Nanopolish	15	25	outside
NC_000913.3	1898485	20%	0.2	0.158333	Nanopolish	15	25	within
NC_000913.3	2687875	20%	0.2	0.519231	Nanopolish	15	25	outside
NC_000913.3	2191424	20%	0.2	0.358852	Nanopolish	15	25	outside
NC_000913.3	4215718	20%	0.2	0.133929	Nanopolish	15	25	outside
NC_000913.3	412651	20%	0.2	0.392857	Nanopolish	15	25	outside
NC_000913.3	1899683	20%	0.2	0.4625	Nanopolish	15	25	outside
NC_000913.3	1814525	20%	0.2	0.25	Nanopolish	15	25	within
NC_000913.3	1814540	20%	0.2	0.0909091	Nanopolish	15	25	outside
NC_000913.3	1898442	20%	0.2	0.214286	Nanopolish	15	25	within
NC_000913.3	4581752	20%	0.2	0.445013	Nanopolish	15	25	outside
NC_000913.3	2687859	20%	0.2	0.6	Nanopolish	15	25	outside
NC_000913.3	1269710	20%	0.2	0.278409	Nanopolish	15	25	outside
NC_000913.3	2687530	20%	0.2	0.361607	Nanopolish	15	25	outside
NC_000913.3	2040468	20%	0.2	0.25	Nanopolish	15	25	within
NC_000913.3	1898541	20%	0.2	0.0555556	Nanopolish	15	25	outside
NC_000913.3	1900069	20%	0.2	0.3125	Nanopolish	15	25	outside
NC_000913.3	1269678	20%	0.2	0.125	Nanopolish	15	25	outside
NC_000913.3	965564	20%	0.2	0.363636	Nanopolish	15	25	outside
NC_000913.3	1269799	20%	0.2	0.327778	Nanopolish	15	25	outside
NC_000913.3	1897986	20%	0.2	0.183333	Nanopolish	15	25	within
NC_000913.3	474727	20%	0.2	0.65	Nanopolish	15	25	outside
NC_000913.3	3348601	20%	0.2	0.192584	Nanopolish	15	25	within
NC_000913.3	1898139	20%	0.2	0.185714	Nanopolish	15	25	within
NC_000913.3	412550	20%	0.2	0.678571	Nanopolish	15	25	outside
NC_000913.3	1270334	20%	0.2	0.138462	Nanopolish	15	25	outside
NC_000913.3	2761965	20%	0.2	0.464286	Nanopolish	15	25	outside
NC_000913.3	412307	20%	0.2	0.412587	Nanopolish	15	25	outside
NC_000913.3	412347	20%	0.2	0.487179	Nanopolish	15	25	outside
NC_000913.3	3104880	20%	0.2	0.0892857	Nanopolish	15	25	outside
NC_000913.3	1898783	20%	0.2	0.180556	Nanopolish	15	25	within
NC_000913.3	1898829	20%	0.2	0.166667	Nanopolish	15	25	within
NC_000913.3	1814439	20%	0.2	0.416667	Nanopolish	15	25	outside
NC_000913.3	1644334	20%	0.2	0.1875	Nanopolish	15	25	within
NC_000913.3	1148512	20%	0.2	0.175	Nanopolish	15	25	within
NC_000913.3	4544222	20%	0.2	0.423077	Nanopolish	15	25	outside
NC_000913.3	1814633	20%	0.2	0.208556	Nanopolish	15	25	within
NC_000913.3	1149186	20%	0.2	0.138095	Nanopolish	15	25	outside
NC_000913.3	1055238	20%	0.2	0.267857	Nanopolish	15	25	outside
NC_000913.3	1869650	20%	0.2	0.252747	Nanopolish	15	25	outside
NC_000913.3	1643829	20%	0.2	0.257576	Nanopolish	15	25	outside
NC_000913.3	1898341	20%	0.2	0.227273	Nanopolish	15	25	within
NC_000913.3	2687620	20%	0.2	0.242857	Nanopolish	15	25	within
NC_000913.3	1269527	20%	0.2	0.2	Nanopolish	15	25	within
NC_000913.3	1269880	20%	0.2	0.642857	Nanopolish	15	25	outside
NC_000913.3	1269689	20%	0.2	0.5	Nanopolish	15	25	outside
NC_000913.3	1869802	20%	0.2	0.267544	Nanopolish	15	25	outside
NC_000913.3	1899670	20%	0.2	0.145455	Nanopolish	15	25	outside
NC_000913.3	412385	20%	0.2	0.336364	Nanopolish	15	25	outside
NC_000913.3	1644042	20%	0.2	0.333333	Nanopolish	15	25	outside
NC_000913.3	2687776	20%	0.2	0.266667	Nanopolish	15	25	outside
NC_000913.3	1898114	20%	0.2	0.10989	Nanopolish	15	25	outside
NC_000913.3	1270268	20%	0.2	0.319444	Nanopolish	15	25	outside
NC_000913.3	1643928	20%	0.2	0.392857	Nanopolish	15	25	outside
NC_000913.3	1898866	20%	0.2	0	Nanopolish	15	25	outside
NC_000913.3	4584085	20%	0.2	0.508333	Nanopolish	15	25	outside
NC_000913.3	1270184	20%	0.2	0.55	Nanopolish	15	25	outside
NC_000913.3	2687971	20%	0.2	0.533333	Nanopolish	15	25	outside
NC_000913.3	2687357	20%	0.2	0.306818	Nanopolish	15	25	outside
NC_000913.3	1898738	20%	0.2	0.47619	Nanopolish	15	25	outside
NC_000913.3	1869627	20%	0.2	0.210526	Nanopolish	15	25	within
NC_000913.3	2688027	20%	0.2	0.257143	Nanopolish	15	25	outside
NC_000913.3	966371	20%	0.2	0.183333	Nanopolish	15	25	within
NC_000913.3	1267627	20%	0.2	0.0833333	Nanopolish	15	25	outside
NC_000913.3	1268042	20%	0.2	0.45	Nanopolish	15	25	outside
NC_000913.3	1269425	20%	0.2	0.414286	Nanopolish	15	25	outside
NC_000913.3	1938670	20%	0.2	0.446429	Nanopolish	15	25	outside
NC_000913.3	4545206	20%	0.2	0.563492	Nanopolish	15	25	outside
NC_000913.3	1814948	20%	0.2	0.431818	Nanopolish	15	25	outside
NC_000913.3	4545316	20%	0.2	0.363777	Nanopolish	15	25	outside
NC_000913.3	1644010	20%	0.2	0.47619	Nanopolish	15	25	outside
NC_000913.3	2687315	20%	0.2	0.342857	Nanopolish	15	25	outside
NC_000913.3	1898103	20%	0.2	0.25	Nanopolish	15	25	within
NC_000913.3	3505828	30%	0.3	0.404762	Nanopolish	25	35	outside
NC_000913.3	2191524	30%	0.3	0.31746	Nanopolish	25	35	within
NC_000913.3	412518	30%	0.3	0.5875	Nanopolish	25	35	outside
NC_000913.3	1869585	30%	0.3	0.405882	Nanopolish	25	35	outside
NC_000913.3	1898685	30%	0.3	0.316667	Nanopolish	25	35	within
NC_000913.3	4545597	30%	0.3	0.311111	Nanopolish	25	35	within
NC_000913.3	2687729	30%	0.3	0.464286	Nanopolish	25	35	outside
NC_000913.3	1898933	30%	0.3	0.266667	Nanopolish	25	35	within
NC_000913.3	412361	30%	0.3	0.498039	Nanopolish	25	35	outside
NC_000913.3	1269960	30%	0.3	0.45	Nanopolish	25	35	outside
NC_000913.3	1168358	30%	0.3	0.375	Nanopolish	25	35	outside
NC_000913.3	1270007	30%	0.3	0.333333	Nanopolish	25	35	within
NC_000913.3	1270541	30%	0.3	0.376068	Nanopolish	25	35	outside
NC_000913.3	1814574	30%	0.3	0.3125	Nanopolish	25	35	within
NC_000913.3	1055593	30%	0.3	0.541667	Nanopolish	25	35	outside
NC_000913.3	2687238	30%	0.3	0.666667	Nanopolish	25	35	outside
NC_000913.3	1270166	30%	0.3	0.690476	Nanopolish	25	35	outside
NC_000913.3	1898715	30%	0.3	0.517857	Nanopolish	25	35	outside
NC_000913.3	1897782	30%	0.3	0.414216	Nanopolish	25	35	outside
NC_000913.3	1054874	30%	0.3	0.358333	Nanopolish	25	35	outside
NC_000913.3	1267643	30%	0.3	0.422222	Nanopolish	25	35	outside
NC_000913.3	2687694	30%	0.3	0.75	Nanopolish	25	35	outside
NC_000913.3	1269751	30%	0.3	0.4	Nanopolish	25	35	outside
NC_000913.3	1899723	30%	0.3	0.354167	Nanopolish	25	35	outside
NC_000913.3	412446	30%	0.3	0.486111	Nanopolish	25	35	outside
NC_000913.3	1269585	30%	0.3	0.111111	Nanopolish	25	35	outside
NC_000913.3	1269816	30%	0.3	0.5125	Nanopolish	25	35	outside
NC_000913.3	1898644	30%	0.3	0.5875	Nanopolish	25	35	outside
NC_000913.3	1898485	30%	0.3	0.25	Nanopolish	25	35	within
NC_000913.3	2687875	30%	0.3	0.563492	Nanopolish	25	35	outside
NC_000913.3	2191424	30%	0.3	0.439394	Nanopolish	25	35	outside
NC_000913.3	4215718	30%	0.3	0.165158	Nanopolish	25	35	outside
NC_000913.3	412651	30%	0.3	0.4375	Nanopolish	25	35	outside
NC_000913.3	1899683	30%	0.3	0.527778	Nanopolish	25	35	outside
NC_000913.3	1814525	30%	0.3	0.285714	Nanopolish	25	35	within
NC_000913.3	1814540	30%	0.3	0.174242	Nanopolish	25	35	outside
NC_000913.3	1898442	30%	0.3	0.214286	Nanopolish	25	35	outside
NC_000913.3	4581752	30%	0.3	0.485882	Nanopolish	25	35	outside
NC_000913.3	2687859	30%	0.3	0.666667	Nanopolish	25	35	outside
NC_000913.3	1269710	30%	0.3	0.414141	Nanopolish	25	35	outside
NC_000913.3	2687530	30%	0.3	0.457516	Nanopolish	25	35	outside
NC_000913.3	2040468	30%	0.3	0.25	Nanopolish	25	35	within
NC_000913.3	1898541	30%	0.3	0.225	Nanopolish	25	35	outside
NC_000913.3	1900069	30%	0.3	0.423611	Nanopolish	25	35	outside
NC_000913.3	1269678	30%	0.3	0.125	Nanopolish	25	35	outside
NC_000913.3	965564	30%	0.3	0.692308	Nanopolish	25	35	outside
NC_000913.3	1269799	30%	0.3	0.4	Nanopolish	25	35	outside
NC_000913.3	1897986	30%	0.3	0.25	Nanopolish	25	35	within
NC_000913.3	474727	30%	0.3	0.708333	Nanopolish	25	35	outside
NC_000913.3	3348601	30%	0.3	0.29375	Nanopolish	25	35	within
NC_000913.3	1898139	30%	0.3	0.306818	Nanopolish	25	35	within
NC_000913.3	412550	30%	0.3	0.8	Nanopolish	25	35	outside
NC_000913.3	1270334	30%	0.3	0.258741	Nanopolish	25	35	within
NC_000913.3	2761965	30%	0.3	0.519048	Nanopolish	25	35	outside
NC_000913.3	412307	30%	0.3	0.538462	Nanopolish	25	35	outside
NC_000913.3	412347	30%	0.3	0.602273	Nanopolish	25	35	outside
NC_000913.3	3104880	30%	0.3	0.174208	Nanopolish	25	35	outside
NC_000913.3	1898783	30%	0.3	0.25	Nanopolish	25	35	within
NC_000913.3	1898829	30%	0.3	0.278846	Nanopolish	25	35	within
NC_000913.3	1814439	30%	0.3	0.477273	Nanopolish	25	35	outside
NC_000913.3	1644334	30%	0.3	0.297203	Nanopolish	25	35	within
NC_000913.3	1148512	30%	0.3	0.325	Nanopolish	25	35	within
NC_000913.3	4544222	30%	0.3	0.552381	Nanopolish	25	35	outside
NC_000913.3	1814633	30%	0.3	0.291667	Nanopolish	25	35	within
NC_000913.3	1149186	30%	0.3	0.3125	Nanopolish	25	35	within
NC_000913.3	1055238	30%	0.3	0.375	Nanopolish	25	35	outside
NC_000913.3	1869650	30%	0.3	0.410714	Nanopolish	25	35	outside
NC_000913.3	1643829	30%	0.3	0.414216	Nanopolish	25	35	outside
NC_000913.3	1898341	30%	0.3	0.30303	Nanopolish	25	35	within
NC_000913.3	2687620	30%	0.3	0.380952	Nanopolish	25	35	outside
NC_000913.3	1269527	30%	0.3	0.285714	Nanopolish	25	35	within
NC_000913.3	1269880	30%	0.3	0.714286	Nanopolish	25	35	outside
NC_000913.3	1269689	30%	0.3	0.606061	Nanopolish	25	35	outside
NC_000913.3	1869802	30%	0.3	0.41886	Nanopolish	25	35	outside
NC_000913.3	1899670	30%	0.3	0.30303	Nanopolish	25	35	within
NC_000913.3	412385	30%	0.3	0.4	Nanopolish	25	35	outside
NC_000913.3	1644042	30%	0.3	0.440476	Nanopolish	25	35	outside
NC_000913.3	2687776	30%	0.3	0.354167	Nanopolish	25	35	outside
NC_000913.3	1898114	30%	0.3	0.166667	Nanopolish	25	35	outside
NC_000913.3	1270268	30%	0.3	0.416667	Nanopolish	25	35	outside
NC_000913.3	1643928	30%	0.3	0.4375	Nanopolish	25	35	outside
NC_000913.3	1898866	30%	0.3	0	Nanopolish	25	35	outside
NC_000913.3	4584085	30%	0.3	0.541667	Nanopolish	25	35	outside
NC_000913.3	1270184	30%	0.3	0.676136	Nanopolish	25	35	outside
NC_000913.3	2687971	30%	0.3	0.583333	Nanopolish	25	35	outside
NC_000913.3	2687357	30%	0.3	0.375	Nanopolish	25	35	outside
NC_000913.3	1898738	30%	0.3	0.520833	Nanopolish	25	35	outside
NC_000913.3	1869627	30%	0.3	0.364706	Nanopolish	25	35	outside
NC_000913.3	2688027	30%	0.3	0.341667	Nanopolish	25	35	within
NC_000913.3	966371	30%	0.3	0.354167	Nanopolish	25	35	outside
NC_000913.3	1267627	30%	0.3	0.214286	Nanopolish	25	35	outside
NC_000913.3	1268042	30%	0.3	0.45	Nanopolish	25	35	outside
NC_000913.3	1269425	30%	0.3	0.527778	Nanopolish	25	35	outside
NC_000913.3	1938670	30%	0.3	0.471429	Nanopolish	25	35	outside
NC_000913.3	4545206	30%	0.3	0.583333	Nanopolish	25	35	outside
NC_000913.3	1814948	30%	0.3	0.533333	Nanopolish	25	35	outside
NC_000913.3	4545316	30%	0.3	0.477444	Nanopolish	25	35	outside
NC_000913.3	1644010	30%	0.3	0.653846	Nanopolish	25	35	outside
NC_000913.3	2687315	30%	0.3	0.393939	Nanopolish	25	35	outside
NC_000913.3	1898103	30%	0.3	0.3	Nanopolish	25	35	within
NC_000913.3	3505828	40%	0.4	0.482143	Nanopolish	35	45	outside
NC_000913.3	2191524	40%	0.4	0.360294	Nanopolish	35	45	within
NC_000913.3	412518	40%	0.4	0.681818	Nanopolish	35	45	outside
NC_000913.3	1869585	40%	0.4	0.53125	Nanopolish	35	45	outside
NC_000913.3	1898685	40%	0.4	0.377273	Nanopolish	35	45	within
NC_000913.3	4545597	40%	0.4	0.345	Nanopolish	35	45	outside
NC_000913.3	2687729	40%	0.4	0.8125	Nanopolish	35	45	outside
NC_000913.3	1898933	40%	0.4	0.316667	Nanopolish	35	45	outside
NC_000913.3	412361	40%	0.4	0.529825	Nanopolish	35	45	outside
NC_000913.3	1269960	40%	0.4	0.5	Nanopolish	35	45	outside
NC_000913.3	1168358	40%	0.4	0.505682	Nanopolish	35	45	outside
NC_000913.3	1270007	40%	0.4	0.4125	Nanopolish	35	45	within
NC_000913.3	1270541	40%	0.4	0.531818	Nanopolish	35	45	outside
NC_000913.3	1814574	40%	0.4	0.433333	Nanopolish	35	45	within
NC_000913.3	1055593	40%	0.4	0.75	Nanopolish	35	45	outside
NC_000913.3	2687238	40%	0.4	0.785714	Nanopolish	35	45	outside
NC_000913.3	1270166	40%	0.4	0.720779	Nanopolish	35	45	outside
NC_000913.3	1898715	40%	0.4	0.660714	Nanopolish	35	45	outside
NC_000913.3	1897782	40%	0.4	0.495475	Nanopolish	35	45	outside
NC_000913.3	1054874	40%	0.4	0.472222	Nanopolish	35	45	outside
NC_000913.3	1267643	40%	0.4	0.534722	Nanopolish	35	45	outside
NC_000913.3	2687694	40%	0.4	0.875	Nanopolish	35	45	outside
NC_000913.3	1269751	40%	0.4	0.566667	Nanopolish	35	45	outside
NC_000913.3	1899723	40%	0.4	0.418269	Nanopolish	35	45	within
NC_000913.3	412446	40%	0.4	0.511111	Nanopolish	35	45	outside
NC_000913.3	1269585	40%	0.4	0.125	Nanopolish	35	45	outside
NC_000913.3	1269816	40%	0.4	0.575	Nanopolish	35	45	outside
NC_000913.3	1898644	40%	0.4	0.6875	Nanopolish	35	45	outside
NC_000913.3	1898485	40%	0.4	0.3125	Nanopolish	35	45	outside
NC_000913.3	2687875	40%	0.4	0.646154	Nanopolish	35	45	outside
NC_000913.3	2191424	40%	0.4	0.487013	Nanopolish	35	45	outside
NC_000913.3	4215718	40%	0.4	0.233173	Nanopolish	35	45	outside
NC_000913.3	412651	40%	0.4	0.534722	Nanopolish	35	45	outside
NC_000913.3	1899683	40%	0.4	0.539683	Nanopolish	35	45	outside
NC_000913.3	1814525	40%	0.4	0.285714	Nanopolish	35	45	outside
NC_000913.3	1814540	40%	0.4	0.279221	Nanopolish	35	45	outside
NC_000913.3	1898442	40%	0.4	0.214286	Nanopolish	35	45	outside
NC_000913.3	4581752	40%	0.4	0.507937	Nanopolish	35	45	outside
NC_000913.3	2687859	40%	0.4	0.833333	Nanopolish	35	45	outside
NC_000913.3	1269710	40%	0.4	0.55	Nanopolish	35	45	outside
NC_000913.3	2687530	40%	0.4	0.6625	Nanopolish	35	45	outside
NC_000913.3	2040468	40%	0.4	0.458333	Nanopolish	35	45	outside
NC_000913.3	1898541	40%	0.4	0.291667	Nanopolish	35	45	outside
NC_000913.3	1900069	40%	0.4	0.444444	Nanopolish	35	45	within
NC_000913.3	1269678	40%	0.4	0.125	Nanopolish	35	45	outside
NC_000913.3	965564	40%	0.4	0.708333	Nanopolish	35	45	outside
NC_000913.3	1269799	40%	0.4	0.461111	Nanopolish	35	45	outside
NC_000913.3	1897986	40%	0.4	0.333333	Nanopolish	35	45	outside
NC_000913.3	474727	40%	0.4	0.758333	Nanopolish	35	45	outside
NC_000913.3	3348601	40%	0.4	0.355392	Nanopolish	35	45	within
NC_000913.3	1898139	40%	0.4	0.369318	Nanopolish	35	45	within
NC_000913.3	412550	40%	0.4	0.833333	Nanopolish	35	45	outside
NC_000913.3	1270334	40%	0.4	0.363636	Nanopolish	35	45	within
NC_000913.3	2761965	40%	0.4	0.614583	Nanopolish	35	45	outside
NC_000913.3	412307	40%	0.4	0.626374	Nanopolish	35	45	outside
NC_000913.3	412347	40%	0.4	0.680556	Nanopolish	35	45	outside
NC_000913.3	3104880	40%	0.4	0.241071	Nanopolish	35	45	outside
NC_000913.3	1898783	40%	0.4	0.306818	Nanopolish	35	45	outside
NC_000913.3	1898829	40%	0.4	0.362179	Nanopolish	35	45	within
NC_000913.3	1814439	40%	0.4	0.583333	Nanopolish	35	45	outside
NC_000913.3	1644334	40%	0.4	0.441729	Nanopolish	35	45	within
NC_000913.3	1148512	40%	0.4	0.435897	Nanopolish	35	45	within
NC_000913.3	4544222	40%	0.4	0.583333	Nanopolish	35	45	outside
NC_000913.3	1814633	40%	0.4	0.452991	Nanopolish	35	45	outside
NC_000913.3	1149186	40%	0.4	0.485714	Nanopolish	35	45	outside
NC_000913.3	1055238	40%	0.4	0.402778	Nanopolish	35	45	within
NC_000913.3	1869650	40%	0.4	0.545238	Nanopolish	35	45	outside
NC_000913.3	1643829	40%	0.4	0.533937	Nanopolish	35	45	outside
NC_000913.3	1898341	40%	0.4	0.348485	Nanopolish	35	45	outside
NC_000913.3	2687620	40%	0.4	0.5	Nanopolish	35	45	outside
NC_000913.3	1269527	40%	0.4	0.416667	Nanopolish	35	45	within
NC_000913.3	1269880	40%	0.4	0.8	Nanopolish	35	45	outside
NC_000913.3	1269689	40%	0.4	0.742424	Nanopolish	35	45	outside
NC_000913.3	1869802	40%	0.4	0.525	Nanopolish	35	45	outside
NC_000913.3	1899670	40%	0.4	0.366667	Nanopolish	35	45	within
NC_000913.3	412385	40%	0.4	0.483333	Nanopolish	35	45	outside
NC_000913.3	1644042	40%	0.4	0.616071	Nanopolish	35	45	outside
NC_000913.3	2687776	40%	0.4	0.519231	Nanopolish	35	45	outside
NC_000913.3	1898114	40%	0.4	0.215909	Nanopolish	35	45	outside
NC_000913.3	1270268	40%	0.4	0.479798	Nanopolish	35	45	outside
NC_000913.3	1643928	40%	0.4	0.5625	Nanopolish	35	45	outside
NC_000913.3	1898866	40%	0.4	0.111111	Nanopolish	35	45	outside
NC_000913.3	4584085	40%	0.4	0.627273	Nanopolish	35	45	outside
NC_000913.3	1270184	40%	0.4	0.702381	Nanopolish	35	45	outside
NC_000913.3	2687971	40%	0.4	0.7125	Nanopolish	35	45	outside
NC_000913.3	2687357	40%	0.4	0.522727	Nanopolish	35	45	outside
NC_000913.3	1898738	40%	0.4	0.6875	Nanopolish	35	45	outside
NC_000913.3	1869627	40%	0.4	0.441919	Nanopolish	35	45	within
NC_000913.3	2688027	40%	0.4	0.483974	Nanopolish	35	45	outside
NC_000913.3	966371	40%	0.4	0.430556	Nanopolish	35	45	within
NC_000913.3	1267627	40%	0.4	0.333333	Nanopolish	35	45	outside
NC_000913.3	1268042	40%	0.4	0.45	Nanopolish	35	45	within
NC_000913.3	1269425	40%	0.4	0.622222	Nanopolish	35	45	outside
NC_000913.3	1938670	40%	0.4	0.541667	Nanopolish	35	45	outside
NC_000913.3	4545206	40%	0.4	0.633333	Nanopolish	35	45	outside
NC_000913.3	1814948	40%	0.4	0.560606	Nanopolish	35	45	outside
NC_000913.3	4545316	40%	0.4	0.510714	Nanopolish	35	45	outside
NC_000913.3	1644010	40%	0.4	0.708333	Nanopolish	35	45	outside
NC_000913.3	2687315	40%	0.4	0.525	Nanopolish	35	45	outside
NC_000913.3	1898103	40%	0.4	0.371429	Nanopolish	35	45	within
NC_000913.3	3505828	50%	0.5	0.5625	Nanopolish	45	55	outside
NC_000913.3	2191524	50%	0.5	0.507937	Nanopolish	45	55	within
NC_000913.3	412518	50%	0.5	0.722222	Nanopolish	45	55	outside
NC_000913.3	1869585	50%	0.5	0.649798	Nanopolish	45	55	outside
NC_000913.3	1898685	50%	0.5	0.42803	Nanopolish	45	55	outside
NC_000913.3	4545597	50%	0.5	0.416667	Nanopolish	45	55	outside
NC_000913.3	2687729	50%	0.5	0.833333	Nanopolish	45	55	outside
NC_000913.3	1898933	50%	0.5	0.45	Nanopolish	45	55	within
NC_000913.3	412361	50%	0.5	0.575188	Nanopolish	45	55	outside
NC_000913.3	1269960	50%	0.5	0.579365	Nanopolish	45	55	outside
NC_000913.3	1168358	50%	0.5	0.532468	Nanopolish	45	55	within
NC_000913.3	1270007	50%	0.5	0.45	Nanopolish	45	55	within
NC_000913.3	1270541	50%	0.5	0.590909	Nanopolish	45	55	outside
NC_000913.3	1814574	50%	0.5	0.527473	Nanopolish	45	55	within
NC_000913.3	1055593	50%	0.5	0.75	Nanopolish	45	55	outside
NC_000913.3	2687238	50%	0.5	0.888889	Nanopolish	45	55	outside
NC_000913.3	1270166	50%	0.5	0.792208	Nanopolish	45	55	outside
NC_000913.3	1898715	50%	0.5	0.732143	Nanopolish	45	55	outside
NC_000913.3	1897782	50%	0.5	0.543269	Nanopolish	45	55	within
NC_000913.3	1054874	50%	0.5	0.541667	Nanopolish	45	55	within
NC_000913.3	1267643	50%	0.5	0.613636	Nanopolish	45	55	outside
NC_000913.3	2687694	50%	0.5	1	Nanopolish	45	55	outside
NC_000913.3	1269751	50%	0.5	0.638889	Nanopolish	45	55	outside
NC_000913.3	1899723	50%	0.5	0.540404	Nanopolish	45	55	within
NC_000913.3	412446	50%	0.5	0.551948	Nanopolish	45	55	outside
NC_000913.3	1269585	50%	0.5	0.392857	Nanopolish	45	55	outside
NC_000913.3	1269816	50%	0.5	0.7	Nanopolish	45	55	outside
NC_000913.3	1898644	50%	0.5	0.6875	Nanopolish	45	55	outside
NC_000913.3	1898485	50%	0.5	0.420513	Nanopolish	45	55	outside
NC_000913.3	2687875	50%	0.5	0.732143	Nanopolish	45	55	outside
NC_000913.3	2191424	50%	0.5	0.6125	Nanopolish	45	55	outside
NC_000913.3	4215718	50%	0.5	0.341346	Nanopolish	45	55	outside
NC_000913.3	412651	50%	0.5	0.583333	Nanopolish	45	55	outside
NC_000913.3	1899683	50%	0.5	0.548611	Nanopolish	45	55	within
NC_000913.3	1814525	50%	0.5	0.35	Nanopolish	45	55	outside
NC_000913.3	1814540	50%	0.5	0.41453	Nanopolish	45	55	outside
NC_000913.3	1898442	50%	0.5	0.214286	Nanopolish	45	55	outside
NC_000913.3	4581752	50%	0.5	0.584524	Nanopolish	45	55	outside
NC_000913.3	2687859	50%	0.5	0.857143	Nanopolish	45	55	outside
NC_000913.3	1269710	50%	0.5	0.583333	Nanopolish	45	55	outside
NC_000913.3	2687530	50%	0.5	0.75	Nanopolish	45	55	outside
NC_000913.3	2040468	50%	0.5	0.5	Nanopolish	45	55	within
NC_000913.3	1898541	50%	0.5	0.422222	Nanopolish	45	55	outside
NC_000913.3	1900069	50%	0.5	0.511111	Nanopolish	45	55	within
NC_000913.3	1269678	50%	0.5	0.125	Nanopolish	45	55	outside
NC_000913.3	965564	50%	0.5	0.727273	Nanopolish	45	55	outside
NC_000913.3	1269799	50%	0.5	0.541667	Nanopolish	45	55	within
NC_000913.3	1897986	50%	0.5	0.366667	Nanopolish	45	55	outside
NC_000913.3	474727	50%	0.5	0.8	Nanopolish	45	55	outside
NC_000913.3	3348601	50%	0.5	0.489583	Nanopolish	45	55	within
NC_000913.3	1898139	50%	0.5	0.448485	Nanopolish	45	55	outside
NC_000913.3	412550	50%	0.5	0.857143	Nanopolish	45	55	outside
NC_000913.3	1270334	50%	0.5	0.407692	Nanopolish	45	55	outside
NC_000913.3	2761965	50%	0.5	0.649123	Nanopolish	45	55	outside
NC_000913.3	412307	50%	0.5	0.744505	Nanopolish	45	55	outside
NC_000913.3	412347	50%	0.5	0.75	Nanopolish	45	55	outside
NC_000913.3	3104880	50%	0.5	0.329493	Nanopolish	45	55	outside
NC_000913.3	1898783	50%	0.5	0.375	Nanopolish	45	55	outside
NC_000913.3	1898829	50%	0.5	0.445513	Nanopolish	45	55	outside
NC_000913.3	1814439	50%	0.5	0.710317	Nanopolish	45	55	outside
NC_000913.3	1644334	50%	0.5	0.539474	Nanopolish	45	55	within
NC_000913.3	1148512	50%	0.5	0.607143	Nanopolish	45	55	outside
NC_000913.3	4544222	50%	0.5	0.62381	Nanopolish	45	55	outside
NC_000913.3	1814633	50%	0.5	0.544408	Nanopolish	45	55	within
NC_000913.3	1149186	50%	0.5	0.655556	Nanopolish	45	55	outside
NC_000913.3	1055238	50%	0.5	0.484848	Nanopolish	45	55	within
NC_000913.3	1869650	50%	0.5	0.619658	Nanopolish	45	55	outside
NC_000913.3	1643829	50%	0.5	0.640271	Nanopolish	45	55	outside
NC_000913.3	1898341	50%	0.5	0.416667	Nanopolish	45	55	outside
NC_000913.3	2687620	50%	0.5	0.669643	Nanopolish	45	55	outside
NC_000913.3	1269527	50%	0.5	0.428571	Nanopolish	45	55	outside
NC_000913.3	1269880	50%	0.5	0.818182	Nanopolish	45	55	outside
NC_000913.3	1269689	50%	0.5	0.823077	Nanopolish	45	55	outside
NC_000913.3	1869802	50%	0.5	0.603896	Nanopolish	45	55	outside
NC_000913.3	1899670	50%	0.5	0.444444	Nanopolish	45	55	outside
NC_000913.3	412385	50%	0.5	0.59127	Nanopolish	45	55	outside
NC_000913.3	1644042	50%	0.5	0.642857	Nanopolish	45	55	outside
NC_000913.3	2687776	50%	0.5	0.633333	Nanopolish	45	55	outside
NC_000913.3	1898114	50%	0.5	0.291667	Nanopolish	45	55	outside
NC_000913.3	1270268	50%	0.5	0.545455	Nanopolish	45	55	within
NC_000913.3	1643928	50%	0.5	0.6875	Nanopolish	45	55	outside
NC_000913.3	1898866	50%	0.5	0.2	Nanopolish	45	55	outside
NC_000913.3	4584085	50%	0.5	0.691667	Nanopolish	45	55	outside
NC_000913.3	1270184	50%	0.5	0.741071	Nanopolish	45	55	outside
NC_000913.3	2687971	50%	0.5	0.857143	Nanopolish	45	55	outside
NC_000913.3	2687357	50%	0.5	0.668182	Nanopolish	45	55	outside
NC_000913.3	1898738	50%	0.5	0.6875	Nanopolish	45	55	outside
NC_000913.3	1869627	50%	0.5	0.549242	Nanopolish	45	55	within
NC_000913.3	2688027	50%	0.5	0.596154	Nanopolish	45	55	outside
NC_000913.3	966371	50%	0.5	0.449495	Nanopolish	45	55	outside
NC_000913.3	1267627	50%	0.5	0.388889	Nanopolish	45	55	outside
NC_000913.3	1268042	50%	0.5	0.55	Nanopolish	45	55	outside
NC_000913.3	1269425	50%	0.5	0.666667	Nanopolish	45	55	outside
NC_000913.3	1938670	50%	0.5	0.616071	Nanopolish	45	55	outside
NC_000913.3	4545206	50%	0.5	0.611111	Nanopolish	45	55	outside
NC_000913.3	1814948	50%	0.5	0.666667	Nanopolish	45	55	outside
NC_000913.3	4545316	50%	0.5	0.525	Nanopolish	45	55	within
NC_000913.3	1644010	50%	0.5	0.727273	Nanopolish	45	55	outside
NC_000913.3	2687315	50%	0.5	0.631868	Nanopolish	45	55	outside
NC_000913.3	1898103	50%	0.5	0.466667	Nanopolish	45	55	within
NC_000913.3	3505828	60%	0.6	0.75	Nanopolish	55	65	outside
NC_000913.3	2191524	60%	0.6	0.560372	Nanopolish	55	65	within
NC_000913.3	412518	60%	0.6	0.75	Nanopolish	55	65	outside
NC_000913.3	1869585	60%	0.6	0.74183	Nanopolish	55	65	outside
NC_000913.3	1898685	60%	0.6	0.469697	Nanopolish	55	65	outside
NC_000913.3	4545597	60%	0.6	0.549275	Nanopolish	55	65	outside
NC_000913.3	2687729	60%	0.6	0.833333	Nanopolish	55	65	outside
NC_000913.3	1898933	60%	0.6	0.527778	Nanopolish	55	65	outside
NC_000913.3	412361	60%	0.6	0.690476	Nanopolish	55	65	outside
NC_000913.3	1269960	60%	0.6	0.72619	Nanopolish	55	65	outside
NC_000913.3	1168358	60%	0.6	0.675325	Nanopolish	55	65	outside
NC_000913.3	1270007	60%	0.6	0.575758	Nanopolish	55	65	within
NC_000913.3	1270541	60%	0.6	0.625	Nanopolish	55	65	within
NC_000913.3	1814574	60%	0.6	0.589744	Nanopolish	55	65	within
NC_000913.3	1055593	60%	0.6	0.8125	Nanopolish	55	65	outside
NC_000913.3	2687238	60%	0.6	0.958333	Nanopolish	55	65	outside
NC_000913.3	1270166	60%	0.6	0.8125	Nanopolish	55	65	outside
NC_000913.3	1898715	60%	0.6	0.75	Nanopolish	55	65	outside
NC_000913.3	1897782	60%	0.6	0.59375	Nanopolish	55	65	within
NC_000913.3	1054874	60%	0.6	0.568182	Nanopolish	55	65	within
NC_000913.3	1267643	60%	0.6	0.763889	Nanopolish	55	65	outside
NC_000913.3	2687694	60%	0.6	1	Nanopolish	55	65	outside
NC_000913.3	1269751	60%	0.6	0.791667	Nanopolish	55	65	outside
NC_000913.3	1899723	60%	0.6	0.520833	Nanopolish	55	65	outside
NC_000913.3	412446	60%	0.6	0.553571	Nanopolish	55	65	within
NC_000913.3	1269585	60%	0.6	0.535714	Nanopolish	55	65	outside
NC_000913.3	1269816	60%	0.6	0.854545	Nanopolish	55	65	outside
NC_000913.3	1898644	60%	0.6	0.642857	Nanopolish	55	65	within
NC_000913.3	1898485	60%	0.6	0.466667	Nanopolish	55	65	outside
NC_000913.3	2687875	60%	0.6	0.766667	Nanopolish	55	65	outside
NC_000913.3	2191424	60%	0.6	0.669683	Nanopolish	55	65	outside
NC_000913.3	4215718	60%	0.6	0.472549	Nanopolish	55	65	outside
NC_000913.3	412651	60%	0.6	0.708333	Nanopolish	55	65	outside
NC_000913.3	1899683	60%	0.6	0.604167	Nanopolish	55	65	within
NC_000913.3	1814525	60%	0.6	0.4	Nanopolish	55	65	outside
NC_000913.3	1814540	60%	0.6	0.458333	Nanopolish	55	65	outside
NC_000913.3	1898442	60%	0.6	0.214286	Nanopolish	55	65	outside
NC_000913.3	4581752	60%	0.6	0.641876	Nanopolish	55	65	within
NC_000913.3	2687859	60%	0.6	0.857143	Nanopolish	55	65	outside
NC_000913.3	1269710	60%	0.6	0.736111	Nanopolish	55	65	outside
NC_000913.3	2687530	60%	0.6	0.851282	Nanopolish	55	65	outside
NC_000913.3	2040468	60%	0.6	0.595238	Nanopolish	55	65	within
NC_000913.3	1898541	60%	0.6	0.45	Nanopolish	55	65	outside
NC_000913.3	1900069	60%	0.6	0.534091	Nanopolish	55	65	outside
NC_000913.3	1269678	60%	0.6	0.266667	Nanopolish	55	65	outside
NC_000913.3	965564	60%	0.6	0.75	Nanopolish	55	65	outside
NC_000913.3	1269799	60%	0.6	0.673077	Nanopolish	55	65	outside
NC_000913.3	1897986	60%	0.6	0.416667	Nanopolish	55	65	outside
NC_000913.3	474727	60%	0.6	0.833333	Nanopolish	55	65	outside
NC_000913.3	3348601	60%	0.6	0.520833	Nanopolish	55	65	outside
NC_000913.3	1898139	60%	0.6	0.48125	Nanopolish	55	65	outside
NC_000913.3	412550	60%	0.6	0.857143	Nanopolish	55	65	outside
NC_000913.3	1270334	60%	0.6	0.579365	Nanopolish	55	65	within
NC_000913.3	2761965	60%	0.6	0.736111	Nanopolish	55	65	outside
NC_000913.3	412307	60%	0.6	0.829861	Nanopolish	55	65	outside
NC_000913.3	412347	60%	0.6	0.775	Nanopolish	55	65	outside
NC_000913.3	3104880	60%	0.6	0.366771	Nanopolish	55	65	outside
NC_000913.3	1898783	60%	0.6	0.397727	Nanopolish	55	65	outside
NC_000913.3	1898829	60%	0.6	0.474359	Nanopolish	55	65	outside
NC_000913.3	1814439	60%	0.6	0.774725	Nanopolish	55	65	outside
NC_000913.3	1644334	60%	0.6	0.619048	Nanopolish	55	65	within
NC_000913.3	1148512	60%	0.6	0.607143	Nanopolish	55	65	within
NC_000913.3	4544222	60%	0.6	0.714286	Nanopolish	55	65	outside
NC_000913.3	1814633	60%	0.6	0.571895	Nanopolish	55	65	within
NC_000913.3	1149186	60%	0.6	0.655556	Nanopolish	55	65	outside
NC_000913.3	1055238	60%	0.6	0.6	Nanopolish	55	65	within
NC_000913.3	1869650	60%	0.6	0.707843	Nanopolish	55	65	outside
NC_000913.3	1643829	60%	0.6	0.700893	Nanopolish	55	65	outside
NC_000913.3	1898341	60%	0.6	0.459596	Nanopolish	55	65	outside
NC_000913.3	2687620	60%	0.6	0.757143	Nanopolish	55	65	outside
NC_000913.3	1269527	60%	0.6	0.428571	Nanopolish	55	65	outside
NC_000913.3	1269880	60%	0.6	0.833333	Nanopolish	55	65	outside
NC_000913.3	1269689	60%	0.6	0.958333	Nanopolish	55	65	outside
NC_000913.3	1869802	60%	0.6	0.662698	Nanopolish	55	65	outside
NC_000913.3	1899670	60%	0.6	0.514286	Nanopolish	55	65	outside
NC_000913.3	412385	60%	0.6	0.69195	Nanopolish	55	65	outside
NC_000913.3	1644042	60%	0.6	0.651786	Nanopolish	55	65	outside
NC_000913.3	2687776	60%	0.6	0.696581	Nanopolish	55	65	outside
NC_000913.3	1898114	60%	0.6	0.3125	Nanopolish	55	65	outside
NC_000913.3	1270268	60%	0.6	0.666667	Nanopolish	55	65	outside
NC_000913.3	1643928	60%	0.6	0.722222	Nanopolish	55	65	outside
NC_000913.3	1898866	60%	0.6	0.227273	Nanopolish	55	65	outside
NC_000913.3	4584085	60%	0.6	0.762821	Nanopolish	55	65	outside
NC_000913.3	1270184	60%	0.6	0.803571	Nanopolish	55	65	outside
NC_000913.3	2687971	60%	0.6	0.833333	Nanopolish	55	65	outside
NC_000913.3	2687357	60%	0.6	0.742857	Nanopolish	55	65	outside
NC_000913.3	1898738	60%	0.6	0.6875	Nanopolish	55	65	outside
NC_000913.3	1869627	60%	0.6	0.65	Nanopolish	55	65	within
NC_000913.3	2688027	60%	0.6	0.647727	Nanopolish	55	65	within
NC_000913.3	966371	60%	0.6	0.477778	Nanopolish	55	65	outside
NC_000913.3	1267627	60%	0.6	0.5375	Nanopolish	55	65	outside
NC_000913.3	1268042	60%	0.6	0.775	Nanopolish	55	65	outside
NC_000913.3	1269425	60%	0.6	0.833333	Nanopolish	55	65	outside
NC_000913.3	1938670	60%	0.6	0.678571	Nanopolish	55	65	outside
NC_000913.3	4545206	60%	0.6	0.718182	Nanopolish	55	65	outside
NC_000913.3	1814948	60%	0.6	0.718182	Nanopolish	55	65	outside
NC_000913.3	4545316	60%	0.6	0.642105	Nanopolish	55	65	within
NC_000913.3	1644010	60%	0.6	0.772727	Nanopolish	55	65	outside
NC_000913.3	2687315	60%	0.6	0.685714	Nanopolish	55	65	outside
NC_000913.3	1898103	60%	0.6	0.464286	Nanopolish	55	65	outside
NC_000913.3	3505828	70%	0.7	0.8	Nanopolish	65	75	outside
NC_000913.3	2191524	70%	0.7	0.663158	Nanopolish	65	75	within
NC_000913.3	412518	70%	0.7	0.8125	Nanopolish	65	75	outside
NC_000913.3	1869585	70%	0.7	0.769608	Nanopolish	65	75	outside
NC_000913.3	1898685	70%	0.7	0.590909	Nanopolish	65	75	outside
NC_000913.3	4545597	70%	0.7	0.638889	Nanopolish	65	75	outside
NC_000913.3	2687729	70%	0.7	0.9	Nanopolish	65	75	outside
NC_000913.3	1898933	70%	0.7	0.633333	Nanopolish	65	75	outside
NC_000913.3	412361	70%	0.7	0.797619	Nanopolish	65	75	outside
NC_000913.3	1269960	70%	0.7	0.759615	Nanopolish	65	75	outside
NC_000913.3	1168358	70%	0.7	0.690476	Nanopolish	65	75	within
NC_000913.3	1270007	70%	0.7	0.609091	Nanopolish	65	75	outside
NC_000913.3	1270541	70%	0.7	0.686869	Nanopolish	65	75	within
NC_000913.3	1814574	70%	0.7	0.658333	Nanopolish	65	75	within
NC_000913.3	1055593	70%	0.7	0.916667	Nanopolish	65	75	outside
NC_000913.3	2687238	70%	0.7	0.961538	Nanopolish	65	75	outside
NC_000913.3	1270166	70%	0.7	0.837662	Nanopolish	65	75	outside
NC_000913.3	1898715	70%	0.7	0.788889	Nanopolish	65	75	outside
NC_000913.3	1897782	70%	0.7	0.639394	Nanopolish	65	75	outside
NC_000913.3	1054874	70%	0.7	0.708333	Nanopolish	65	75	within
NC_000913.3	1267643	70%	0.7	0.875	Nanopolish	65	75	outside
NC_000913.3	2687694	70%	0.7	1	Nanopolish	65	75	outside
NC_000913.3	1269751	70%	0.7	0.875	Nanopolish	65	75	outside
NC_000913.3	1899723	70%	0.7	0.631868	Nanopolish	65	75	outside
NC_000913.3	412446	70%	0.7	0.630952	Nanopolish	65	75	outside
NC_000913.3	1269585	70%	0.7	0.833333	Nanopolish	65	75	outside
NC_000913.3	1269816	70%	0.7	0.854545	Nanopolish	65	75	outside
NC_000913.3	1898644	70%	0.7	0.666667	Nanopolish	65	75	within
NC_000913.3	1898485	70%	0.7	0.584416	Nanopolish	65	75	outside
NC_000913.3	2687875	70%	0.7	0.851282	Nanopolish	65	75	outside
NC_000913.3	2191424	70%	0.7	0.775	Nanopolish	65	75	outside
NC_000913.3	4215718	70%	0.7	0.564904	Nanopolish	65	75	outside
NC_000913.3	412651	70%	0.7	0.75	Nanopolish	65	75	within
NC_000913.3	1899683	70%	0.7	0.65873	Nanopolish	65	75	within
NC_000913.3	1814525	70%	0.7	0.45	Nanopolish	65	75	outside
NC_000913.3	1814540	70%	0.7	0.626374	Nanopolish	65	75	outside
NC_000913.3	1898442	70%	0.7	0.5	Nanopolish	65	75	outside
NC_000913.3	4581752	70%	0.7	0.729021	Nanopolish	65	75	within
NC_000913.3	2687859	70%	0.7	0.928571	Nanopolish	65	75	outside
NC_000913.3	1269710	70%	0.7	0.8125	Nanopolish	65	75	outside
NC_000913.3	2687530	70%	0.7	0.89916	Nanopolish	65	75	outside
NC_000913.3	2040468	70%	0.7	0.6875	Nanopolish	65	75	within
NC_000913.3	1898541	70%	0.7	0.5625	Nanopolish	65	75	outside
NC_000913.3	1900069	70%	0.7	0.583333	Nanopolish	65	75	outside
NC_000913.3	1269678	70%	0.7	0.291667	Nanopolish	65	75	outside
NC_000913.3	965564	70%	0.7	0.75	Nanopolish	65	75	within
NC_000913.3	1269799	70%	0.7	0.744048	Nanopolish	65	75	within
NC_000913.3	1897986	70%	0.7	0.485714	Nanopolish	65	75	outside
NC_000913.3	474727	70%	0.7	0.875	Nanopolish	65	75	outside
NC_000913.3	3348601	70%	0.7	0.669683	Nanopolish	65	75	within
NC_000913.3	1898139	70%	0.7	0.583333	Nanopolish	65	75	outside
NC_000913.3	412550	70%	0.7	0.888889	Nanopolish	65	75	outside
NC_000913.3	1270334	70%	0.7	0.634615	Nanopolish	65	75	outside
NC_000913.3	2761965	70%	0.7	0.878676	Nanopolish	65	75	outside
NC_000913.3	412307	70%	0.7	0.891641	Nanopolish	65	75	outside
NC_000913.3	412347	70%	0.7	0.871212	Nanopolish	65	75	outside
NC_000913.3	3104880	70%	0.7	0.450397	Nanopolish	65	75	outside
NC_000913.3	1898783	70%	0.7	0.491667	Nanopolish	65	75	outside
NC_000913.3	1898829	70%	0.7	0.573427	Nanopolish	65	75	outside
NC_000913.3	1814439	70%	0.7	0.821429	Nanopolish	65	75	outside
NC_000913.3	1644334	70%	0.7	0.713636	Nanopolish	65	75	within
NC_000913.3	1148512	70%	0.7	0.652778	Nanopolish	65	75	within
NC_000913.3	4544222	70%	0.7	0.727941	Nanopolish	65	75	within
NC_000913.3	1814633	70%	0.7	0.690789	Nanopolish	65	75	within
NC_000913.3	1149186	70%	0.7	0.701389	Nanopolish	65	75	within
NC_000913.3	1055238	70%	0.7	0.725	Nanopolish	65	75	within
NC_000913.3	1869650	70%	0.7	0.755061	Nanopolish	65	75	outside
NC_000913.3	1643829	70%	0.7	0.737557	Nanopolish	65	75	within
NC_000913.3	1898341	70%	0.7	0.505051	Nanopolish	65	75	outside
NC_000913.3	2687620	70%	0.7	0.777778	Nanopolish	65	75	outside
NC_000913.3	1269527	70%	0.7	0.5	Nanopolish	65	75	outside
NC_000913.3	1269880	70%	0.7	0.863636	Nanopolish	65	75	outside
NC_000913.3	1269689	70%	0.7	1	Nanopolish	65	75	outside
NC_000913.3	1869802	70%	0.7	0.709893	Nanopolish	65	75	within
NC_000913.3	1899670	70%	0.7	0.568182	Nanopolish	65	75	outside
NC_000913.3	412385	70%	0.7	0.800987	Nanopolish	65	75	outside
NC_000913.3	1644042	70%	0.7	0.6875	Nanopolish	65	75	within
NC_000913.3	2687776	70%	0.7	0.798319	Nanopolish	65	75	outside
NC_000913.3	1898114	70%	0.7	0.473214	Nanopolish	65	75	outside
NC_000913.3	1270268	70%	0.7	0.732323	Nanopolish	65	75	within
NC_000913.3	1643928	70%	0.7	0.807143	Nanopolish	65	75	outside
NC_000913.3	1898866	70%	0.7	0.25	Nanopolish	65	75	outside
NC_000913.3	4584085	70%	0.7	0.809524	Nanopolish	65	75	outside
NC_000913.3	1270184	70%	0.7	0.798077	Nanopolish	65	75	outside
NC_000913.3	2687971	70%	0.7	0.857143	Nanopolish	65	75	outside
NC_000913.3	2687357	70%	0.7	0.837662	Nanopolish	65	75	outside
NC_000913.3	1898738	70%	0.7	0.714286	Nanopolish	65	75	within
NC_000913.3	1869627	70%	0.7	0.716667	Nanopolish	65	75	within
NC_000913.3	2688027	70%	0.7	0.766667	Nanopolish	65	75	outside
NC_000913.3	966371	70%	0.7	0.6	Nanopolish	65	75	outside
NC_000913.3	1267627	70%	0.7	0.625	Nanopolish	65	75	outside
NC_000913.3	1268042	70%	0.7	1	Nanopolish	65	75	outside
NC_000913.3	1269425	70%	0.7	0.928571	Nanopolish	65	75	outside
NC_000913.3	1938670	70%	0.7	0.818182	Nanopolish	65	75	outside
NC_000913.3	4545206	70%	0.7	0.762821	Nanopolish	65	75	outside
NC_000913.3	1814948	70%	0.7	0.818182	Nanopolish	65	75	outside
NC_000913.3	4545316	70%	0.7	0.69697	Nanopolish	65	75	within
NC_000913.3	1644010	70%	0.7	0.791667	Nanopolish	65	75	outside
NC_000913.3	2687315	70%	0.7	0.770833	Nanopolish	65	75	outside
NC_000913.3	1898103	70%	0.7	0.583333	Nanopolish	65	75	outside
NC_000913.3	3505828	80%	0.8	0.809091	Nanopolish	75	85	within
NC_000913.3	2191524	80%	0.8	0.841176	Nanopolish	75	85	within
NC_000913.3	412518	80%	0.8	0.8125	Nanopolish	75	85	within
NC_000913.3	1869585	80%	0.8	0.875	Nanopolish	75	85	outside
NC_000913.3	1898685	80%	0.8	0.659091	Nanopolish	75	85	outside
NC_000913.3	4545597	80%	0.8	0.72375	Nanopolish	75	85	outside
NC_000913.3	2687729	80%	0.8	0.944444	Nanopolish	75	85	outside
NC_000913.3	1898933	80%	0.8	0.722222	Nanopolish	75	85	outside
NC_000913.3	412361	80%	0.8	0.845238	Nanopolish	75	85	within
NC_000913.3	1269960	80%	0.8	0.842857	Nanopolish	75	85	within
NC_000913.3	1168358	80%	0.8	0.909091	Nanopolish	75	85	outside
NC_000913.3	1270007	80%	0.8	0.694805	Nanopolish	75	85	outside
NC_000913.3	1270541	80%	0.8	0.780303	Nanopolish	75	85	within
NC_000913.3	1814574	80%	0.8	0.833333	Nanopolish	75	85	within
NC_000913.3	1055593	80%	0.8	0.916667	Nanopolish	75	85	outside
NC_000913.3	2687238	80%	0.8	0.966667	Nanopolish	75	85	outside
NC_000913.3	1270166	80%	0.8	0.916667	Nanopolish	75	85	outside
NC_000913.3	1898715	80%	0.8	0.844444	Nanopolish	75	85	within
NC_000913.3	1897782	80%	0.8	0.733333	Nanopolish	75	85	outside
NC_000913.3	1054874	80%	0.8	0.761905	Nanopolish	75	85	within
NC_000913.3	1267643	80%	0.8	0.9375	Nanopolish	75	85	outside
NC_000913.3	2687694	80%	0.8	1	Nanopolish	75	85	outside
NC_000913.3	1269751	80%	0.8	1	Nanopolish	75	85	outside
NC_000913.3	1899723	80%	0.8	0.735577	Nanopolish	75	85	outside
NC_000913.3	412446	80%	0.8	0.666667	Nanopolish	75	85	outside
NC_000913.3	1269585	80%	0.8	0.9375	Nanopolish	75	85	outside
NC_000913.3	1269816	80%	0.8	0.954545	Nanopolish	75	85	outside
NC_000913.3	1898644	80%	0.8	0.714286	Nanopolish	75	85	outside
NC_000913.3	1898485	80%	0.8	0.720238	Nanopolish	75	85	outside
NC_000913.3	2687875	80%	0.8	0.932127	Nanopolish	75	85	outside
NC_000913.3	2191424	80%	0.8	0.846591	Nanopolish	75	85	within
NC_000913.3	4215718	80%	0.8	0.667582	Nanopolish	75	85	outside
NC_000913.3	412651	80%	0.8	0.762821	Nanopolish	75	85	within
NC_000913.3	1899683	80%	0.8	0.727778	Nanopolish	75	85	outside
NC_000913.3	1814525	80%	0.8	0.45	Nanopolish	75	85	outside
NC_000913.3	1814540	80%	0.8	0.741758	Nanopolish	75	85	outside
NC_000913.3	1898442	80%	0.8	0.571429	Nanopolish	75	85	outside
NC_000913.3	4581752	80%	0.8	0.835979	Nanopolish	75	85	within
NC_000913.3	2687859	80%	0.8	0.9375	Nanopolish	75	85	outside
NC_000913.3	1269710	80%	0.8	0.95	Nanopolish	75	85	outside
NC_000913.3	2687530	80%	0.8	0.935223	Nanopolish	75	85	outside
NC_000913.3	2040468	80%	0.8	0.75	Nanopolish	75	85	within
NC_000913.3	1898541	80%	0.8	0.708333	Nanopolish	75	85	outside
NC_000913.3	1900069	80%	0.8	0.621212	Nanopolish	75	85	outside
NC_000913.3	1269678	80%	0.8	0.458333	Nanopolish	75	85	outside
NC_000913.3	965564	80%	0.8	0.833333	Nanopolish	75	85	within
NC_000913.3	1269799	80%	0.8	0.89011	Nanopolish	75	85	outside
NC_000913.3	1897986	80%	0.8	0.557143	Nanopolish	75	85	outside
NC_000913.3	474727	80%	0.8	0.9375	Nanopolish	75	85	outside
NC_000913.3	3348601	80%	0.8	0.693333	Nanopolish	75	85	outside
NC_000913.3	1898139	80%	0.8	0.718182	Nanopolish	75	85	outside
NC_000913.3	412550	80%	0.8	0.888889	Nanopolish	75	85	outside
NC_000913.3	1270334	80%	0.8	0.781746	Nanopolish	75	85	within
NC_000913.3	2761965	80%	0.8	0.885621	Nanopolish	75	85	outside
NC_000913.3	412307	80%	0.8	0.921053	Nanopolish	75	85	outside
NC_000913.3	412347	80%	0.8	0.877622	Nanopolish	75	85	outside
NC_000913.3	3104880	80%	0.8	0.533654	Nanopolish	75	85	outside
NC_000913.3	1898783	80%	0.8	0.596154	Nanopolish	75	85	outside
NC_000913.3	1898829	80%	0.8	0.714744	Nanopolish	75	85	outside
NC_000913.3	1814439	80%	0.8	0.821429	Nanopolish	75	85	within
NC_000913.3	1644334	80%	0.8	0.830144	Nanopolish	75	85	within
NC_000913.3	1148512	80%	0.8	0.71875	Nanopolish	75	85	outside
NC_000913.3	4544222	80%	0.8	0.84375	Nanopolish	75	85	within
NC_000913.3	1814633	80%	0.8	0.796053	Nanopolish	75	85	within
NC_000913.3	1149186	80%	0.8	0.802941	Nanopolish	75	85	within
NC_000913.3	1055238	80%	0.8	0.763889	Nanopolish	75	85	within
NC_000913.3	1869650	80%	0.8	0.847222	Nanopolish	75	85	within
NC_000913.3	1643829	80%	0.8	0.85	Nanopolish	75	85	within
NC_000913.3	1898341	80%	0.8	0.680556	Nanopolish	75	85	outside
NC_000913.3	2687620	80%	0.8	0.833333	Nanopolish	75	85	within
NC_000913.3	1269527	80%	0.8	0.75	Nanopolish	75	85	within
NC_000913.3	1269880	80%	0.8	0.875	Nanopolish	75	85	outside
NC_000913.3	1269689	80%	0.8	1	Nanopolish	75	85	outside
NC_000913.3	1869802	80%	0.8	0.784091	Nanopolish	75	85	within
NC_000913.3	1899670	80%	0.8	0.685714	Nanopolish	75	85	outside
NC_000913.3	412385	80%	0.8	0.853618	Nanopolish	75	85	outside
NC_000913.3	1644042	80%	0.8	0.770833	Nanopolish	75	85	within
NC_000913.3	2687776	80%	0.8	0.870445	Nanopolish	75	85	outside
NC_000913.3	1898114	80%	0.8	0.579365	Nanopolish	75	85	outside
NC_000913.3	1270268	80%	0.8	0.858333	Nanopolish	75	85	outside
NC_000913.3	1643928	80%	0.8	0.866667	Nanopolish	75	85	outside
NC_000913.3	1898866	80%	0.8	0.333333	Nanopolish	75	85	outside
NC_000913.3	4584085	80%	0.8	0.854167	Nanopolish	75	85	outside
NC_000913.3	1270184	80%	0.8	0.878571	Nanopolish	75	85	outside
NC_000913.3	2687971	80%	0.8	0.928571	Nanopolish	75	85	outside
NC_000913.3	2687357	80%	0.8	0.892045	Nanopolish	75	85	outside
NC_000913.3	1898738	80%	0.8	0.75	Nanopolish	75	85	within
NC_000913.3	1869627	80%	0.8	0.837321	Nanopolish	75	85	within
NC_000913.3	2688027	80%	0.8	0.833333	Nanopolish	75	85	within
NC_000913.3	966371	80%	0.8	0.7	Nanopolish	75	85	outside
NC_000913.3	1267627	80%	0.8	0.75	Nanopolish	75	85	within
NC_000913.3	1268042	80%	0.8	1	Nanopolish	75	85	outside
NC_000913.3	1269425	80%	0.8	1	Nanopolish	75	85	outside
NC_000913.3	1938670	80%	0.8	0.833333	Nanopolish	75	85	within
NC_000913.3	4545206	80%	0.8	0.829327	Nanopolish	75	85	within
NC_000913.3	1814948	80%	0.8	0.909091	Nanopolish	75	85	outside
NC_000913.3	4545316	80%	0.8	0.789377	Nanopolish	75	85	within
NC_000913.3	1644010	80%	0.8	0.888889	Nanopolish	75	85	outside
NC_000913.3	2687315	80%	0.8	0.837302	Nanopolish	75	85	within
NC_000913.3	1898103	80%	0.8	0.607143	Nanopolish	75	85	outside
NC_000913.3	3505828	90%	0.9	0.871212	Nanopolish	85	95	within
NC_000913.3	2191524	90%	0.9	0.933036	Nanopolish	85	95	within
NC_000913.3	412518	90%	0.9	0.875	Nanopolish	85	95	within
NC_000913.3	1869585	90%	0.9	0.940351	Nanopolish	85	95	within
NC_000913.3	1898685	90%	0.9	0.834615	Nanopolish	85	95	outside
NC_000913.3	4545597	90%	0.9	0.872995	Nanopolish	85	95	within
NC_000913.3	2687729	90%	0.9	1	Nanopolish	85	95	outside
NC_000913.3	1898933	90%	0.9	0.8375	Nanopolish	85	95	outside
NC_000913.3	412361	90%	0.9	0.882151	Nanopolish	85	95	within
NC_000913.3	1269960	90%	0.9	0.883117	Nanopolish	85	95	within
NC_000913.3	1168358	90%	0.9	0.909091	Nanopolish	85	95	within
NC_000913.3	1270007	90%	0.9	0.6875	Nanopolish	85	95	outside
NC_000913.3	1270541	90%	0.9	0.867424	Nanopolish	85	95	within
NC_000913.3	1814574	90%	0.9	0.764286	Nanopolish	85	95	outside
NC_000913.3	1055593	90%	0.9	1	Nanopolish	85	95	outside
NC_000913.3	2687238	90%	0.9	1	Nanopolish	85	95	outside
NC_000913.3	1270166	90%	0.9	0.958333	Nanopolish	85	95	outside
NC_000913.3	1898715	90%	0.9	0.819444	Nanopolish	85	95	outside
NC_000913.3	1897782	90%	0.9	0.923077	Nanopolish	85	95	within
NC_000913.3	1054874	90%	0.9	0.863636	Nanopolish	85	95	within
NC_000913.3	1267643	90%	0.9	0.95	Nanopolish	85	95	within
NC_000913.3	2687694	90%	0.9	1	Nanopolish	85	95	outside
NC_000913.3	1269751	90%	0.9	0.964286	Nanopolish	85	95	outside
NC_000913.3	1899723	90%	0.9	0.895833	Nanopolish	85	95	within
NC_000913.3	412446	90%	0.9	0.8	Nanopolish	85	95	outside
NC_000913.3	1269585	90%	0.9	0.944444	Nanopolish	85	95	within
NC_000913.3	1269816	90%	0.9	0.958333	Nanopolish	85	95	outside
NC_000913.3	1898644	90%	0.9	0.857143	Nanopolish	85	95	within
NC_000913.3	1898485	90%	0.9	0.846154	Nanopolish	85	95	outside
NC_000913.3	2687875	90%	0.9	0.96875	Nanopolish	85	95	outside
NC_000913.3	2191424	90%	0.9	0.920588	Nanopolish	85	95	within
NC_000913.3	4215718	90%	0.9	0.775758	Nanopolish	85	95	outside
NC_000913.3	412651	90%	0.9	0.854167	Nanopolish	85	95	within
NC_000913.3	1899683	90%	0.9	0.838889	Nanopolish	85	95	outside
NC_000913.3	1814525	90%	0.9	0.454545	Nanopolish	85	95	outside
NC_000913.3	1814540	90%	0.9	0.830357	Nanopolish	85	95	outside
NC_000913.3	1898442	90%	0.9	0.777778	Nanopolish	85	95	outside
NC_000913.3	4581752	90%	0.9	0.91453	Nanopolish	85	95	within
NC_000913.3	2687859	90%	0.9	1	Nanopolish	85	95	outside
NC_000913.3	1269710	90%	0.9	0.954545	Nanopolish	85	95	outside
NC_000913.3	2687530	90%	0.9	0.973684	Nanopolish	85	95	outside
NC_000913.3	2040468	90%	0.9	0.833333	Nanopolish	85	95	outside
NC_000913.3	1898541	90%	0.9	0.857143	Nanopolish	85	95	within
NC_000913.3	1900069	90%	0.9	0.754545	Nanopolish	85	95	outside
NC_000913.3	1269678	90%	0.9	0.5	Nanopolish	85	95	outside
NC_000913.3	965564	90%	0.9	0.875	Nanopolish	85	95	within
NC_000913.3	1269799	90%	0.9	0.9375	Nanopolish	85	95	within
NC_000913.3	1897986	90%	0.9	0.916667	Nanopolish	85	95	within
NC_000913.3	474727	90%	0.9	1	Nanopolish	85	95	outside
NC_000913.3	3348601	90%	0.9	0.92	Nanopolish	85	95	within
NC_000913.3	1898139	90%	0.9	0.919872	Nanopolish	85	95	within
NC_000913.3	412550	90%	0.9	0.95	Nanopolish	85	95	within
NC_000913.3	1270334	90%	0.9	0.867521	Nanopolish	85	95	within
NC_000913.3	2761965	90%	0.9	0.895722	Nanopolish	85	95	within
NC_000913.3	412307	90%	0.9	0.95	Nanopolish	85	95	within
NC_000913.3	412347	90%	0.9	0.928571	Nanopolish	85	95	within
NC_000913.3	3104880	90%	0.9	0.684783	Nanopolish	85	95	outside
NC_000913.3	1898783	90%	0.9	0.791667	Nanopolish	85	95	outside
NC_000913.3	1898829	90%	0.9	0.839744	Nanopolish	85	95	outside
NC_000913.3	1814439	90%	0.9	0.904167	Nanopolish	85	95	within
NC_000913.3	1644334	90%	0.9	0.95	Nanopolish	85	95	within
NC_000913.3	1148512	90%	0.9	0.855556	Nanopolish	85	95	within
NC_000913.3	4544222	90%	0.9	0.933333	Nanopolish	85	95	within
NC_000913.3	1814633	90%	0.9	0.888545	Nanopolish	85	95	within
NC_000913.3	1149186	90%	0.9	0.867788	Nanopolish	85	95	within
NC_000913.3	1055238	90%	0.9	0.9375	Nanopolish	85	95	within
NC_000913.3	1869650	90%	0.9	0.891667	Nanopolish	85	95	within
NC_000913.3	1643829	90%	0.9	0.958333	Nanopolish	85	95	outside
NC_000913.3	1898341	90%	0.9	0.9	Nanopolish	85	95	within
NC_000913.3	2687620	90%	0.9	0.9375	Nanopolish	85	95	within
NC_000913.3	1269527	90%	0.9	0.75	Nanopolish	85	95	outside
NC_000913.3	1269880	90%	0.9	0.875	Nanopolish	85	95	within
NC_000913.3	1269689	90%	0.9	1	Nanopolish	85	95	outside
NC_000913.3	1869802	90%	0.9	0.841033	Nanopolish	85	95	outside
NC_000913.3	1899670	90%	0.9	0.861111	Nanopolish	85	95	within
NC_000913.3	412385	90%	0.9	0.895722	Nanopolish	85	95	within
NC_000913.3	1644042	90%	0.9	0.785714	Nanopolish	85	95	outside
NC_000913.3	2687776	90%	0.9	0.933761	Nanopolish	85	95	within
NC_000913.3	1898114	90%	0.9	0.791667	Nanopolish	85	95	outside
NC_000913.3	1270268	90%	0.9	0.911538	Nanopolish	85	95	within
NC_000913.3	1643928	90%	0.9	0.916667	Nanopolish	85	95	within
NC_000913.3	1898866	90%	0.9	0.333333	Nanopolish	85	95	outside
NC_000913.3	4584085	90%	0.9	0.885417	Nanopolish	85	95	within
NC_000913.3	1270184	90%	0.9	0.921212	Nanopolish	85	95	within
NC_000913.3	2687971	90%	0.9	1	Nanopolish	85	95	outside
NC_000913.3	2687357	90%	0.9	0.916667	Nanopolish	85	95	within
NC_000913.3	1898738	90%	0.9	0.9	Nanopolish	85	95	within
NC_000913.3	1869627	90%	0.9	0.92619	Nanopolish	85	95	within
NC_000913.3	2688027	90%	0.9	0.89951	Nanopolish	85	95	within
NC_000913.3	966371	90%	0.9	0.838889	Nanopolish	85	95	outside
NC_000913.3	1267627	90%	0.9	0.75	Nanopolish	85	95	outside
NC_000913.3	1268042	90%	0.9	1	Nanopolish	85	95	outside
NC_000913.3	1269425	90%	0.9	1	Nanopolish	85	95	outside
NC_000913.3	1938670	90%	0.9	0.9	Nanopolish	85	95	within
NC_000913.3	4545206	90%	0.9	0.892857	Nanopolish	85	95	within
NC_000913.3	1814948	90%	0.9	0.95	Nanopolish	85	95	within
NC_000913.3	4545316	90%	0.9	0.888043	Nanopolish	85	95	within
NC_000913.3	1644010	90%	0.9	1	Nanopolish	85	95	outside
NC_000913.3	2687315	90%	0.9	0.932127	Nanopolish	85	95	within
NC_000913.3	1898103	90%	0.9	0.75	Nanopolish	85	95	outside
NC_000913.3	3505828	100%	1	0.95	Nanopolish	95	100	within
NC_000913.3	2191524	100%	1	1	Nanopolish	95	100	within
NC_000913.3	412518	100%	1	1	Nanopolish	95	100	within
NC_000913.3	1869585	100%	1	1	Nanopolish	95	100	within
NC_000913.3	1898685	100%	1	0.954545	Nanopolish	95	100	within
NC_000913.3	4545597	100%	1	0.970588	Nanopolish	95	100	within
NC_000913.3	2687729	100%	1	1	Nanopolish	95	100	within
NC_000913.3	1898933	100%	1	1	Nanopolish	95	100	within
NC_000913.3	412361	100%	1	0.934783	Nanopolish	95	100	outside
NC_000913.3	1269960	100%	1	0.961538	Nanopolish	95	100	within
NC_000913.3	1168358	100%	1	1	Nanopolish	95	100	within
NC_000913.3	1270007	100%	1	0.766234	Nanopolish	95	100	outside
NC_000913.3	1270541	100%	1	0.95	Nanopolish	95	100	within
NC_000913.3	1814574	100%	1	0.8	Nanopolish	95	100	outside
NC_000913.3	1055593	100%	1	1	Nanopolish	95	100	within
NC_000913.3	2687238	100%	1	1	Nanopolish	95	100	within
NC_000913.3	1270166	100%	1	1	Nanopolish	95	100	within
NC_000913.3	1898715	100%	1	0.9375	Nanopolish	95	100	outside
NC_000913.3	1897782	100%	1	1	Nanopolish	95	100	within
NC_000913.3	1054874	100%	1	0.95	Nanopolish	95	100	within
NC_000913.3	1267643	100%	1	1	Nanopolish	95	100	within
NC_000913.3	2687694	100%	1	1	Nanopolish	95	100	within
NC_000913.3	1269751	100%	1	0.964286	Nanopolish	95	100	within
NC_000913.3	1899723	100%	1	1	Nanopolish	95	100	within
NC_000913.3	412446	100%	1	0.75	Nanopolish	95	100	outside
NC_000913.3	1269585	100%	1	1	Nanopolish	95	100	within
NC_000913.3	1269816	100%	1	0.958333	Nanopolish	95	100	within
NC_000913.3	1898644	100%	1	0.916667	Nanopolish	95	100	outside
NC_000913.3	1898485	100%	1	0.961538	Nanopolish	95	100	within
NC_000913.3	2687875	100%	1	1	Nanopolish	95	100	within
NC_000913.3	2191424	100%	1	1	Nanopolish	95	100	within
NC_000913.3	4215718	100%	1	0.867424	Nanopolish	95	100	outside
NC_000913.3	412651	100%	1	0.9375	Nanopolish	95	100	outside
NC_000913.3	1899683	100%	1	1	Nanopolish	95	100	within
NC_000913.3	1814525	100%	1	0.5	Nanopolish	95	100	outside
NC_000913.3	1814540	100%	1	0.958333	Nanopolish	95	100	within
NC_000913.3	1898442	100%	1	1	Nanopolish	95	100	within
NC_000913.3	4581752	100%	1	0.980769	Nanopolish	95	100	within
NC_000913.3	2687859	100%	1	1	Nanopolish	95	100	within
NC_000913.3	1269710	100%	1	1	Nanopolish	95	100	within
NC_000913.3	2687530	100%	1	1	Nanopolish	95	100	within
NC_000913.3	2040468	100%	1	0.833333	Nanopolish	95	100	outside
NC_000913.3	1898541	100%	1	1	Nanopolish	95	100	within
NC_000913.3	1900069	100%	1	0.875	Nanopolish	95	100	outside
NC_000913.3	1269678	100%	1	0.5	Nanopolish	95	100	outside
NC_000913.3	965564	100%	1	0.9	Nanopolish	95	100	outside
NC_000913.3	1269799	100%	1	1	Nanopolish	95	100	within
NC_000913.3	1897986	100%	1	1	Nanopolish	95	100	within
NC_000913.3	474727	100%	1	1	Nanopolish	95	100	within
NC_000913.3	3348601	100%	1	0.973684	Nanopolish	95	100	within
NC_000913.3	1898139	100%	1	1	Nanopolish	95	100	within
NC_000913.3	412550	100%	1	1	Nanopolish	95	100	within
NC_000913.3	1270334	100%	1	0.958333	Nanopolish	95	100	within
NC_000913.3	2761965	100%	1	0.954545	Nanopolish	95	100	within
NC_000913.3	412307	100%	1	1	Nanopolish	95	100	within
NC_000913.3	412347	100%	1	0.966667	Nanopolish	95	100	within
NC_000913.3	3104880	100%	1	0.809524	Nanopolish	95	100	outside
NC_000913.3	1898783	100%	1	0.95	Nanopolish	95	100	within
NC_000913.3	1898829	100%	1	1	Nanopolish	95	100	within
NC_000913.3	1814439	100%	1	0.944444	Nanopolish	95	100	outside
NC_000913.3	1644334	100%	1	1	Nanopolish	95	100	within
NC_000913.3	1148512	100%	1	0.9375	Nanopolish	95	100	outside
NC_000913.3	4544222	100%	1	0.966667	Nanopolish	95	100	within
NC_000913.3	1814633	100%	1	0.96875	Nanopolish	95	100	within
NC_000913.3	1149186	100%	1	1	Nanopolish	95	100	within
NC_000913.3	1055238	100%	1	1	Nanopolish	95	100	within
NC_000913.3	1869650	100%	1	1	Nanopolish	95	100	within
NC_000913.3	1643829	100%	1	1	Nanopolish	95	100	within
NC_000913.3	1898341	100%	1	1	Nanopolish	95	100	within
NC_000913.3	2687620	100%	1	1	Nanopolish	95	100	within
NC_000913.3	1269527	100%	1	0.75	Nanopolish	95	100	outside
NC_000913.3	1269880	100%	1	0.909091	Nanopolish	95	100	outside
NC_000913.3	1269689	100%	1	1	Nanopolish	95	100	within
NC_000913.3	1869802	100%	1	0.946023	Nanopolish	95	100	outside
NC_000913.3	1899670	100%	1	1	Nanopolish	95	100	within
NC_000913.3	412385	100%	1	1	Nanopolish	95	100	within
NC_000913.3	1644042	100%	1	0.833333	Nanopolish	95	100	outside
NC_000913.3	2687776	100%	1	1	Nanopolish	95	100	within
NC_000913.3	1898114	100%	1	0.9375	Nanopolish	95	100	outside
NC_000913.3	1270268	100%	1	1	Nanopolish	95	100	within
NC_000913.3	1643928	100%	1	1	Nanopolish	95	100	within
NC_000913.3	1898866	100%	1	0.75	Nanopolish	95	100	outside
NC_000913.3	4584085	100%	1	1	Nanopolish	95	100	within
NC_000913.3	1270184	100%	1	0.95	Nanopolish	95	100	within
NC_000913.3	2687971	100%	1	1	Nanopolish	95	100	within
NC_000913.3	2687357	100%	1	1	Nanopolish	95	100	within
NC_000913.3	1898738	100%	1	1	Nanopolish	95	100	within
NC_000913.3	1869627	100%	1	1	Nanopolish	95	100	within
NC_000913.3	2688027	100%	1	0.9375	Nanopolish	95	100	outside
NC_000913.3	966371	100%	1	0.95	Nanopolish	95	100	within
NC_000913.3	1267627	100%	1	0.694444	Nanopolish	95	100	outside
NC_000913.3	1268042	100%	1	1	Nanopolish	95	100	within
NC_000913.3	1269425	100%	1	1	Nanopolish	95	100	within
NC_000913.3	1938670	100%	1	0.944444	Nanopolish	95	100	outside
NC_000913.3	4545206	100%	1	0.90625	Nanopolish	95	100	outside
NC_000913.3	1814948	100%	1	1	Nanopolish	95	100	within
NC_000913.3	4545316	100%	1	0.977273	Nanopolish	95	100	within
NC_000913.3	1644010	100%	1	1	Nanopolish	95	100	within
NC_000913.3	2687315	100%	1	1	Nanopolish	95	100	within
NC_000913.3	1898103	100%	1	0.916667	Nanopolish	95	100	outside
NC_000913.3	3505828	0%	0	0.186	DeepSignal	0	5	outside
NC_000913.3	2191524	0%	0	0.0895	DeepSignal	0	5	outside
NC_000913.3	412518	0%	0	0.07	DeepSignal	0	5	outside
NC_000913.3	1869585	0%	0	0	DeepSignal	0	5	within
NC_000913.3	1898685	0%	0	0.054	DeepSignal	0	5	outside
NC_000913.3	4545597	0%	0	0.0365	DeepSignal	0	5	within
NC_000913.3	2687729	0%	0	0.0725	DeepSignal	0	5	outside
NC_000913.3	1898933	0%	0	0.1065	DeepSignal	0	5	outside
NC_000913.3	412361	0%	0	0.102	DeepSignal	0	5	outside
NC_000913.3	1269960	0%	0	0.1335	DeepSignal	0	5	outside
NC_000913.3	1168358	0%	0	0	DeepSignal	0	5	within
NC_000913.3	1270007	0%	0	0.077	DeepSignal	0	5	outside
NC_000913.3	1270541	0%	0	0.0565	DeepSignal	0	5	outside
NC_000913.3	1814574	0%	0	0.118	DeepSignal	0	5	outside
NC_000913.3	1055593	0%	0	0.227	DeepSignal	0	5	outside
NC_000913.3	2687238	0%	0	0.1625	DeepSignal	0	5	outside
NC_000913.3	1270166	0%	0	0.2155	DeepSignal	0	5	outside
NC_000913.3	1898715	0%	0	0.1755	DeepSignal	0	5	outside
NC_000913.3	1897782	0%	0	0.125	DeepSignal	0	5	outside
NC_000913.3	1054874	0%	0	0.0415	DeepSignal	0	5	within
NC_000913.3	1267643	0%	0	0.094	DeepSignal	0	5	outside
NC_000913.3	2687694	0%	0	0.0915	DeepSignal	0	5	outside
NC_000913.3	1269751	0%	0	0.046	DeepSignal	0	5	within
NC_000913.3	1899723	0%	0	0.0395	DeepSignal	0	5	within
NC_000913.3	412446	0%	0	0.051	DeepSignal	0	5	outside
NC_000913.3	1269585	0%	0	0	DeepSignal	0	5	within
NC_000913.3	1269816	0%	0	0.0475	DeepSignal	0	5	within
NC_000913.3	1898644	0%	0	0.135	DeepSignal	0	5	outside
NC_000913.3	1898485	0%	0	0.0415	DeepSignal	0	5	within
NC_000913.3	2687875	0%	0	0.056	DeepSignal	0	5	outside
NC_000913.3	2191424	0%	0	0.121	DeepSignal	0	5	outside
NC_000913.3	4215718	0%	0	0.019	DeepSignal	0	5	within
NC_000913.3	412651	0%	0	0.071	DeepSignal	0	5	outside
NC_000913.3	1899683	0%	0	0.237	DeepSignal	0	5	outside
NC_000913.3	1814525	0%	0	0.225	DeepSignal	0	5	outside
NC_000913.3	1814540	0%	0	0.0145	DeepSignal	0	5	within
NC_000913.3	1898442	0%	0	0.11	DeepSignal	0	5	outside
NC_000913.3	4581752	0%	0	0.1215	DeepSignal	0	5	outside
NC_000913.3	2687859	0%	0	0.0725	DeepSignal	0	5	outside
NC_000913.3	1269710	0%	0	0.0625	DeepSignal	0	5	outside
NC_000913.3	2687530	0%	0	0.051	DeepSignal	0	5	outside
NC_000913.3	2040468	0%	0	0.1165	DeepSignal	0	5	outside
NC_000913.3	1898541	0%	0	0.188	DeepSignal	0	5	outside
NC_000913.3	1900069	0%	0	0.104	DeepSignal	0	5	outside
NC_000913.3	1269678	0%	0	0.0655	DeepSignal	0	5	outside
NC_000913.3	965564	0%	0	0.1875	DeepSignal	0	5	outside
NC_000913.3	1269799	0%	0	0.06	DeepSignal	0	5	outside
NC_000913.3	1897986	0%	0	0.0695	DeepSignal	0	5	outside
NC_000913.3	474727	0%	0	0.1455	DeepSignal	0	5	outside
NC_000913.3	3348601	0%	0	0.032	DeepSignal	0	5	within
NC_000913.3	1898139	0%	0	0.0695	DeepSignal	0	5	outside
NC_000913.3	412550	0%	0	0.18	DeepSignal	0	5	outside
NC_000913.3	1270334	0%	0	0	DeepSignal	0	5	within
NC_000913.3	2761965	0%	0	0.0555	DeepSignal	0	5	outside
NC_000913.3	412307	0%	0	0.092	DeepSignal	0	5	outside
NC_000913.3	412347	0%	0	0.041	DeepSignal	0	5	within
NC_000913.3	3104880	0%	0	0.044	DeepSignal	0	5	within
NC_000913.3	1898783	0%	0	0.068	DeepSignal	0	5	outside
NC_000913.3	1898829	0%	0	0.027	DeepSignal	0	5	within
NC_000913.3	1814439	0%	0	0.127	DeepSignal	0	5	outside
NC_000913.3	1644334	0%	0	0.04	DeepSignal	0	5	within
NC_000913.3	1148512	0%	0	0	DeepSignal	0	5	within
NC_000913.3	4544222	0%	0	0.156	DeepSignal	0	5	outside
NC_000913.3	1814633	0%	0	0.076	DeepSignal	0	5	outside
NC_000913.3	1149186	0%	0	0.095	DeepSignal	0	5	outside
NC_000913.3	1055238	0%	0	0.089	DeepSignal	0	5	outside
NC_000913.3	1869650	0%	0	0.0555	DeepSignal	0	5	outside
NC_000913.3	1643829	0%	0	0.083	DeepSignal	0	5	outside
NC_000913.3	1898341	0%	0	0.2	DeepSignal	0	5	outside
NC_000913.3	2687620	0%	0	0	DeepSignal	0	5	within
NC_000913.3	1269527	0%	0	0.104	DeepSignal	0	5	outside
NC_000913.3	1269880	0%	0	0.105	DeepSignal	0	5	outside
NC_000913.3	1269689	0%	0	0.024	DeepSignal	0	5	within
NC_000913.3	1869802	0%	0	0.0245	DeepSignal	0	5	within
NC_000913.3	1899670	0%	0	0.1315	DeepSignal	0	5	outside
NC_000913.3	412385	0%	0	0.041	DeepSignal	0	5	within
NC_000913.3	1644042	0%	0	0.0955	DeepSignal	0	5	outside
NC_000913.3	2687776	0%	0	0.056	DeepSignal	0	5	outside
NC_000913.3	1898114	0%	0	0.0695	DeepSignal	0	5	outside
NC_000913.3	1270268	0%	0	0.1385	DeepSignal	0	5	outside
NC_000913.3	1643928	0%	0	0.0515	DeepSignal	0	5	outside
NC_000913.3	1898866	0%	0	0.054	DeepSignal	0	5	outside
NC_000913.3	4584085	0%	0	0.2025	DeepSignal	0	5	outside
NC_000913.3	1270184	0%	0	0.204	DeepSignal	0	5	outside
NC_000913.3	2687971	0%	0	0.2115	DeepSignal	0	5	outside
NC_000913.3	2687357	0%	0	0.0975	DeepSignal	0	5	outside
NC_000913.3	1898738	0%	0	0.1215	DeepSignal	0	5	outside
NC_000913.3	1869627	0%	0	0.0365	DeepSignal	0	5	within
NC_000913.3	2688027	0%	0	0.0115	DeepSignal	0	5	within
NC_000913.3	966371	0%	0	0.1235	DeepSignal	0	5	outside
NC_000913.3	1267627	0%	0	0.05	DeepSignal	0	5	within
NC_000913.3	1268042	0%	0	0.129	DeepSignal	0	5	outside
NC_000913.3	1269425	0%	0	0.083	DeepSignal	0	5	outside
NC_000913.3	1938670	0%	0	0.1635	DeepSignal	0	5	outside
NC_000913.3	4545206	0%	0	0.229	DeepSignal	0	5	outside
NC_000913.3	1814948	0%	0	0.1045	DeepSignal	0	5	outside
NC_000913.3	4545316	0%	0	0.192	DeepSignal	0	5	outside
NC_000913.3	1644010	0%	0	0.166	DeepSignal	0	5	outside
NC_000913.3	2687315	0%	0	0.15	DeepSignal	0	5	outside
NC_000913.3	1898103	0%	0	0.0415	DeepSignal	0	5	within
NC_000913.3	3505828	10%	0.1	0.2555	DeepSignal	5	15	outside
NC_000913.3	2191524	10%	0.1	0.168	DeepSignal	5	15	outside
NC_000913.3	412518	10%	0.1	0.164	DeepSignal	5	15	outside
NC_000913.3	1869585	10%	0.1	0.093	DeepSignal	5	15	within
NC_000913.3	1898685	10%	0.1	0.122	DeepSignal	5	15	within
NC_000913.3	4545597	10%	0.1	0.0835	DeepSignal	5	15	within
NC_000913.3	2687729	10%	0.1	0.144	DeepSignal	5	15	within
NC_000913.3	1898933	10%	0.1	0.184	DeepSignal	5	15	outside
NC_000913.3	412361	10%	0.1	0.208	DeepSignal	5	15	outside
NC_000913.3	1269960	10%	0.1	0.1525	DeepSignal	5	15	outside
NC_000913.3	1168358	10%	0.1	0.144	DeepSignal	5	15	within
NC_000913.3	1270007	10%	0.1	0.1395	DeepSignal	5	15	within
NC_000913.3	1270541	10%	0.1	0.114	DeepSignal	5	15	within
NC_000913.3	1814574	10%	0.1	0.224	DeepSignal	5	15	outside
NC_000913.3	1055593	10%	0.1	0.314	DeepSignal	5	15	outside
NC_000913.3	2687238	10%	0.1	0.233	DeepSignal	5	15	outside
NC_000913.3	1270166	10%	0.1	0.2485	DeepSignal	5	15	outside
NC_000913.3	1898715	10%	0.1	0.2565	DeepSignal	5	15	outside
NC_000913.3	1897782	10%	0.1	0.1645	DeepSignal	5	15	outside
NC_000913.3	1054874	10%	0.1	0.159	DeepSignal	5	15	outside
NC_000913.3	1267643	10%	0.1	0.1405	DeepSignal	5	15	within
NC_000913.3	2687694	10%	0.1	0.1385	DeepSignal	5	15	within
NC_000913.3	1269751	10%	0.1	0.09	DeepSignal	5	15	within
NC_000913.3	1899723	10%	0.1	0.124	DeepSignal	5	15	within
NC_000913.3	412446	10%	0.1	0.137	DeepSignal	5	15	within
NC_000913.3	1269585	10%	0.1	0.024	DeepSignal	5	15	outside
NC_000913.3	1269816	10%	0.1	0.1335	DeepSignal	5	15	within
NC_000913.3	1898644	10%	0.1	0.2295	DeepSignal	5	15	outside
NC_000913.3	1898485	10%	0.1	0.136	DeepSignal	5	15	within
NC_000913.3	2687875	10%	0.1	0.128	DeepSignal	5	15	within
NC_000913.3	2191424	10%	0.1	0.2175	DeepSignal	5	15	outside
NC_000913.3	4215718	10%	0.1	0.1165	DeepSignal	5	15	within
NC_000913.3	412651	10%	0.1	0.157	DeepSignal	5	15	outside
NC_000913.3	1899683	10%	0.1	0.2965	DeepSignal	5	15	outside
NC_000913.3	1814525	10%	0.1	0.313	DeepSignal	5	15	outside
NC_000913.3	1814540	10%	0.1	0.1355	DeepSignal	5	15	within
NC_000913.3	1898442	10%	0.1	0.1625	DeepSignal	5	15	outside
NC_000913.3	4581752	10%	0.1	0.204	DeepSignal	5	15	outside
NC_000913.3	2687859	10%	0.1	0.162	DeepSignal	5	15	outside
NC_000913.3	1269710	10%	0.1	0.144	DeepSignal	5	15	within
NC_000913.3	2687530	10%	0.1	0.1325	DeepSignal	5	15	within
NC_000913.3	2040468	10%	0.1	0.202	DeepSignal	5	15	outside
NC_000913.3	1898541	10%	0.1	0.2295	DeepSignal	5	15	outside
NC_000913.3	1900069	10%	0.1	0.164	DeepSignal	5	15	outside
NC_000913.3	1269678	10%	0.1	0.1275	DeepSignal	5	15	within
NC_000913.3	965564	10%	0.1	0.2495	DeepSignal	5	15	outside
NC_000913.3	1269799	10%	0.1	0.1395	DeepSignal	5	15	within
NC_000913.3	1897986	10%	0.1	0.138	DeepSignal	5	15	within
NC_000913.3	474727	10%	0.1	0.2195	DeepSignal	5	15	outside
NC_000913.3	3348601	10%	0.1	0.0705	DeepSignal	5	15	within
NC_000913.3	1898139	10%	0.1	0.153	DeepSignal	5	15	outside
NC_000913.3	412550	10%	0.1	0.278	DeepSignal	5	15	outside
NC_000913.3	1270334	10%	0.1	0.057	DeepSignal	5	15	within
NC_000913.3	2761965	10%	0.1	0.1595	DeepSignal	5	15	outside
NC_000913.3	412307	10%	0.1	0.1875	DeepSignal	5	15	outside
NC_000913.3	412347	10%	0.1	0.131	DeepSignal	5	15	within
NC_000913.3	3104880	10%	0.1	0.132	DeepSignal	5	15	within
NC_000913.3	1898783	10%	0.1	0.123	DeepSignal	5	15	within
NC_000913.3	1898829	10%	0.1	0.121	DeepSignal	5	15	within
NC_000913.3	1814439	10%	0.1	0.234	DeepSignal	5	15	outside
NC_000913.3	1644334	10%	0.1	0.0825	DeepSignal	5	15	within
NC_000913.3	1148512	10%	0.1	0.0815	DeepSignal	5	15	within
NC_000913.3	4544222	10%	0.1	0.2405	DeepSignal	5	15	outside
NC_000913.3	1814633	10%	0.1	0.2275	DeepSignal	5	15	outside
NC_000913.3	1149186	10%	0.1	0.169	DeepSignal	5	15	outside
NC_000913.3	1055238	10%	0.1	0.1925	DeepSignal	5	15	outside
NC_000913.3	1869650	10%	0.1	0.158	DeepSignal	5	15	outside
NC_000913.3	1643829	10%	0.1	0.13	DeepSignal	5	15	within
NC_000913.3	1898341	10%	0.1	0.293	DeepSignal	5	15	outside
NC_000913.3	2687620	10%	0.1	0.069	DeepSignal	5	15	within
NC_000913.3	1269527	10%	0.1	0.1395	DeepSignal	5	15	within
NC_000913.3	1269880	10%	0.1	0.14	DeepSignal	5	15	within
NC_000913.3	1269689	10%	0.1	0.084	DeepSignal	5	15	within
NC_000913.3	1869802	10%	0.1	0.118	DeepSignal	5	15	within
NC_000913.3	1899670	10%	0.1	0.2395	DeepSignal	5	15	outside
NC_000913.3	412385	10%	0.1	0.161	DeepSignal	5	15	outside
NC_000913.3	1644042	10%	0.1	0.127	DeepSignal	5	15	within
NC_000913.3	2687776	10%	0.1	0.16	DeepSignal	5	15	outside
NC_000913.3	1898114	10%	0.1	0.153	DeepSignal	5	15	outside
NC_000913.3	1270268	10%	0.1	0.2135	DeepSignal	5	15	outside
NC_000913.3	1643928	10%	0.1	0.098	DeepSignal	5	15	within
NC_000913.3	1898866	10%	0.1	0.0895	DeepSignal	5	15	within
NC_000913.3	4584085	10%	0.1	0.2795	DeepSignal	5	15	outside
NC_000913.3	1270184	10%	0.1	0.24	DeepSignal	5	15	outside
NC_000913.3	2687971	10%	0.1	0.301	DeepSignal	5	15	outside
NC_000913.3	2687357	10%	0.1	0.167	DeepSignal	5	15	outside
NC_000913.3	1898738	10%	0.1	0.189	DeepSignal	5	15	outside
NC_000913.3	1869627	10%	0.1	0.157	DeepSignal	5	15	outside
NC_000913.3	2688027	10%	0.1	0.1095	DeepSignal	5	15	within
NC_000913.3	966371	10%	0.1	0.175	DeepSignal	5	15	outside
NC_000913.3	1267627	10%	0.1	0.0985	DeepSignal	5	15	within
NC_000913.3	1268042	10%	0.1	0.141	DeepSignal	5	15	within
NC_000913.3	1269425	10%	0.1	0.1555	DeepSignal	5	15	outside
NC_000913.3	1938670	10%	0.1	0.204	DeepSignal	5	15	outside
NC_000913.3	4545206	10%	0.1	0.268	DeepSignal	5	15	outside
NC_000913.3	1814948	10%	0.1	0.233	DeepSignal	5	15	outside
NC_000913.3	4545316	10%	0.1	0.21	DeepSignal	5	15	outside
NC_000913.3	1644010	10%	0.1	0.2165	DeepSignal	5	15	outside
NC_000913.3	2687315	10%	0.1	0.216	DeepSignal	5	15	outside
NC_000913.3	1898103	10%	0.1	0.1125	DeepSignal	5	15	within
NC_000913.3	3505828	20%	0.2	0.326	DeepSignal	15	25	outside
NC_000913.3	2191524	20%	0.2	0.2	DeepSignal	15	25	within
NC_000913.3	412518	20%	0.2	0.22	DeepSignal	15	25	within
NC_000913.3	1869585	20%	0.2	0.1945	DeepSignal	15	25	within
NC_000913.3	1898685	20%	0.2	0.142	DeepSignal	15	25	outside
NC_000913.3	4545597	20%	0.2	0.148	DeepSignal	15	25	outside
NC_000913.3	2687729	20%	0.2	0.186	DeepSignal	15	25	within
NC_000913.3	1898933	20%	0.2	0.233	DeepSignal	15	25	within
NC_000913.3	412361	20%	0.2	0.273	DeepSignal	15	25	outside
NC_000913.3	1269960	20%	0.2	0.2555	DeepSignal	15	25	outside
NC_000913.3	1168358	20%	0.2	0.159	DeepSignal	15	25	within
NC_000913.3	1270007	20%	0.2	0.2605	DeepSignal	15	25	outside
NC_000913.3	1270541	20%	0.2	0.1855	DeepSignal	15	25	within
NC_000913.3	1814574	20%	0.2	0.2075	DeepSignal	15	25	within
NC_000913.3	1055593	20%	0.2	0.365	DeepSignal	15	25	outside
NC_000913.3	2687238	20%	0.2	0.2995	DeepSignal	15	25	outside
NC_000913.3	1270166	20%	0.2	0.3335	DeepSignal	15	25	outside
NC_000913.3	1898715	20%	0.2	0.3365	DeepSignal	15	25	outside
NC_000913.3	1897782	20%	0.2	0.2455	DeepSignal	15	25	within
NC_000913.3	1054874	20%	0.2	0.246	DeepSignal	15	25	within
NC_000913.3	1267643	20%	0.2	0.1975	DeepSignal	15	25	within
NC_000913.3	2687694	20%	0.2	0.1965	DeepSignal	15	25	within
NC_000913.3	1269751	20%	0.2	0.1995	DeepSignal	15	25	within
NC_000913.3	1899723	20%	0.2	0.202	DeepSignal	15	25	within
NC_000913.3	412446	20%	0.2	0.1805	DeepSignal	15	25	within
NC_000913.3	1269585	20%	0.2	0.1085	DeepSignal	15	25	outside
NC_000913.3	1269816	20%	0.2	0.2345	DeepSignal	15	25	within
NC_000913.3	1898644	20%	0.2	0.298	DeepSignal	15	25	outside
NC_000913.3	1898485	20%	0.2	0.228	DeepSignal	15	25	within
NC_000913.3	2687875	20%	0.2	0.2145	DeepSignal	15	25	within
NC_000913.3	2191424	20%	0.2	0.2605	DeepSignal	15	25	outside
NC_000913.3	4215718	20%	0.2	0.21	DeepSignal	15	25	within
NC_000913.3	412651	20%	0.2	0.2605	DeepSignal	15	25	outside
NC_000913.3	1899683	20%	0.2	0.4005	DeepSignal	15	25	outside
NC_000913.3	1814525	20%	0.2	0.348	DeepSignal	15	25	outside
NC_000913.3	1814540	20%	0.2	0.1765	DeepSignal	15	25	within
NC_000913.3	1898442	20%	0.2	0.2125	DeepSignal	15	25	within
NC_000913.3	4581752	20%	0.2	0.2805	DeepSignal	15	25	outside
NC_000913.3	2687859	20%	0.2	0.245	DeepSignal	15	25	within
NC_000913.3	1269710	20%	0.2	0.217	DeepSignal	15	25	within
NC_000913.3	2687530	20%	0.2	0.196	DeepSignal	15	25	within
NC_000913.3	2040468	20%	0.2	0.2845	DeepSignal	15	25	outside
NC_000913.3	1898541	20%	0.2	0.28	DeepSignal	15	25	outside
NC_000913.3	1900069	20%	0.2	0.2395	DeepSignal	15	25	within
NC_000913.3	1269678	20%	0.2	0.217	DeepSignal	15	25	within
NC_000913.3	965564	20%	0.2	0.3785	DeepSignal	15	25	outside
NC_000913.3	1269799	20%	0.2	0.2315	DeepSignal	15	25	within
NC_000913.3	1897986	20%	0.2	0.2105	DeepSignal	15	25	within
NC_000913.3	474727	20%	0.2	0.2405	DeepSignal	15	25	within
NC_000913.3	3348601	20%	0.2	0.172	DeepSignal	15	25	within
NC_000913.3	1898139	20%	0.2	0.2475	DeepSignal	15	25	within
NC_000913.3	412550	20%	0.2	0.3365	DeepSignal	15	25	outside
NC_000913.3	1270334	20%	0.2	0.147	DeepSignal	15	25	outside
NC_000913.3	2761965	20%	0.2	0.264	DeepSignal	15	25	outside
NC_000913.3	412307	20%	0.2	0.2855	DeepSignal	15	25	outside
NC_000913.3	412347	20%	0.2	0.232	DeepSignal	15	25	within
NC_000913.3	3104880	20%	0.2	0.231	DeepSignal	15	25	within
NC_000913.3	1898783	20%	0.2	0.1685	DeepSignal	15	25	within
NC_000913.3	1898829	20%	0.2	0.207	DeepSignal	15	25	within
NC_000913.3	1814439	20%	0.2	0.2655	DeepSignal	15	25	outside
NC_000913.3	1644334	20%	0.2	0.1925	DeepSignal	15	25	within
NC_000913.3	1148512	20%	0.2	0.1535	DeepSignal	15	25	within
NC_000913.3	4544222	20%	0.2	0.3125	DeepSignal	15	25	outside
NC_000913.3	1814633	20%	0.2	0.2345	DeepSignal	15	25	within
NC_000913.3	1149186	20%	0.2	0.2665	DeepSignal	15	25	outside
NC_000913.3	1055238	20%	0.2	0.2715	DeepSignal	15	25	outside
NC_000913.3	1869650	20%	0.2	0.2435	DeepSignal	15	25	within
NC_000913.3	1643829	20%	0.2	0.2415	DeepSignal	15	25	within
NC_000913.3	1898341	20%	0.2	0.3645	DeepSignal	15	25	outside
NC_000913.3	2687620	20%	0.2	0.148	DeepSignal	15	25	outside
NC_000913.3	1269527	20%	0.2	0.21	DeepSignal	15	25	within
NC_000913.3	1269880	20%	0.2	0.2035	DeepSignal	15	25	within
NC_000913.3	1269689	20%	0.2	0.1955	DeepSignal	15	25	within
NC_000913.3	1869802	20%	0.2	0.2185	DeepSignal	15	25	within
NC_000913.3	1899670	20%	0.2	0.3425	DeepSignal	15	25	outside
NC_000913.3	412385	20%	0.2	0.242	DeepSignal	15	25	within
NC_000913.3	1644042	20%	0.2	0.2245	DeepSignal	15	25	within
NC_000913.3	2687776	20%	0.2	0.242	DeepSignal	15	25	within
NC_000913.3	1898114	20%	0.2	0.261	DeepSignal	15	25	outside
NC_000913.3	1270268	20%	0.2	0.245	DeepSignal	15	25	within
NC_000913.3	1643928	20%	0.2	0.172	DeepSignal	15	25	within
NC_000913.3	1898866	20%	0.2	0.092	DeepSignal	15	25	outside
NC_000913.3	4584085	20%	0.2	0.374	DeepSignal	15	25	outside
NC_000913.3	1270184	20%	0.2	0.336	DeepSignal	15	25	outside
NC_000913.3	2687971	20%	0.2	0.3655	DeepSignal	15	25	outside
NC_000913.3	2687357	20%	0.2	0.2405	DeepSignal	15	25	within
NC_000913.3	1898738	20%	0.2	0.285	DeepSignal	15	25	outside
NC_000913.3	1869627	20%	0.2	0.257	DeepSignal	15	25	outside
NC_000913.3	2688027	20%	0.2	0.212	DeepSignal	15	25	within
NC_000913.3	966371	20%	0.2	0.263	DeepSignal	15	25	outside
NC_000913.3	1267627	20%	0.2	0.144	DeepSignal	15	25	outside
NC_000913.3	1268042	20%	0.2	0.2095	DeepSignal	15	25	within
NC_000913.3	1269425	20%	0.2	0.216	DeepSignal	15	25	within
NC_000913.3	1938670	20%	0.2	0.2565	DeepSignal	15	25	outside
NC_000913.3	4545206	20%	0.2	0.3695	DeepSignal	15	25	outside
NC_000913.3	1814948	20%	0.2	0.238	DeepSignal	15	25	within
NC_000913.3	4545316	20%	0.2	0.2715	DeepSignal	15	25	outside
NC_000913.3	1644010	20%	0.2	0.2865	DeepSignal	15	25	outside
NC_000913.3	2687315	20%	0.2	0.2625	DeepSignal	15	25	outside
NC_000913.3	1898103	20%	0.2	0.1805	DeepSignal	15	25	within
NC_000913.3	3505828	30%	0.3	0.3895	DeepSignal	25	35	outside
NC_000913.3	2191524	30%	0.3	0.2445	DeepSignal	25	35	outside
NC_000913.3	412518	30%	0.3	0.2835	DeepSignal	25	35	within
NC_000913.3	1869585	30%	0.3	0.287	DeepSignal	25	35	within
NC_000913.3	1898685	30%	0.3	0.2405	DeepSignal	25	35	outside
NC_000913.3	4545597	30%	0.3	0.2335	DeepSignal	25	35	outside
NC_000913.3	2687729	30%	0.3	0.255	DeepSignal	25	35	within
NC_000913.3	1898933	30%	0.3	0.3275	DeepSignal	25	35	within
NC_000913.3	412361	30%	0.3	0.3875	DeepSignal	25	35	outside
NC_000913.3	1269960	30%	0.3	0.312	DeepSignal	25	35	within
NC_000913.3	1168358	30%	0.3	0.2295	DeepSignal	25	35	outside
NC_000913.3	1270007	30%	0.3	0.3275	DeepSignal	25	35	within
NC_000913.3	1270541	30%	0.3	0.2555	DeepSignal	25	35	within
NC_000913.3	1814574	30%	0.3	0.2315	DeepSignal	25	35	outside
NC_000913.3	1055593	30%	0.3	0.4745	DeepSignal	25	35	outside
NC_000913.3	2687238	30%	0.3	0.413	DeepSignal	25	35	outside
NC_000913.3	1270166	30%	0.3	0.426	DeepSignal	25	35	outside
NC_000913.3	1898715	30%	0.3	0.4035	DeepSignal	25	35	outside
NC_000913.3	1897782	30%	0.3	0.3485	DeepSignal	25	35	within
NC_000913.3	1054874	30%	0.3	0.305	DeepSignal	25	35	within
NC_000913.3	1267643	30%	0.3	0.261	DeepSignal	25	35	within
NC_000913.3	2687694	30%	0.3	0.3085	DeepSignal	25	35	within
NC_000913.3	1269751	30%	0.3	0.305	DeepSignal	25	35	within
NC_000913.3	1899723	30%	0.3	0.296	DeepSignal	25	35	within
NC_000913.3	412446	30%	0.3	0.237	DeepSignal	25	35	outside
NC_000913.3	1269585	30%	0.3	0.188	DeepSignal	25	35	outside
NC_000913.3	1269816	30%	0.3	0.3105	DeepSignal	25	35	within
NC_000913.3	1898644	30%	0.3	0.402	DeepSignal	25	35	outside
NC_000913.3	1898485	30%	0.3	0.337	DeepSignal	25	35	within
NC_000913.3	2687875	30%	0.3	0.2915	DeepSignal	25	35	within
NC_000913.3	2191424	30%	0.3	0.349	DeepSignal	25	35	within
NC_000913.3	4215718	30%	0.3	0.2935	DeepSignal	25	35	within
NC_000913.3	412651	30%	0.3	0.3425	DeepSignal	25	35	within
NC_000913.3	1899683	30%	0.3	0.493	DeepSignal	25	35	outside
NC_000913.3	1814525	30%	0.3	0.391	DeepSignal	25	35	outside
NC_000913.3	1814540	30%	0.3	0.254	DeepSignal	25	35	within
NC_000913.3	1898442	30%	0.3	0.2815	DeepSignal	25	35	within
NC_000913.3	4581752	30%	0.3	0.389	DeepSignal	25	35	outside
NC_000913.3	2687859	30%	0.3	0.3595	DeepSignal	25	35	outside
NC_000913.3	1269710	30%	0.3	0.2845	DeepSignal	25	35	within
NC_000913.3	2687530	30%	0.3	0.2725	DeepSignal	25	35	within
NC_000913.3	2040468	30%	0.3	0.3115	DeepSignal	25	35	within
NC_000913.3	1898541	30%	0.3	0.385	DeepSignal	25	35	outside
NC_000913.3	1900069	30%	0.3	0.3125	DeepSignal	25	35	within
NC_000913.3	1269678	30%	0.3	0.242	DeepSignal	25	35	outside
NC_000913.3	965564	30%	0.3	0.432	DeepSignal	25	35	outside
NC_000913.3	1269799	30%	0.3	0.3155	DeepSignal	25	35	within
NC_000913.3	1897986	30%	0.3	0.278	DeepSignal	25	35	within
NC_000913.3	474727	30%	0.3	0.3225	DeepSignal	25	35	within
NC_000913.3	3348601	30%	0.3	0.272	DeepSignal	25	35	within
NC_000913.3	1898139	30%	0.3	0.344	DeepSignal	25	35	within
NC_000913.3	412550	30%	0.3	0.42	DeepSignal	25	35	outside
NC_000913.3	1270334	30%	0.3	0.231	DeepSignal	25	35	outside
NC_000913.3	2761965	30%	0.3	0.3345	DeepSignal	25	35	within
NC_000913.3	412307	30%	0.3	0.39	DeepSignal	25	35	outside
NC_000913.3	412347	30%	0.3	0.358	DeepSignal	25	35	outside
NC_000913.3	3104880	30%	0.3	0.301	DeepSignal	25	35	within
NC_000913.3	1898783	30%	0.3	0.238	DeepSignal	25	35	outside
NC_000913.3	1898829	30%	0.3	0.3135	DeepSignal	25	35	within
NC_000913.3	1814439	30%	0.3	0.3445	DeepSignal	25	35	within
NC_000913.3	1644334	30%	0.3	0.269	DeepSignal	25	35	within
NC_000913.3	1148512	30%	0.3	0.285	DeepSignal	25	35	within
NC_000913.3	4544222	30%	0.3	0.3975	DeepSignal	25	35	outside
NC_000913.3	1814633	30%	0.3	0.329	DeepSignal	25	35	within
NC_000913.3	1149186	30%	0.3	0.3495	DeepSignal	25	35	within
NC_000913.3	1055238	30%	0.3	0.3455	DeepSignal	25	35	within
NC_000913.3	1869650	30%	0.3	0.349	DeepSignal	25	35	within
NC_000913.3	1643829	30%	0.3	0.3165	DeepSignal	25	35	within
NC_000913.3	1898341	30%	0.3	0.4165	DeepSignal	25	35	outside
NC_000913.3	2687620	30%	0.3	0.26	DeepSignal	25	35	within
NC_000913.3	1269527	30%	0.3	0.2355	DeepSignal	25	35	outside
NC_000913.3	1269880	30%	0.3	0.2675	DeepSignal	25	35	within
NC_000913.3	1269689	30%	0.3	0.282	DeepSignal	25	35	within
NC_000913.3	1869802	30%	0.3	0.3235	DeepSignal	25	35	within
NC_000913.3	1899670	30%	0.3	0.4205	DeepSignal	25	35	outside
NC_000913.3	412385	30%	0.3	0.358	DeepSignal	25	35	outside
NC_000913.3	1644042	30%	0.3	0.29	DeepSignal	25	35	within
NC_000913.3	2687776	30%	0.3	0.3595	DeepSignal	25	35	outside
NC_000913.3	1898114	30%	0.3	0.3315	DeepSignal	25	35	within
NC_000913.3	1270268	30%	0.3	0.3715	DeepSignal	25	35	outside
NC_000913.3	1643928	30%	0.3	0.248	DeepSignal	25	35	outside
NC_000913.3	1898866	30%	0.3	0.1305	DeepSignal	25	35	outside
NC_000913.3	4584085	30%	0.3	0.3925	DeepSignal	25	35	outside
NC_000913.3	1270184	30%	0.3	0.4415	DeepSignal	25	35	outside
NC_000913.3	2687971	30%	0.3	0.4175	DeepSignal	25	35	outside
NC_000913.3	2687357	30%	0.3	0.3215	DeepSignal	25	35	within
NC_000913.3	1898738	30%	0.3	0.364	DeepSignal	25	35	outside
NC_000913.3	1869627	30%	0.3	0.3635	DeepSignal	25	35	outside
NC_000913.3	2688027	30%	0.3	0.314	DeepSignal	25	35	within
NC_000913.3	966371	30%	0.3	0.3765	DeepSignal	25	35	outside
NC_000913.3	1267627	30%	0.3	0.2085	DeepSignal	25	35	outside
NC_000913.3	1268042	30%	0.3	0.2705	DeepSignal	25	35	within
NC_000913.3	1269425	30%	0.3	0.3065	DeepSignal	25	35	within
NC_000913.3	1938670	30%	0.3	0.2975	DeepSignal	25	35	within
NC_000913.3	4545206	30%	0.3	0.4315	DeepSignal	25	35	outside
NC_000913.3	1814948	30%	0.3	0.2265	DeepSignal	25	35	outside
NC_000913.3	4545316	30%	0.3	0.3455	DeepSignal	25	35	within
NC_000913.3	1644010	30%	0.3	0.325	DeepSignal	25	35	within
NC_000913.3	2687315	30%	0.3	0.3695	DeepSignal	25	35	outside
NC_000913.3	1898103	30%	0.3	0.277	DeepSignal	25	35	within
NC_000913.3	3505828	40%	0.4	0.4435	DeepSignal	35	45	within
NC_000913.3	2191524	40%	0.4	0.2865	DeepSignal	35	45	outside
NC_000913.3	412518	40%	0.4	0.3605	DeepSignal	35	45	within
NC_000913.3	1869585	40%	0.4	0.3845	DeepSignal	35	45	within
NC_000913.3	1898685	40%	0.4	0.2875	DeepSignal	35	45	outside
NC_000913.3	4545597	40%	0.4	0.248	DeepSignal	35	45	outside
NC_000913.3	2687729	40%	0.4	0.3275	DeepSignal	35	45	outside
NC_000913.3	1898933	40%	0.4	0.4125	DeepSignal	35	45	within
NC_000913.3	412361	40%	0.4	0.4485	DeepSignal	35	45	within
NC_000913.3	1269960	40%	0.4	0.4375	DeepSignal	35	45	within
NC_000913.3	1168358	40%	0.4	0.34	DeepSignal	35	45	outside
NC_000913.3	1270007	40%	0.4	0.4375	DeepSignal	35	45	within
NC_000913.3	1270541	40%	0.4	0.3815	DeepSignal	35	45	within
NC_000913.3	1814574	40%	0.4	0.302	DeepSignal	35	45	outside
NC_000913.3	1055593	40%	0.4	0.558	DeepSignal	35	45	outside
NC_000913.3	2687238	40%	0.4	0.468	DeepSignal	35	45	outside
NC_000913.3	1270166	40%	0.4	0.508	DeepSignal	35	45	outside
NC_000913.3	1898715	40%	0.4	0.4875	DeepSignal	35	45	outside
NC_000913.3	1897782	40%	0.4	0.424	DeepSignal	35	45	within
NC_000913.3	1054874	40%	0.4	0.406	DeepSignal	35	45	within
NC_000913.3	1267643	40%	0.4	0.354	DeepSignal	35	45	within
NC_000913.3	2687694	40%	0.4	0.372	DeepSignal	35	45	within
NC_000913.3	1269751	40%	0.4	0.435	DeepSignal	35	45	within
NC_000913.3	1899723	40%	0.4	0.3675	DeepSignal	35	45	within
NC_000913.3	412446	40%	0.4	0.2995	DeepSignal	35	45	outside
NC_000913.3	1269585	40%	0.4	0.233	DeepSignal	35	45	outside
NC_000913.3	1269816	40%	0.4	0.4375	DeepSignal	35	45	within
NC_000913.3	1898644	40%	0.4	0.425	DeepSignal	35	45	within
NC_000913.3	1898485	40%	0.4	0.3915	DeepSignal	35	45	within
NC_000913.3	2687875	40%	0.4	0.3895	DeepSignal	35	45	within
NC_000913.3	2191424	40%	0.4	0.3755	DeepSignal	35	45	within
NC_000913.3	4215718	40%	0.4	0.3765	DeepSignal	35	45	within
NC_000913.3	412651	40%	0.4	0.389	DeepSignal	35	45	within
NC_000913.3	1899683	40%	0.4	0.5885	DeepSignal	35	45	outside
NC_000913.3	1814525	40%	0.4	0.462	DeepSignal	35	45	outside
NC_000913.3	1814540	40%	0.4	0.347	DeepSignal	35	45	outside
NC_000913.3	1898442	40%	0.4	0.324	DeepSignal	35	45	outside
NC_000913.3	4581752	40%	0.4	0.447	DeepSignal	35	45	within
NC_000913.3	2687859	40%	0.4	0.439	DeepSignal	35	45	within
NC_000913.3	1269710	40%	0.4	0.4085	DeepSignal	35	45	within
NC_000913.3	2687530	40%	0.4	0.364	DeepSignal	35	45	within
NC_000913.3	2040468	40%	0.4	0.326	DeepSignal	35	45	outside
NC_000913.3	1898541	40%	0.4	0.475	DeepSignal	35	45	outside
NC_000913.3	1900069	40%	0.4	0.3985	DeepSignal	35	45	within
NC_000913.3	1269678	40%	0.4	0.3235	DeepSignal	35	45	outside
NC_000913.3	965564	40%	0.4	0.5015	DeepSignal	35	45	outside
NC_000913.3	1269799	40%	0.4	0.4375	DeepSignal	35	45	within
NC_000913.3	1897986	40%	0.4	0.3425	DeepSignal	35	45	outside
NC_000913.3	474727	40%	0.4	0.3845	DeepSignal	35	45	within
NC_000913.3	3348601	40%	0.4	0.3395	DeepSignal	35	45	outside
NC_000913.3	1898139	40%	0.4	0.4165	DeepSignal	35	45	within
NC_000913.3	412550	40%	0.4	0.485	DeepSignal	35	45	outside
NC_000913.3	1270334	40%	0.4	0.3645	DeepSignal	35	45	within
NC_000913.3	2761965	40%	0.4	0.404	DeepSignal	35	45	within
NC_000913.3	412307	40%	0.4	0.4745	DeepSignal	35	45	outside
NC_000913.3	412347	40%	0.4	0.4265	DeepSignal	35	45	within
NC_000913.3	3104880	40%	0.4	0.3775	DeepSignal	35	45	within
NC_000913.3	1898783	40%	0.4	0.3025	DeepSignal	35	45	outside
NC_000913.3	1898829	40%	0.4	0.3875	DeepSignal	35	45	within
NC_000913.3	1814439	40%	0.4	0.4435	DeepSignal	35	45	within
NC_000913.3	1644334	40%	0.4	0.373	DeepSignal	35	45	within
NC_000913.3	1148512	40%	0.4	0.4115	DeepSignal	35	45	within
NC_000913.3	4544222	40%	0.4	0.4505	DeepSignal	35	45	outside
NC_000913.3	1814633	40%	0.4	0.404	DeepSignal	35	45	within
NC_000913.3	1149186	40%	0.4	0.423	DeepSignal	35	45	within
NC_000913.3	1055238	40%	0.4	0.411	DeepSignal	35	45	within
NC_000913.3	1869650	40%	0.4	0.453	DeepSignal	35	45	outside
NC_000913.3	1643829	40%	0.4	0.39	DeepSignal	35	45	within
NC_000913.3	1898341	40%	0.4	0.495	DeepSignal	35	45	outside
NC_000913.3	2687620	40%	0.4	0.321	DeepSignal	35	45	outside
NC_000913.3	1269527	40%	0.4	0.3125	DeepSignal	35	45	outside
NC_000913.3	1269880	40%	0.4	0.3435	DeepSignal	35	45	outside
NC_000913.3	1269689	40%	0.4	0.4075	DeepSignal	35	45	within
NC_000913.3	1869802	40%	0.4	0.42	DeepSignal	35	45	within
NC_000913.3	1899670	40%	0.4	0.4695	DeepSignal	35	45	outside
NC_000913.3	412385	40%	0.4	0.4365	DeepSignal	35	45	within
NC_000913.3	1644042	40%	0.4	0.375	DeepSignal	35	45	within
NC_000913.3	2687776	40%	0.4	0.432	DeepSignal	35	45	within
NC_000913.3	1898114	40%	0.4	0.404	DeepSignal	35	45	within
NC_000913.3	1270268	40%	0.4	0.4375	DeepSignal	35	45	within
NC_000913.3	1643928	40%	0.4	0.3325	DeepSignal	35	45	outside
NC_000913.3	1898866	40%	0.4	0.162	DeepSignal	35	45	outside
NC_000913.3	4584085	40%	0.4	0.4615	DeepSignal	35	45	outside
NC_000913.3	1270184	40%	0.4	0.5375	DeepSignal	35	45	outside
NC_000913.3	2687971	40%	0.4	0.4985	DeepSignal	35	45	outside
NC_000913.3	2687357	40%	0.4	0.3975	DeepSignal	35	45	within
NC_000913.3	1898738	40%	0.4	0.4625	DeepSignal	35	45	outside
NC_000913.3	1869627	40%	0.4	0.4215	DeepSignal	35	45	within
NC_000913.3	2688027	40%	0.4	0.3935	DeepSignal	35	45	within
NC_000913.3	966371	40%	0.4	0.444	DeepSignal	35	45	within
NC_000913.3	1267627	40%	0.4	0.3	DeepSignal	35	45	outside
NC_000913.3	1268042	40%	0.4	0.3455	DeepSignal	35	45	outside
NC_000913.3	1269425	40%	0.4	0.431	DeepSignal	35	45	within
NC_000913.3	1938670	40%	0.4	0.3235	DeepSignal	35	45	outside
NC_000913.3	4545206	40%	0.4	0.4725	DeepSignal	35	45	outside
NC_000913.3	1814948	40%	0.4	0.2435	DeepSignal	35	45	outside
NC_000913.3	4545316	40%	0.4	0.3965	DeepSignal	35	45	within
NC_000913.3	1644010	40%	0.4	0.3985	DeepSignal	35	45	within
NC_000913.3	2687315	40%	0.4	0.475	DeepSignal	35	45	outside
NC_000913.3	1898103	40%	0.4	0.323	DeepSignal	35	45	outside
NC_000913.3	3505828	50%	0.5	0.511	DeepSignal	45	55	within
NC_000913.3	2191524	50%	0.5	0.357	DeepSignal	45	55	outside
NC_000913.3	412518	50%	0.5	0.442	DeepSignal	45	55	outside
NC_000913.3	1869585	50%	0.5	0.496	DeepSignal	45	55	within
NC_000913.3	1898685	50%	0.5	0.344	DeepSignal	45	55	outside
NC_000913.3	4545597	50%	0.5	0.3285	DeepSignal	45	55	outside
NC_000913.3	2687729	50%	0.5	0.381	DeepSignal	45	55	outside
NC_000913.3	1898933	50%	0.5	0.493	DeepSignal	45	55	within
NC_000913.3	412361	50%	0.5	0.5225	DeepSignal	45	55	within
NC_000913.3	1269960	50%	0.5	0.507	DeepSignal	45	55	within
NC_000913.3	1168358	50%	0.5	0.407	DeepSignal	45	55	outside
NC_000913.3	1270007	50%	0.5	0.5185	DeepSignal	45	55	within
NC_000913.3	1270541	50%	0.5	0.4625	DeepSignal	45	55	within
NC_000913.3	1814574	50%	0.5	0.347	DeepSignal	45	55	outside
NC_000913.3	1055593	50%	0.5	0.598	DeepSignal	45	55	outside
NC_000913.3	2687238	50%	0.5	0.562	DeepSignal	45	55	outside
NC_000913.3	1270166	50%	0.5	0.5765	DeepSignal	45	55	outside
NC_000913.3	1898715	50%	0.5	0.551	DeepSignal	45	55	outside
NC_000913.3	1897782	50%	0.5	0.512	DeepSignal	45	55	within
NC_000913.3	1054874	50%	0.5	0.467	DeepSignal	45	55	within
NC_000913.3	1267643	50%	0.5	0.476	DeepSignal	45	55	within
NC_000913.3	2687694	50%	0.5	0.467	DeepSignal	45	55	within
NC_000913.3	1269751	50%	0.5	0.506	DeepSignal	45	55	within
NC_000913.3	1899723	50%	0.5	0.441	DeepSignal	45	55	outside
NC_000913.3	412446	50%	0.5	0.381	DeepSignal	45	55	outside
NC_000913.3	1269585	50%	0.5	0.248	DeepSignal	45	55	outside
NC_000913.3	1269816	50%	0.5	0.528	DeepSignal	45	55	within
NC_000913.3	1898644	50%	0.5	0.4985	DeepSignal	45	55	within
NC_000913.3	1898485	50%	0.5	0.459	DeepSignal	45	55	within
NC_000913.3	2687875	50%	0.5	0.5065	DeepSignal	45	55	within
NC_000913.3	2191424	50%	0.5	0.441	DeepSignal	45	55	outside
NC_000913.3	4215718	50%	0.5	0.477	DeepSignal	45	55	within
NC_000913.3	412651	50%	0.5	0.4645	DeepSignal	45	55	within
NC_000913.3	1899683	50%	0.5	0.609	DeepSignal	45	55	outside
NC_000913.3	1814525	50%	0.5	0.5115	DeepSignal	45	55	within
NC_000913.3	1814540	50%	0.5	0.404	DeepSignal	45	55	outside
NC_000913.3	1898442	50%	0.5	0.413	DeepSignal	45	55	outside
NC_000913.3	4581752	50%	0.5	0.5335	DeepSignal	45	55	within
NC_000913.3	2687859	50%	0.5	0.5305	DeepSignal	45	55	within
NC_000913.3	1269710	50%	0.5	0.4765	DeepSignal	45	55	within
NC_000913.3	2687530	50%	0.5	0.4565	DeepSignal	45	55	within
NC_000913.3	2040468	50%	0.5	0.391	DeepSignal	45	55	outside
NC_000913.3	1898541	50%	0.5	0.506	DeepSignal	45	55	within
NC_000913.3	1900069	50%	0.5	0.474	DeepSignal	45	55	within
NC_000913.3	1269678	50%	0.5	0.3535	DeepSignal	45	55	outside
NC_000913.3	965564	50%	0.5	0.6055	DeepSignal	45	55	outside
NC_000913.3	1269799	50%	0.5	0.521	DeepSignal	45	55	within
NC_000913.3	1897986	50%	0.5	0.4015	DeepSignal	45	55	outside
NC_000913.3	474727	50%	0.5	0.4575	DeepSignal	45	55	within
NC_000913.3	3348601	50%	0.5	0.4325	DeepSignal	45	55	outside
NC_000913.3	1898139	50%	0.5	0.504	DeepSignal	45	55	within
NC_000913.3	412550	50%	0.5	0.577	DeepSignal	45	55	outside
NC_000913.3	1270334	50%	0.5	0.428	DeepSignal	45	55	outside
NC_000913.3	2761965	50%	0.5	0.4485	DeepSignal	45	55	outside
NC_000913.3	412307	50%	0.5	0.56	DeepSignal	45	55	outside
NC_000913.3	412347	50%	0.5	0.521	DeepSignal	45	55	within
NC_000913.3	3104880	50%	0.5	0.452	DeepSignal	45	55	within
NC_000913.3	1898783	50%	0.5	0.383	DeepSignal	45	55	outside
NC_000913.3	1898829	50%	0.5	0.471	DeepSignal	45	55	within
NC_000913.3	1814439	50%	0.5	0.5045	DeepSignal	45	55	within
NC_000913.3	1644334	50%	0.5	0.437	DeepSignal	45	55	outside
NC_000913.3	1148512	50%	0.5	0.513	DeepSignal	45	55	within
NC_000913.3	4544222	50%	0.5	0.4945	DeepSignal	45	55	within
NC_000913.3	1814633	50%	0.5	0.49	DeepSignal	45	55	within
NC_000913.3	1149186	50%	0.5	0.49	DeepSignal	45	55	within
NC_000913.3	1055238	50%	0.5	0.4755	DeepSignal	45	55	within
NC_000913.3	1869650	50%	0.5	0.548	DeepSignal	45	55	within
NC_000913.3	1643829	50%	0.5	0.457	DeepSignal	45	55	within
NC_000913.3	1898341	50%	0.5	0.5525	DeepSignal	45	55	outside
NC_000913.3	2687620	50%	0.5	0.413	DeepSignal	45	55	outside
NC_000913.3	1269527	50%	0.5	0.3615	DeepSignal	45	55	outside
NC_000913.3	1269880	50%	0.5	0.387	DeepSignal	45	55	outside
NC_000913.3	1269689	50%	0.5	0.479	DeepSignal	45	55	within
NC_000913.3	1869802	50%	0.5	0.506	DeepSignal	45	55	within
NC_000913.3	1899670	50%	0.5	0.532	DeepSignal	45	55	within
NC_000913.3	412385	50%	0.5	0.5105	DeepSignal	45	55	within
NC_000913.3	1644042	50%	0.5	0.4555	DeepSignal	45	55	within
NC_000913.3	2687776	50%	0.5	0.5305	DeepSignal	45	55	within
NC_000913.3	1898114	50%	0.5	0.4905	DeepSignal	45	55	within
NC_000913.3	1270268	50%	0.5	0.497	DeepSignal	45	55	within
NC_000913.3	1643928	50%	0.5	0.41	DeepSignal	45	55	outside
NC_000913.3	1898866	50%	0.5	0.201	DeepSignal	45	55	outside
NC_000913.3	4584085	50%	0.5	0.505	DeepSignal	45	55	within
NC_000913.3	1270184	50%	0.5	0.577	DeepSignal	45	55	outside
NC_000913.3	2687971	50%	0.5	0.5505	DeepSignal	45	55	outside
NC_000913.3	2687357	50%	0.5	0.484	DeepSignal	45	55	within
NC_000913.3	1898738	50%	0.5	0.51	DeepSignal	45	55	within
NC_000913.3	1869627	50%	0.5	0.547	DeepSignal	45	55	within
NC_000913.3	2688027	50%	0.5	0.4955	DeepSignal	45	55	within
NC_000913.3	966371	50%	0.5	0.4885	DeepSignal	45	55	within
NC_000913.3	1267627	50%	0.5	0.418	DeepSignal	45	55	outside
NC_000913.3	1268042	50%	0.5	0.3865	DeepSignal	45	55	outside
NC_000913.3	1269425	50%	0.5	0.488	DeepSignal	45	55	within
NC_000913.3	1938670	50%	0.5	0.364	DeepSignal	45	55	outside
NC_000913.3	4545206	50%	0.5	0.525	DeepSignal	45	55	within
NC_000913.3	1814948	50%	0.5	0.334	DeepSignal	45	55	outside
NC_000913.3	4545316	50%	0.5	0.4575	DeepSignal	45	55	within
NC_000913.3	1644010	50%	0.5	0.466	DeepSignal	45	55	within
NC_000913.3	2687315	50%	0.5	0.576	DeepSignal	45	55	outside
NC_000913.3	1898103	50%	0.5	0.366	DeepSignal	45	55	outside
NC_000913.3	3505828	60%	0.6	0.5735	DeepSignal	55	65	within
NC_000913.3	2191524	60%	0.6	0.398	DeepSignal	55	65	outside
NC_000913.3	412518	60%	0.6	0.551	DeepSignal	55	65	within
NC_000913.3	1869585	60%	0.6	0.5725	DeepSignal	55	65	within
NC_000913.3	1898685	60%	0.6	0.3925	DeepSignal	55	65	outside
NC_000913.3	4545597	60%	0.6	0.3735	DeepSignal	55	65	outside
NC_000913.3	2687729	60%	0.6	0.4675	DeepSignal	55	65	outside
NC_000913.3	1898933	60%	0.6	0.557	DeepSignal	55	65	within
NC_000913.3	412361	60%	0.6	0.588	DeepSignal	55	65	within
NC_000913.3	1269960	60%	0.6	0.6035	DeepSignal	55	65	within
NC_000913.3	1168358	60%	0.6	0.48	DeepSignal	55	65	outside
NC_000913.3	1270007	60%	0.6	0.62	DeepSignal	55	65	within
NC_000913.3	1270541	60%	0.6	0.5405	DeepSignal	55	65	outside
NC_000913.3	1814574	60%	0.6	0.4025	DeepSignal	55	65	outside
NC_000913.3	1055593	60%	0.6	0.6675	DeepSignal	55	65	outside
NC_000913.3	2687238	60%	0.6	0.632	DeepSignal	55	65	within
NC_000913.3	1270166	60%	0.6	0.63	DeepSignal	55	65	within
NC_000913.3	1898715	60%	0.6	0.604	DeepSignal	55	65	within
NC_000913.3	1897782	60%	0.6	0.588	DeepSignal	55	65	within
NC_000913.3	1054874	60%	0.6	0.548	DeepSignal	55	65	outside
NC_000913.3	1267643	60%	0.6	0.545	DeepSignal	55	65	outside
NC_000913.3	2687694	60%	0.6	0.5335	DeepSignal	55	65	outside
NC_000913.3	1269751	60%	0.6	0.607	DeepSignal	55	65	within
NC_000913.3	1899723	60%	0.6	0.5015	DeepSignal	55	65	outside
NC_000913.3	412446	60%	0.6	0.452	DeepSignal	55	65	outside
NC_000913.3	1269585	60%	0.6	0.331	DeepSignal	55	65	outside
NC_000913.3	1269816	60%	0.6	0.6225	DeepSignal	55	65	within
NC_000913.3	1898644	60%	0.6	0.5775	DeepSignal	55	65	within
NC_000913.3	1898485	60%	0.6	0.553	DeepSignal	55	65	within
NC_000913.3	2687875	60%	0.6	0.5675	DeepSignal	55	65	within
NC_000913.3	2191424	60%	0.6	0.4895	DeepSignal	55	65	outside
NC_000913.3	4215718	60%	0.6	0.564	DeepSignal	55	65	within
NC_000913.3	412651	60%	0.6	0.505	DeepSignal	55	65	outside
NC_000913.3	1899683	60%	0.6	0.6815	DeepSignal	55	65	outside
NC_000913.3	1814525	60%	0.6	0.5325	DeepSignal	55	65	outside
NC_000913.3	1814540	60%	0.6	0.4255	DeepSignal	55	65	outside
NC_000913.3	1898442	60%	0.6	0.437	DeepSignal	55	65	outside
NC_000913.3	4581752	60%	0.6	0.619	DeepSignal	55	65	within
NC_000913.3	2687859	60%	0.6	0.6015	DeepSignal	55	65	within
NC_000913.3	1269710	60%	0.6	0.56	DeepSignal	55	65	within
NC_000913.3	2687530	60%	0.6	0.5235	DeepSignal	55	65	outside
NC_000913.3	2040468	60%	0.6	0.4445	DeepSignal	55	65	outside
NC_000913.3	1898541	60%	0.6	0.5975	DeepSignal	55	65	within
NC_000913.3	1900069	60%	0.6	0.5095	DeepSignal	55	65	outside
NC_000913.3	1269678	60%	0.6	0.4	DeepSignal	55	65	outside
NC_000913.3	965564	60%	0.6	0.6235	DeepSignal	55	65	within
NC_000913.3	1269799	60%	0.6	0.6205	DeepSignal	55	65	within
NC_000913.3	1897986	60%	0.6	0.4785	DeepSignal	55	65	outside
NC_000913.3	474727	60%	0.6	0.5085	DeepSignal	55	65	outside
NC_000913.3	3348601	60%	0.6	0.481	DeepSignal	55	65	outside
NC_000913.3	1898139	60%	0.6	0.589	DeepSignal	55	65	within
NC_000913.3	412550	60%	0.6	0.6365	DeepSignal	55	65	within
NC_000913.3	1270334	60%	0.6	0.523	DeepSignal	55	65	outside
NC_000913.3	2761965	60%	0.6	0.5255	DeepSignal	55	65	outside
NC_000913.3	412307	60%	0.6	0.625	DeepSignal	55	65	within
NC_000913.3	412347	60%	0.6	0.628	DeepSignal	55	65	within
NC_000913.3	3104880	60%	0.6	0.507	DeepSignal	55	65	outside
NC_000913.3	1898783	60%	0.6	0.4165	DeepSignal	55	65	outside
NC_000913.3	1898829	60%	0.6	0.557	DeepSignal	55	65	within
NC_000913.3	1814439	60%	0.6	0.584	DeepSignal	55	65	within
NC_000913.3	1644334	60%	0.6	0.5335	DeepSignal	55	65	outside
NC_000913.3	1148512	60%	0.6	0.5475	DeepSignal	55	65	outside
NC_000913.3	4544222	60%	0.6	0.5215	DeepSignal	55	65	outside
NC_000913.3	1814633	60%	0.6	0.528	DeepSignal	55	65	outside
NC_000913.3	1149186	60%	0.6	0.5005	DeepSignal	55	65	outside
NC_000913.3	1055238	60%	0.6	0.5405	DeepSignal	55	65	outside
NC_000913.3	1869650	60%	0.6	0.6475	DeepSignal	55	65	within
NC_000913.3	1643829	60%	0.6	0.5225	DeepSignal	55	65	outside
NC_000913.3	1898341	60%	0.6	0.623	DeepSignal	55	65	within
NC_000913.3	2687620	60%	0.6	0.511	DeepSignal	55	65	outside
NC_000913.3	1269527	60%	0.6	0.418	DeepSignal	55	65	outside
NC_000913.3	1269880	60%	0.6	0.4355	DeepSignal	55	65	outside
NC_000913.3	1269689	60%	0.6	0.58	DeepSignal	55	65	within
NC_000913.3	1869802	60%	0.6	0.579	DeepSignal	55	65	within
NC_000913.3	1899670	60%	0.6	0.59	DeepSignal	55	65	within
NC_000913.3	412385	60%	0.6	0.6075	DeepSignal	55	65	within
NC_000913.3	1644042	60%	0.6	0.5195	DeepSignal	55	65	outside
NC_000913.3	2687776	60%	0.6	0.63	DeepSignal	55	65	within
NC_000913.3	1898114	60%	0.6	0.56	DeepSignal	55	65	within
NC_000913.3	1270268	60%	0.6	0.575	DeepSignal	55	65	within
NC_000913.3	1643928	60%	0.6	0.4735	DeepSignal	55	65	outside
NC_000913.3	1898866	60%	0.6	0.201	DeepSignal	55	65	outside
NC_000913.3	4584085	60%	0.6	0.5835	DeepSignal	55	65	within
NC_000913.3	1270184	60%	0.6	0.6485	DeepSignal	55	65	within
NC_000913.3	2687971	60%	0.6	0.646	DeepSignal	55	65	within
NC_000913.3	2687357	60%	0.6	0.55	DeepSignal	55	65	within
NC_000913.3	1898738	60%	0.6	0.589	DeepSignal	55	65	within
NC_000913.3	1869627	60%	0.6	0.6075	DeepSignal	55	65	within
NC_000913.3	2688027	60%	0.6	0.537	DeepSignal	55	65	outside
NC_000913.3	966371	60%	0.6	0.5505	DeepSignal	55	65	within
NC_000913.3	1267627	60%	0.6	0.4535	DeepSignal	55	65	outside
NC_000913.3	1268042	60%	0.6	0.476	DeepSignal	55	65	outside
NC_000913.3	1269425	60%	0.6	0.5465	DeepSignal	55	65	outside
NC_000913.3	1938670	60%	0.6	0.408	DeepSignal	55	65	outside
NC_000913.3	4545206	60%	0.6	0.631	DeepSignal	55	65	within
NC_000913.3	1814948	60%	0.6	0.3475	DeepSignal	55	65	outside
NC_000913.3	4545316	60%	0.6	0.529	DeepSignal	55	65	outside
NC_000913.3	1644010	60%	0.6	0.5445	DeepSignal	55	65	outside
NC_000913.3	2687315	60%	0.6	0.5885	DeepSignal	55	65	within
NC_000913.3	1898103	60%	0.6	0.485	DeepSignal	55	65	outside
NC_000913.3	3505828	70%	0.7	0.6005	DeepSignal	65	75	outside
NC_000913.3	2191524	70%	0.7	0.4485	DeepSignal	65	75	outside
NC_000913.3	412518	70%	0.7	0.6185	DeepSignal	65	75	outside
NC_000913.3	1869585	70%	0.7	0.649	DeepSignal	65	75	outside
NC_000913.3	1898685	70%	0.7	0.4685	DeepSignal	65	75	outside
NC_000913.3	4545597	70%	0.7	0.4495	DeepSignal	65	75	outside
NC_000913.3	2687729	70%	0.7	0.5	DeepSignal	65	75	outside
NC_000913.3	1898933	70%	0.7	0.661	DeepSignal	65	75	within
NC_000913.3	412361	70%	0.7	0.654	DeepSignal	65	75	within
NC_000913.3	1269960	70%	0.7	0.635	DeepSignal	65	75	outside
NC_000913.3	1168358	70%	0.7	0.529	DeepSignal	65	75	outside
NC_000913.3	1270007	70%	0.7	0.6875	DeepSignal	65	75	within
NC_000913.3	1270541	70%	0.7	0.62	DeepSignal	65	75	outside
NC_000913.3	1814574	70%	0.7	0.5225	DeepSignal	65	75	outside
NC_000913.3	1055593	70%	0.7	0.7325	DeepSignal	65	75	within
NC_000913.3	2687238	70%	0.7	0.6355	DeepSignal	65	75	outside
NC_000913.3	1270166	70%	0.7	0.6485	DeepSignal	65	75	outside
NC_000913.3	1898715	70%	0.7	0.6765	DeepSignal	65	75	within
NC_000913.3	1897782	70%	0.7	0.675	DeepSignal	65	75	within
NC_000913.3	1054874	70%	0.7	0.669	DeepSignal	65	75	within
NC_000913.3	1267643	70%	0.7	0.623	DeepSignal	65	75	outside
NC_000913.3	2687694	70%	0.7	0.577	DeepSignal	65	75	outside
NC_000913.3	1269751	70%	0.7	0.6585	DeepSignal	65	75	within
NC_000913.3	1899723	70%	0.7	0.559	DeepSignal	65	75	outside
NC_000913.3	412446	70%	0.7	0.4995	DeepSignal	65	75	outside
NC_000913.3	1269585	70%	0.7	0.38	DeepSignal	65	75	outside
NC_000913.3	1269816	70%	0.7	0.692	DeepSignal	65	75	within
NC_000913.3	1898644	70%	0.7	0.623	DeepSignal	65	75	outside
NC_000913.3	1898485	70%	0.7	0.631	DeepSignal	65	75	outside
NC_000913.3	2687875	70%	0.7	0.628	DeepSignal	65	75	outside
NC_000913.3	2191424	70%	0.7	0.5485	DeepSignal	65	75	outside
NC_000913.3	4215718	70%	0.7	0.6555	DeepSignal	65	75	within
NC_000913.3	412651	70%	0.7	0.542	DeepSignal	65	75	outside
NC_000913.3	1899683	70%	0.7	0.7405	DeepSignal	65	75	within
NC_000913.3	1814525	70%	0.7	0.634	DeepSignal	65	75	outside
NC_000913.3	1814540	70%	0.7	0.5505	DeepSignal	65	75	outside
NC_000913.3	1898442	70%	0.7	0.4815	DeepSignal	65	75	outside
NC_000913.3	4581752	70%	0.7	0.7045	DeepSignal	65	75	within
NC_000913.3	2687859	70%	0.7	0.648	DeepSignal	65	75	outside
NC_000913.3	1269710	70%	0.7	0.629	DeepSignal	65	75	outside
NC_000913.3	2687530	70%	0.7	0.5665	DeepSignal	65	75	outside
NC_000913.3	2040468	70%	0.7	0.5445	DeepSignal	65	75	outside
NC_000913.3	1898541	70%	0.7	0.617	DeepSignal	65	75	outside
NC_000913.3	1900069	70%	0.7	0.5745	DeepSignal	65	75	outside
NC_000913.3	1269678	70%	0.7	0.425	DeepSignal	65	75	outside
NC_000913.3	965564	70%	0.7	0.65	DeepSignal	65	75	outside
NC_000913.3	1269799	70%	0.7	0.689	DeepSignal	65	75	within
NC_000913.3	1897986	70%	0.7	0.532	DeepSignal	65	75	outside
NC_000913.3	474727	70%	0.7	0.597	DeepSignal	65	75	outside
NC_000913.3	3348601	70%	0.7	0.572	DeepSignal	65	75	outside
NC_000913.3	1898139	70%	0.7	0.668	DeepSignal	65	75	within
NC_000913.3	412550	70%	0.7	0.7155	DeepSignal	65	75	within
NC_000913.3	1270334	70%	0.7	0.6205	DeepSignal	65	75	outside
NC_000913.3	2761965	70%	0.7	0.603	DeepSignal	65	75	outside
NC_000913.3	412307	70%	0.7	0.663	DeepSignal	65	75	within
NC_000913.3	412347	70%	0.7	0.7065	DeepSignal	65	75	within
NC_000913.3	3104880	70%	0.7	0.58	DeepSignal	65	75	outside
NC_000913.3	1898783	70%	0.7	0.4995	DeepSignal	65	75	outside
NC_000913.3	1898829	70%	0.7	0.616	DeepSignal	65	75	outside
NC_000913.3	1814439	70%	0.7	0.6685	DeepSignal	65	75	within
NC_000913.3	1644334	70%	0.7	0.588	DeepSignal	65	75	outside
NC_000913.3	1148512	70%	0.7	0.6385	DeepSignal	65	75	outside
NC_000913.3	4544222	70%	0.7	0.585	DeepSignal	65	75	outside
NC_000913.3	1814633	70%	0.7	0.6515	DeepSignal	65	75	within
NC_000913.3	1149186	70%	0.7	0.571	DeepSignal	65	75	outside
NC_000913.3	1055238	70%	0.7	0.654	DeepSignal	65	75	within
NC_000913.3	1869650	70%	0.7	0.7005	DeepSignal	65	75	within
NC_000913.3	1643829	70%	0.7	0.6115	DeepSignal	65	75	outside
NC_000913.3	1898341	70%	0.7	0.6845	DeepSignal	65	75	within
NC_000913.3	2687620	70%	0.7	0.5785	DeepSignal	65	75	outside
NC_000913.3	1269527	70%	0.7	0.4425	DeepSignal	65	75	outside
NC_000913.3	1269880	70%	0.7	0.475	DeepSignal	65	75	outside
NC_000913.3	1269689	70%	0.7	0.65	DeepSignal	65	75	within
NC_000913.3	1869802	70%	0.7	0.662	DeepSignal	65	75	within
NC_000913.3	1899670	70%	0.7	0.6495	DeepSignal	65	75	outside
NC_000913.3	412385	70%	0.7	0.6755	DeepSignal	65	75	within
NC_000913.3	1644042	70%	0.7	0.6125	DeepSignal	65	75	outside
NC_000913.3	2687776	70%	0.7	0.6925	DeepSignal	65	75	within
NC_000913.3	1898114	70%	0.7	0.653	DeepSignal	65	75	within
NC_000913.3	1270268	70%	0.7	0.6375	DeepSignal	65	75	outside
NC_000913.3	1643928	70%	0.7	0.5475	DeepSignal	65	75	outside
NC_000913.3	1898866	70%	0.7	0.228	DeepSignal	65	75	outside
NC_000913.3	4584085	70%	0.7	0.6555	DeepSignal	65	75	within
NC_000913.3	1270184	70%	0.7	0.7225	DeepSignal	65	75	within
NC_000913.3	2687971	70%	0.7	0.6285	DeepSignal	65	75	outside
NC_000913.3	2687357	70%	0.7	0.556	DeepSignal	65	75	outside
NC_000913.3	1898738	70%	0.7	0.633	DeepSignal	65	75	outside
NC_000913.3	1869627	70%	0.7	0.6995	DeepSignal	65	75	within
NC_000913.3	2688027	70%	0.7	0.615	DeepSignal	65	75	outside
NC_000913.3	966371	70%	0.7	0.625	DeepSignal	65	75	outside
NC_000913.3	1267627	70%	0.7	0.5015	DeepSignal	65	75	outside
NC_000913.3	1268042	70%	0.7	0.5715	DeepSignal	65	75	outside
NC_000913.3	1269425	70%	0.7	0.6115	DeepSignal	65	75	outside
NC_000913.3	1938670	70%	0.7	0.4695	DeepSignal	65	75	outside
NC_000913.3	4545206	70%	0.7	0.702	DeepSignal	65	75	within
NC_000913.3	1814948	70%	0.7	0.4065	DeepSignal	65	75	outside
NC_000913.3	4545316	70%	0.7	0.5895	DeepSignal	65	75	outside
NC_000913.3	1644010	70%	0.7	0.625	DeepSignal	65	75	outside
NC_000913.3	2687315	70%	0.7	0.6575	DeepSignal	65	75	within
NC_000913.3	1898103	70%	0.7	0.5665	DeepSignal	65	75	outside
NC_000913.3	3505828	80%	0.8	0.6845	DeepSignal	75	85	outside
NC_000913.3	2191524	80%	0.8	0.463	DeepSignal	75	85	outside
NC_000913.3	412518	80%	0.8	0.687	DeepSignal	75	85	outside
NC_000913.3	1869585	80%	0.8	0.6795	DeepSignal	75	85	outside
NC_000913.3	1898685	80%	0.8	0.534	DeepSignal	75	85	outside
NC_000913.3	4545597	80%	0.8	0.486	DeepSignal	75	85	outside
NC_000913.3	2687729	80%	0.8	0.5565	DeepSignal	75	85	outside
NC_000913.3	1898933	80%	0.8	0.6905	DeepSignal	75	85	outside
NC_000913.3	412361	80%	0.8	0.6885	DeepSignal	75	85	outside
NC_000913.3	1269960	80%	0.8	0.7085	DeepSignal	75	85	outside
NC_000913.3	1168358	80%	0.8	0.6535	DeepSignal	75	85	outside
NC_000913.3	1270007	80%	0.8	0.7475	DeepSignal	75	85	outside
NC_000913.3	1270541	80%	0.8	0.637	DeepSignal	75	85	outside
NC_000913.3	1814574	80%	0.8	0.564	DeepSignal	75	85	outside
NC_000913.3	1055593	80%	0.8	0.793	DeepSignal	75	85	within
NC_000913.3	2687238	80%	0.8	0.7285	DeepSignal	75	85	outside
NC_000913.3	1270166	80%	0.8	0.6815	DeepSignal	75	85	outside
NC_000913.3	1898715	80%	0.8	0.7145	DeepSignal	75	85	outside
NC_000913.3	1897782	80%	0.8	0.769	DeepSignal	75	85	within
NC_000913.3	1054874	80%	0.8	0.7355	DeepSignal	75	85	outside
NC_000913.3	1267643	80%	0.8	0.703	DeepSignal	75	85	outside
NC_000913.3	2687694	80%	0.8	0.616	DeepSignal	75	85	outside
NC_000913.3	1269751	80%	0.8	0.7365	DeepSignal	75	85	outside
NC_000913.3	1899723	80%	0.8	0.6195	DeepSignal	75	85	outside
NC_000913.3	412446	80%	0.8	0.55	DeepSignal	75	85	outside
NC_000913.3	1269585	80%	0.8	0.4335	DeepSignal	75	85	outside
NC_000913.3	1269816	80%	0.8	0.781	DeepSignal	75	85	within
NC_000913.3	1898644	80%	0.8	0.7145	DeepSignal	75	85	outside
NC_000913.3	1898485	80%	0.8	0.692	DeepSignal	75	85	outside
NC_000913.3	2687875	80%	0.8	0.7125	DeepSignal	75	85	outside
NC_000913.3	2191424	80%	0.8	0.5585	DeepSignal	75	85	outside
NC_000913.3	4215718	80%	0.8	0.7245	DeepSignal	75	85	outside
NC_000913.3	412651	80%	0.8	0.596	DeepSignal	75	85	outside
NC_000913.3	1899683	80%	0.8	0.8035	DeepSignal	75	85	within
NC_000913.3	1814525	80%	0.8	0.6835	DeepSignal	75	85	outside
NC_000913.3	1814540	80%	0.8	0.6295	DeepSignal	75	85	outside
NC_000913.3	1898442	80%	0.8	0.517	DeepSignal	75	85	outside
NC_000913.3	4581752	80%	0.8	0.753	DeepSignal	75	85	within
NC_000913.3	2687859	80%	0.8	0.729	DeepSignal	75	85	outside
NC_000913.3	1269710	80%	0.8	0.7285	DeepSignal	75	85	outside
NC_000913.3	2687530	80%	0.8	0.657	DeepSignal	75	85	outside
NC_000913.3	2040468	80%	0.8	0.5675	DeepSignal	75	85	outside
NC_000913.3	1898541	80%	0.8	0.6775	DeepSignal	75	85	outside
NC_000913.3	1900069	80%	0.8	0.6495	DeepSignal	75	85	outside
NC_000913.3	1269678	80%	0.8	0.4745	DeepSignal	75	85	outside
NC_000913.3	965564	80%	0.8	0.7345	DeepSignal	75	85	outside
NC_000913.3	1269799	80%	0.8	0.729	DeepSignal	75	85	outside
NC_000913.3	1897986	80%	0.8	0.593	DeepSignal	75	85	outside
NC_000913.3	474727	80%	0.8	0.654	DeepSignal	75	85	outside
NC_000913.3	3348601	80%	0.8	0.657	DeepSignal	75	85	outside
NC_000913.3	1898139	80%	0.8	0.756	DeepSignal	75	85	within
NC_000913.3	412550	80%	0.8	0.772	DeepSignal	75	85	within
NC_000913.3	1270334	80%	0.8	0.639	DeepSignal	75	85	outside
NC_000913.3	2761965	80%	0.8	0.706	DeepSignal	75	85	outside
NC_000913.3	412307	80%	0.8	0.733	DeepSignal	75	85	outside
NC_000913.3	412347	80%	0.8	0.741	DeepSignal	75	85	outside
NC_000913.3	3104880	80%	0.8	0.6545	DeepSignal	75	85	outside
NC_000913.3	1898783	80%	0.8	0.553	DeepSignal	75	85	outside
NC_000913.3	1898829	80%	0.8	0.6945	DeepSignal	75	85	outside
NC_000913.3	1814439	80%	0.8	0.7175	DeepSignal	75	85	outside
NC_000913.3	1644334	80%	0.8	0.6845	DeepSignal	75	85	outside
NC_000913.3	1148512	80%	0.8	0.6805	DeepSignal	75	85	outside
NC_000913.3	4544222	80%	0.8	0.652	DeepSignal	75	85	outside
NC_000913.3	1814633	80%	0.8	0.7415	DeepSignal	75	85	outside
NC_000913.3	1149186	80%	0.8	0.6715	DeepSignal	75	85	outside
NC_000913.3	1055238	80%	0.8	0.6845	DeepSignal	75	85	outside
NC_000913.3	1869650	80%	0.8	0.7585	DeepSignal	75	85	within
NC_000913.3	1643829	80%	0.8	0.676	DeepSignal	75	85	outside
NC_000913.3	1898341	80%	0.8	0.7285	DeepSignal	75	85	outside
NC_000913.3	2687620	80%	0.8	0.6095	DeepSignal	75	85	outside
NC_000913.3	1269527	80%	0.8	0.4505	DeepSignal	75	85	outside
NC_000913.3	1269880	80%	0.8	0.518	DeepSignal	75	85	outside
NC_000913.3	1269689	80%	0.8	0.689	DeepSignal	75	85	outside
NC_000913.3	1869802	80%	0.8	0.7305	DeepSignal	75	85	outside
NC_000913.3	1899670	80%	0.8	0.709	DeepSignal	75	85	outside
NC_000913.3	412385	80%	0.8	0.7425	DeepSignal	75	85	outside
NC_000913.3	1644042	80%	0.8	0.693	DeepSignal	75	85	outside
NC_000913.3	2687776	80%	0.8	0.7755	DeepSignal	75	85	within
NC_000913.3	1898114	80%	0.8	0.7405	DeepSignal	75	85	outside
NC_000913.3	1270268	80%	0.8	0.661	DeepSignal	75	85	outside
NC_000913.3	1643928	80%	0.8	0.6375	DeepSignal	75	85	outside
NC_000913.3	1898866	80%	0.8	0.296	DeepSignal	75	85	outside
NC_000913.3	4584085	80%	0.8	0.6805	DeepSignal	75	85	outside
NC_000913.3	1270184	80%	0.8	0.726	DeepSignal	75	85	outside
NC_000913.3	2687971	80%	0.8	0.701	DeepSignal	75	85	outside
NC_000913.3	2687357	80%	0.8	0.6345	DeepSignal	75	85	outside
NC_000913.3	1898738	80%	0.8	0.7115	DeepSignal	75	85	outside
NC_000913.3	1869627	80%	0.8	0.7695	DeepSignal	75	85	within
NC_000913.3	2688027	80%	0.8	0.7065	DeepSignal	75	85	outside
NC_000913.3	966371	80%	0.8	0.6605	DeepSignal	75	85	outside
NC_000913.3	1267627	80%	0.8	0.5635	DeepSignal	75	85	outside
NC_000913.3	1268042	80%	0.8	0.6055	DeepSignal	75	85	outside
NC_000913.3	1269425	80%	0.8	0.673	DeepSignal	75	85	outside
NC_000913.3	1938670	80%	0.8	0.4935	DeepSignal	75	85	outside
NC_000913.3	4545206	80%	0.8	0.7805	DeepSignal	75	85	within
NC_000913.3	1814948	80%	0.8	0.5095	DeepSignal	75	85	outside
NC_000913.3	4545316	80%	0.8	0.6345	DeepSignal	75	85	outside
NC_000913.3	1644010	80%	0.8	0.705	DeepSignal	75	85	outside
NC_000913.3	2687315	80%	0.8	0.694	DeepSignal	75	85	outside
[truncated: 4,601 more rows]
