# Supplementary material for: Systematic benchmarking of tools for CpG methylation detection from nanopore sequencing
Source: Nat Commun. 2021 Jun 8;12:3438. doi: 10.1038/s41467-021-23778-6 (PMC8187371; doi:10.1038/s41467-021-23778-6)
Supplement: Supplementary file 4 — Supplementary Data 1-13 [file 41467_2021_23778_MOESM4_ESM.zip › Source data/Supplementary_data_4.xlsx]

## Sheet: Supplementary_data_4
set_name	fast5s
m0	lemon_20160617_FN_MN17035_sequencing_run_sample_id_42998_ch100_read122_strand.fast5
m0	lemon_20160617_FN_MN17035_sequencing_run_sample_id_42998_ch100_read175_strand.fast5
m0	lemon_20160617_FN_MN17035_sequencing_run_sample_id_42998_ch100_read193_strand.fast5
m0	lemon_20160617_FN_MN17035_sequencing_run_sample_id_42998_ch100_read281_strand.fast5
m0	lemon_20160617_FN_MN17035_sequencing_run_sample_id_42998_ch100_read616_strand.fast5
m0	lemon_20160617_FN_MN17035_sequencing_run_sample_id_42998_ch100_read708_strand.fast5
m0	lemon_20160617_FN_MN17035_sequencing_run_sample_id_42998_ch101_read353_strand.fast5
m0	lemon_20160617_FN_MN17035_sequencing_run_sample_id_42998_ch101_read491_strand.fast5
m0	lemon_20160617_FN_MN17035_sequencing_run_sample_id_42998_ch101_read538_strand.fast5
m0	lemon_20160617_FN_MN17035_sequencing_run_sample_id_42998_ch101_read975_strand.fast5
m0	lemon_20160617_FN_MN17035_sequencing_run_sample_id_42998_ch102_read1109_strand.fast5
m0	lemon_20160617_FN_MN17035_sequencing_run_sample_id_42998_ch102_read1271_strand.fast5
m0	lemon_20160617_FN_MN17035_sequencing_run_sample_id_42998_ch102_read302_strand.fast5
m0	lemon_20160617_FN_MN17035_sequencing_run_sample_id_42998_ch102_read453_strand.fast5
m0	lemon_20160617_FN_MN17035_sequencing_run_sample_id_42998_ch102_read458_strand.fast5
m0	lemon_20160617_FN_MN17035_sequencing_run_sample_id_42998_ch103_read217_strand.fast5
m0	lemon_20160617_FN_MN17035_sequencing_run_sample_id_42998_ch103_read25_strand.fast5
m0	lemon_20160617_FN_MN17035_sequencing_run_sample_id_42998_ch103_read261_strand.fast5
m0	lemon_20160617_FN_MN17035_sequencing_run_sample_id_42998_ch103_read464_strand.fast5
m0	lemon_20160617_FN_MN17035_sequencing_run_sample_id_42998_ch103_read714_strand.fast5
m0	lemon_20160617_FN_MN17035_sequencing_run_sample_id_42998_ch103_read88_strand.fast5
m0	lemon_20160617_FN_MN17035_sequencing_run_sample_id_42998_ch103_read900_strand.fast5
m0	lemon_20160617_FN_MN17035_sequencing_run_sample_id_42998_ch104_read71_strand.fast5
m0	lemon_20160617_FN_MN17035_sequencing_run_sample_id_42998_ch105_read3177_strand.fast5
m0	lemon_20160617_FN_MN17035_sequencing_run_sample_id_42998_ch105_read3186_strand.fast5
m0	lemon_20160617_FN_MN17035_sequencing_run_sample_id_42998_ch105_read3336_strand.fast5
m0	lemon_20160617_FN_MN17035_sequencing_run_sample_id_42998_ch105_read3472_strand.fast5
m0	lemon_20160617_FN_MN17035_sequencing_run_sample_id_42998_ch105_read3507_strand.fast5
m0	lemon_20160617_FN_MN17035_sequencing_run_sample_id_42998_ch105_read3597_strand.fast5
m0	lemon_20160617_FN_MN17035_sequencing_run_sample_id_42998_ch105_read3711_strand.fast5
m0	lemon_20160617_FN_MN17035_sequencing_run_sample_id_42998_ch105_read3738_strand.fast5
m0	lemon_20160617_FN_MN17035_sequencing_run_sample_id_42998_ch105_read3789_strand.fast5
m0	lemon_20160617_FN_MN17035_sequencing_run_sample_id_42998_ch107_read1083_strand.fast5
m0	lemon_20160617_FN_MN17035_sequencing_run_sample_id_42998_ch107_read1421_strand.fast5
m0	lemon_20160617_FN_MN17035_sequencing_run_sample_id_42998_ch107_read1469_strand.fast5
m0	lemon_20160617_FN_MN17035_sequencing_run_sample_id_42998_ch107_read1650_strand.fast5
m0	lemon_20160617_FN_MN17035_sequencing_run_sample_id_42998_ch107_read1672_strand1.fast5
m0	lemon_20160617_FN_MN17035_sequencing_run_sample_id_42998_ch107_read1716_strand.fast5
m0	lemon_20160617_FN_MN17035_sequencing_run_sample_id_42998_ch107_read1792_strand.fast5
m0	lemon_20160617_FN_MN17035_sequencing_run_sample_id_42998_ch107_read1899_strand.fast5
m0	lemon_20160617_FN_MN17035_sequencing_run_sample_id_42998_ch107_read2005_strand.fast5
m0	lemon_20160617_FN_MN17035_sequencing_run_sample_id_42998_ch107_read322_strand.fast5
m0	lemon_20160617_FN_MN17035_sequencing_run_sample_id_42998_ch107_read428_strand.fast5
m0	lemon_20160617_FN_MN17035_sequencing_run_sample_id_42998_ch107_read796_strand.fast5
m0	lemon_20160617_FN_MN17035_sequencing_run_sample_id_42998_ch107_read872_strand.fast5
m0	lemon_20160617_FN_MN17035_sequencing_run_sample_id_42998_ch107_read974_strand.fast5
m0	lemon_20160617_FN_MN17035_sequencing_run_sample_id_42998_ch108_read10405_strand1.fast5
m0	lemon_20160617_FN_MN17035_sequencing_run_sample_id_42998_ch108_read10894_strand.fast5
m0	lemon_20160617_FN_MN17035_sequencing_run_sample_id_42998_ch108_read11537_strand.fast5
m0	lemon_20160617_FN_MN17035_sequencing_run_sample_id_42998_ch108_read12265_strand.fast5
m0	lemon_20160617_FN_MN17035_sequencing_run_sample_id_42998_ch108_read12646_strand.fast5
m0	lemon_20160617_FN_MN17035_sequencing_run_sample_id_42998_ch108_read13012_strand.fast5
m0	lemon_20160617_FN_MN17035_sequencing_run_sample_id_42998_ch108_read13137_strand1.fast5
m0	lemon_20160617_FN_MN17035_sequencing_run_sample_id_42998_ch108_read14091_strand.fast5
m0	lemon_20160617_FN_MN17035_sequencing_run_sample_id_42998_ch108_read213_strand.fast5
m0	lemon_20160617_FN_MN17035_sequencing_run_sample_id_42998_ch108_read361_strand.fast5
m0	lemon_20160617_FN_MN17035_sequencing_run_sample_id_42998_ch108_read7183_strand.fast5
m0	lemon_20160617_FN_MN17035_sequencing_run_sample_id_42998_ch108_read7338_strand.fast5
m0	lemon_20160617_FN_MN17035_sequencing_run_sample_id_42998_ch108_read7601_strand.fast5
m0	lemon_20160617_FN_MN17035_sequencing_run_sample_id_42998_ch108_read78_strand.fast5
m0	lemon_20160617_FN_MN17035_sequencing_run_sample_id_42998_ch108_read9634_strand.fast5
m0	lemon_20160617_FN_MN17035_sequencing_run_sample_id_42998_ch108_read9777_strand.fast5
m0	lemon_20160617_FN_MN17035_sequencing_run_sample_id_42998_ch109_read53057_strand.fast5
m0	lemon_20160617_FN_MN17035_sequencing_run_sample_id_42998_ch109_read55501_strand.fast5
m0	lemon_20160617_FN_MN17035_sequencing_run_sample_id_42998_ch109_read55770_strand.fast5
m0	lemon_20160617_FN_MN17035_sequencing_run_sample_id_42998_ch109_read55850_strand.fast5
m0	lemon_20160617_FN_MN17035_sequencing_run_sample_id_42998_ch10_read437_strand.fast5
m0	lemon_20160617_FN_MN17035_sequencing_run_sample_id_42998_ch10_read64_strand.fast5
m0	lemon_20160617_FN_MN17035_sequencing_run_sample_id_42998_ch110_read10575_strand.fast5
m0	lemon_20160617_FN_MN17035_sequencing_run_sample_id_42998_ch110_read1161_strand.fast5
m0	lemon_20160617_FN_MN17035_sequencing_run_sample_id_42998_ch110_read1165_strand.fast5
m0	lemon_20160617_FN_MN17035_sequencing_run_sample_id_42998_ch110_read1313_strand.fast5
m0	lemon_20160617_FN_MN17035_sequencing_run_sample_id_42998_ch110_read1468_strand.fast5
m0	lemon_20160617_FN_MN17035_sequencing_run_sample_id_42998_ch110_read1470_strand.fast5
m0	lemon_20160617_FN_MN17035_sequencing_run_sample_id_42998_ch110_read1701_strand.fast5
m0	lemon_20160617_FN_MN17035_sequencing_run_sample_id_42998_ch110_read176_strand.fast5
m0	lemon_20160617_FN_MN17035_sequencing_run_sample_id_42998_ch110_read200_strand.fast5
m0	lemon_20160617_FN_MN17035_sequencing_run_sample_id_42998_ch110_read315_strand.fast5
m0	lemon_20160617_FN_MN17035_sequencing_run_sample_id_42998_ch110_read7269_strand.fast5
m0	lemon_20160617_FN_MN17035_sequencing_run_sample_id_42998_ch110_read7367_strand.fast5
m0	lemon_20160617_FN_MN17035_sequencing_run_sample_id_42998_ch110_read7496_strand.fast5
m0	lemon_20160617_FN_MN17035_sequencing_run_sample_id_42998_ch110_read7668_strand.fast5
m0	lemon_20160617_FN_MN17035_sequencing_run_sample_id_42998_ch110_read7914_strand.fast5
m0	lemon_20160617_FN_MN17035_sequencing_run_sample_id_42998_ch110_read8044_strand.fast5
m0	lemon_20160617_FN_MN17035_sequencing_run_sample_id_42998_ch110_read8167_strand.fast5
m0	lemon_20160617_FN_MN17035_sequencing_run_sample_id_42998_ch111_read1348_strand.fast5
m0	lemon_20160617_FN_MN17035_sequencing_run_sample_id_42998_ch111_read1351_strand.fast5
m0	lemon_20160617_FN_MN17035_sequencing_run_sample_id_42998_ch111_read227_strand.fast5
m0	lemon_20160617_FN_MN17035_sequencing_run_sample_id_42998_ch112_read1581_strand.fast5
m0	lemon_20160617_FN_MN17035_sequencing_run_sample_id_42998_ch112_read3156_strand.fast5
m0	lemon_20160617_FN_MN17035_sequencing_run_sample_id_42998_ch112_read3942_strand.fast5
m0	lemon_20160617_FN_MN17035_sequencing_run_sample_id_42998_ch113_read1055_strand.fast5
m0	lemon_20160617_FN_MN17035_sequencing_run_sample_id_42998_ch113_read323_strand.fast5
m0	lemon_20160617_FN_MN17035_sequencing_run_sample_id_42998_ch113_read35284_strand.fast5
m0	lemon_20160617_FN_MN17035_sequencing_run_sample_id_42998_ch113_read353_strand1.fast5
m0	lemon_20160617_FN_MN17035_sequencing_run_sample_id_42998_ch113_read500_strand.fast5
m0	lemon_20160617_FN_MN17035_sequencing_run_sample_id_42998_ch113_read699_strand.fast5
m0	lemon_20160617_FN_MN17035_sequencing_run_sample_id_42998_ch113_read701_strand.fast5
m0	lemon_20160617_FN_MN17035_sequencing_run_sample_id_42998_ch113_read8756_strand.fast5
m0	lemon_20160617_FN_MN17035_sequencing_run_sample_id_42998_ch114_read4320_strand.fast5
m0	lemon_20160617_FN_MN17035_sequencing_run_sample_id_42998_ch114_read537_strand.fast5
m0	lemon_20160617_FN_MN17035_sequencing_run_sample_id_42998_ch114_read5439_strand1.fast5
m0	lemon_20160617_FN_MN17035_sequencing_run_sample_id_42998_ch114_read5809_strand1.fast5
m0	lemon_20160617_FN_MN17035_sequencing_run_sample_id_42998_ch114_read5914_strand.fast5
m0	lemon_20160617_FN_MN17035_sequencing_run_sample_id_42998_ch114_read630_strand.fast5
m0	lemon_20160617_FN_MN17035_sequencing_run_sample_id_42998_ch115_read1209_strand.fast5
m0	lemon_20160617_FN_MN17035_sequencing_run_sample_id_42998_ch115_read1242_strand1.fast5
m0	lemon_20160617_FN_MN17035_sequencing_run_sample_id_42998_ch115_read134_strand.fast5
m0	lemon_20160617_FN_MN17035_sequencing_run_sample_id_42998_ch115_read1363_strand.fast5
m0	lemon_20160617_FN_MN17035_sequencing_run_sample_id_42998_ch115_read254_strand.fast5
m0	lemon_20160617_FN_MN17035_sequencing_run_sample_id_42998_ch115_read4006_strand1.fast5
m0	lemon_20160617_FN_MN17035_sequencing_run_sample_id_42998_ch115_read645_strand.fast5
m0	lemon_20160617_FN_MN17035_sequencing_run_sample_id_42998_ch115_read810_strand.fast5
m0	lemon_20160617_FN_MN17035_sequencing_run_sample_id_42998_ch115_read947_strand1.fast5
m0	lemon_20160617_FN_MN17035_sequencing_run_sample_id_42998_ch115_read992_strand.fast5
m0	lemon_20160617_FN_MN17035_sequencing_run_sample_id_42998_ch115_read993_strand.fast5
m0	lemon_20160617_FN_MN17035_sequencing_run_sample_id_42998_ch116_read5332_strand.fast5
m0	lemon_20160617_FN_MN17035_sequencing_run_sample_id_42998_ch116_read6589_strand.fast5
m0	lemon_20160617_FN_MN17035_sequencing_run_sample_id_42998_ch117_read1076_strand.fast5
m0	lemon_20160617_FN_MN17035_sequencing_run_sample_id_42998_ch117_read1147_strand.fast5
m0	lemon_20160617_FN_MN17035_sequencing_run_sample_id_42998_ch117_read1610_strand.fast5
m0	lemon_20160617_FN_MN17035_sequencing_run_sample_id_42998_ch117_read1645_strand.fast5
m0	lemon_20160617_FN_MN17035_sequencing_run_sample_id_42998_ch117_read1702_strand.fast5
m0	lemon_20160617_FN_MN17035_sequencing_run_sample_id_42998_ch117_read175_strand.fast5
m0	lemon_20160617_FN_MN17035_sequencing_run_sample_id_42998_ch117_read2044_strand.fast5
m0	lemon_20160617_FN_MN17035_sequencing_run_sample_id_42998_ch117_read2167_strand.fast5
m0	lemon_20160617_FN_MN17035_sequencing_run_sample_id_42998_ch117_read2203_strand.fast5
m0	lemon_20160617_FN_MN17035_sequencing_run_sample_id_42998_ch117_read378_strand.fast5
m0	lemon_20160617_FN_MN17035_sequencing_run_sample_id_42998_ch117_read482_strand.fast5
m0	lemon_20160617_FN_MN17035_sequencing_run_sample_id_42998_ch117_read663_strand.fast5
m0	lemon_20160617_FN_MN17035_sequencing_run_sample_id_42998_ch117_read712_strand.fast5
m0	lemon_20160617_FN_MN17035_sequencing_run_sample_id_42998_ch117_read800_strand.fast5
m0	lemon_20160617_FN_MN17035_sequencing_run_sample_id_42998_ch118_read2579_strand.fast5
m0	lemon_20160617_FN_MN17035_sequencing_run_sample_id_42998_ch118_read2596_strand.fast5
m0	lemon_20160617_FN_MN17035_sequencing_run_sample_id_42998_ch118_read269_strand.fast5
m0	lemon_20160617_FN_MN17035_sequencing_run_sample_id_42998_ch118_read2878_strand.fast5
m0	lemon_20160617_FN_MN17035_sequencing_run_sample_id_42998_ch118_read2963_strand.fast5
m0	lemon_20160617_FN_MN17035_sequencing_run_sample_id_42998_ch118_read693_strand.fast5
m0	lemon_20160617_FN_MN17035_sequencing_run_sample_id_42998_ch119_read265_strand.fast5
m0	lemon_20160617_FN_MN17035_sequencing_run_sample_id_42998_ch119_read416_strand.fast5
m0	lemon_20160617_FN_MN17035_sequencing_run_sample_id_42998_ch119_read426_strand.fast5
m0	lemon_20160617_FN_MN17035_sequencing_run_sample_id_42998_ch119_read444_strand.fast5
m0	lemon_20160617_FN_MN17035_sequencing_run_sample_id_42998_ch119_read726_strand.fast5
m0	lemon_20160617_FN_MN17035_sequencing_run_sample_id_42998_ch119_read743_strand.fast5
m0	lemon_20160617_FN_MN17035_sequencing_run_sample_id_42998_ch119_read947_strand.fast5
m0	lemon_20160617_FN_MN17035_sequencing_run_sample_id_42998_ch11_read1149_strand1.fast5
m0	lemon_20160617_FN_MN17035_sequencing_run_sample_id_42998_ch11_read138_strand1.fast5
m0	lemon_20160617_FN_MN17035_sequencing_run_sample_id_42998_ch11_read1479_strand.fast5
m0	lemon_20160617_FN_MN17035_sequencing_run_sample_id_42998_ch11_read1498_strand.fast5
m0	lemon_20160617_FN_MN17035_sequencing_run_sample_id_42998_ch11_read1656_strand.fast5
m0	lemon_20160617_FN_MN17035_sequencing_run_sample_id_42998_ch11_read1845_strand1.fast5
m0	lemon_20160617_FN_MN17035_sequencing_run_sample_id_42998_ch11_read95_strand.fast5
m0	lemon_20160617_FN_MN17035_sequencing_run_sample_id_42998_ch120_read5096_strand.fast5
m0	lemon_20160617_FN_MN17035_sequencing_run_sample_id_42998_ch120_read5156_strand.fast5
m0	lemon_20160617_FN_MN17035_sequencing_run_sample_id_42998_ch120_read5385_strand.fast5
m0	lemon_20160617_FN_MN17035_sequencing_run_sample_id_42998_ch120_read5801_strand.fast5
m0	lemon_20160617_FN_MN17035_sequencing_run_sample_id_42998_ch120_read6380_strand.fast5
m0	lemon_20160617_FN_MN17035_sequencing_run_sample_id_42998_ch120_read7147_strand.fast5
m0	lemon_20160617_FN_MN17035_sequencing_run_sample_id_42998_ch121_read14901_strand.fast5
m0	lemon_20160617_FN_MN17035_sequencing_run_sample_id_42998_ch121_read15411_strand.fast5
m0	lemon_20160617_FN_MN17035_sequencing_run_sample_id_42998_ch121_read15623_strand.fast5
m0	lemon_20160617_FN_MN17035_sequencing_run_sample_id_42998_ch121_read16003_strand.fast5
m0	lemon_20160617_FN_MN17035_sequencing_run_sample_id_42998_ch121_read16275_strand.fast5
m0	lemon_20160617_FN_MN17035_sequencing_run_sample_id_42998_ch121_read16338_strand.fast5
m0	lemon_20160617_FN_MN17035_sequencing_run_sample_id_42998_ch121_read291_strand.fast5
m0	lemon_20160617_FN_MN17035_sequencing_run_sample_id_42998_ch121_read3703_strand.fast5
m0	lemon_20160617_FN_MN17035_sequencing_run_sample_id_42998_ch121_read4224_strand.fast5
m0	lemon_20160617_FN_MN17035_sequencing_run_sample_id_42998_ch121_read4311_strand1.fast5
m0	lemon_20160617_FN_MN17035_sequencing_run_sample_id_42998_ch121_read4684_strand.fast5
m0	lemon_20160617_FN_MN17035_sequencing_run_sample_id_42998_ch121_read4912_strand.fast5
m0	lemon_20160617_FN_MN17035_sequencing_run_sample_id_42998_ch121_read5282_strand.fast5
m0	lemon_20160617_FN_MN17035_sequencing_run_sample_id_42998_ch121_read667_strand.fast5
m0	lemon_20160617_FN_MN17035_sequencing_run_sample_id_42998_ch121_read738_strand.fast5
m0	lemon_20160617_FN_MN17035_sequencing_run_sample_id_42998_ch122_read1006_strand1.fast5
m0	lemon_20160617_FN_MN17035_sequencing_run_sample_id_42998_ch122_read1011_strand.fast5
m0	lemon_20160617_FN_MN17035_sequencing_run_sample_id_42998_ch122_read1116_strand.fast5
m0	lemon_20160617_FN_MN17035_sequencing_run_sample_id_42998_ch122_read1236_strand.fast5
m0	lemon_20160617_FN_MN17035_sequencing_run_sample_id_42998_ch122_read1371_strand.fast5
m0	lemon_20160617_FN_MN17035_sequencing_run_sample_id_42998_ch122_read1516_strand.fast5
m0	lemon_20160617_FN_MN17035_sequencing_run_sample_id_42998_ch122_read1526_strand1.fast5
m0	lemon_20160617_FN_MN17035_sequencing_run_sample_id_42998_ch122_read1530_strand1.fast5
m0	lemon_20160617_FN_MN17035_sequencing_run_sample_id_42998_ch122_read1658_strand1.fast5
m0	lemon_20160617_FN_MN17035_sequencing_run_sample_id_42998_ch122_read2145_strand.fast5
m0	lemon_20160617_FN_MN17035_sequencing_run_sample_id_42998_ch122_read2257_strand1.fast5
m0	lemon_20160617_FN_MN17035_sequencing_run_sample_id_42998_ch122_read2295_strand.fast5
m0	lemon_20160617_FN_MN17035_sequencing_run_sample_id_42998_ch122_read2342_strand.fast5
m0	lemon_20160617_FN_MN17035_sequencing_run_sample_id_42998_ch122_read2600_strand.fast5
m0	lemon_20160617_FN_MN17035_sequencing_run_sample_id_42998_ch122_read2604_strand.fast5
m0	lemon_20160617_FN_MN17035_sequencing_run_sample_id_42998_ch122_read2654_strand.fast5
m0	lemon_20160617_FN_MN17035_sequencing_run_sample_id_42998_ch122_read2855_strand.fast5
m0	lemon_20160617_FN_MN17035_sequencing_run_sample_id_42998_ch122_read3516_strand.fast5
m0	lemon_20160617_FN_MN17035_sequencing_run_sample_id_42998_ch122_read3917_strand.fast5
m0	lemon_20160617_FN_MN17035_sequencing_run_sample_id_42998_ch122_read434_strand.fast5
m0	lemon_20160617_FN_MN17035_sequencing_run_sample_id_42998_ch122_read725_strand.fast5
m0	lemon_20160617_FN_MN17035_sequencing_run_sample_id_42998_ch122_read922_strand1.fast5
m0	lemon_20160617_FN_MN17035_sequencing_run_sample_id_42998_ch123_read3576_strand.fast5
m0	lemon_20160617_FN_MN17035_sequencing_run_sample_id_42998_ch123_read4062_strand.fast5
m0	lemon_20160617_FN_MN17035_sequencing_run_sample_id_42998_ch123_read4186_strand.fast5
m0	lemon_20160617_FN_MN17035_sequencing_run_sample_id_42998_ch123_read4595_strand.fast5
m0	lemon_20160617_FN_MN17035_sequencing_run_sample_id_42998_ch123_read4611_strand.fast5
m0	lemon_20160617_FN_MN17035_sequencing_run_sample_id_42998_ch123_read4730_strand.fast5
m0	lemon_20160617_FN_MN17035_sequencing_run_sample_id_42998_ch123_read5209_strand.fast5
m0	lemon_20160617_FN_MN17035_sequencing_run_sample_id_42998_ch123_read5897_strand.fast5
m0	lemon_20160617_FN_MN17035_sequencing_run_sample_id_42998_ch123_read6084_strand.fast5
m0	lemon_20160617_FN_MN17035_sequencing_run_sample_id_42998_ch123_read8046_strand1.fast5
m0	lemon_20160617_FN_MN17035_sequencing_run_sample_id_42998_ch123_read8150_strand.fast5
m0	lemon_20160617_FN_MN17035_sequencing_run_sample_id_42998_ch123_read8377_strand.fast5
m0	lemon_20160617_FN_MN17035_sequencing_run_sample_id_42998_ch124_read1988_strand.fast5
m0	lemon_20160617_FN_MN17035_sequencing_run_sample_id_42998_ch124_read2056_strand1.fast5
m0	lemon_20160617_FN_MN17035_sequencing_run_sample_id_42998_ch124_read2111_strand.fast5
m0	lemon_20160617_FN_MN17035_sequencing_run_sample_id_42998_ch124_read3095_strand.fast5
m0	lemon_20160617_FN_MN17035_sequencing_run_sample_id_42998_ch124_read3425_strand.fast5
m0	lemon_20160617_FN_MN17035_sequencing_run_sample_id_42998_ch124_read3611_strand.fast5
m0	lemon_20160617_FN_MN17035_sequencing_run_sample_id_42998_ch124_read3962_strand.fast5
m0	lemon_20160617_FN_MN17035_sequencing_run_sample_id_42998_ch124_read4062_strand.fast5
m0	lemon_20160617_FN_MN17035_sequencing_run_sample_id_42998_ch124_read4653_strand.fast5
m0	lemon_20160617_FN_MN17035_sequencing_run_sample_id_42998_ch124_read4659_strand.fast5
m0	lemon_20160617_FN_MN17035_sequencing_run_sample_id_42998_ch124_read4662_strand1.fast5
m0	lemon_20160617_FN_MN17035_sequencing_run_sample_id_42998_ch125_read21323_strand.fast5
m0	lemon_20160617_FN_MN17035_sequencing_run_sample_id_42998_ch125_read21533_strand.fast5
m0	lemon_20160617_FN_MN17035_sequencing_run_sample_id_42998_ch125_read21628_strand.fast5
m0	lemon_20160617_FN_MN17035_sequencing_run_sample_id_42998_ch125_read22077_strand.fast5
m0	lemon_20160617_FN_MN17035_sequencing_run_sample_id_42998_ch125_read22540_strand.fast5
m0	lemon_20160617_FN_MN17035_sequencing_run_sample_id_42998_ch125_read22623_strand.fast5
m0	lemon_20160617_FN_MN17035_sequencing_run_sample_id_42998_ch125_read22715_strand.fast5
m0	lemon_20160617_FN_MN17035_sequencing_run_sample_id_42998_ch125_read22793_strand.fast5
m0	lemon_20160617_FN_MN17035_sequencing_run_sample_id_42998_ch125_read23334_strand.fast5
m0	lemon_20160617_FN_MN17035_sequencing_run_sample_id_42998_ch125_read23855_strand1.fast5
m0	lemon_20160617_FN_MN17035_sequencing_run_sample_id_42998_ch125_read24039_strand.fast5
m0	lemon_20160617_FN_MN17035_sequencing_run_sample_id_42998_ch125_read24261_strand.fast5
m0	lemon_20160617_FN_MN17035_sequencing_run_sample_id_42998_ch125_read24300_strand.fast5
m0	lemon_20160617_FN_MN17035_sequencing_run_sample_id_42998_ch126_read2698_strand.fast5
m0	lemon_20160617_FN_MN17035_sequencing_run_sample_id_42998_ch126_read5907_strand.fast5
m0	lemon_20160617_FN_MN17035_sequencing_run_sample_id_42998_ch126_read689_strand.fast5
m0	lemon_20160617_FN_MN17035_sequencing_run_sample_id_42998_ch126_read7707_strand.fast5
m0	lemon_20160617_FN_MN17035_sequencing_run_sample_id_42998_ch126_read7776_strand.fast5
m0	lemon_20160617_FN_MN17035_sequencing_run_sample_id_42998_ch127_read1077_strand.fast5
m0	lemon_20160617_FN_MN17035_sequencing_run_sample_id_42998_ch127_read170_strand.fast5
m0	lemon_20160617_FN_MN17035_sequencing_run_sample_id_42998_ch127_read196_strand.fast5
m0	lemon_20160617_FN_MN17035_sequencing_run_sample_id_42998_ch127_read437_strand.fast5
m0	lemon_20160617_FN_MN17035_sequencing_run_sample_id_42998_ch127_read660_strand.fast5
m0	lemon_20160617_FN_MN17035_sequencing_run_sample_id_42998_ch127_read702_strand.fast5
m0	lemon_20160617_FN_MN17035_sequencing_run_sample_id_42998_ch127_read7204_strand.fast5
m0	lemon_20160617_FN_MN17035_sequencing_run_sample_id_42998_ch127_read7800_strand.fast5
m0	lemon_20160617_FN_MN17035_sequencing_run_sample_id_42998_ch127_read7902_strand.fast5
m0	lemon_20160617_FN_MN17035_sequencing_run_sample_id_42998_ch127_read8030_strand.fast5
m0	lemon_20160617_FN_MN17035_sequencing_run_sample_id_42998_ch127_read8111_strand.fast5
m0	lemon_20160617_FN_MN17035_sequencing_run_sample_id_42998_ch127_read990_strand.fast5
m0	lemon_20160617_FN_MN17035_sequencing_run_sample_id_42998_ch128_read206_strand.fast5
m0	lemon_20160617_FN_MN17035_sequencing_run_sample_id_42998_ch128_read2665_strand.fast5
m0	lemon_20160617_FN_MN17035_sequencing_run_sample_id_42998_ch128_read2874_strand1.fast5
m0	lemon_20160617_FN_MN17035_sequencing_run_sample_id_42998_ch128_read2914_strand.fast5
m0	lemon_20160617_FN_MN17035_sequencing_run_sample_id_42998_ch128_read2973_strand.fast5
m0	lemon_20160617_FN_MN17035_sequencing_run_sample_id_42998_ch128_read554_strand.fast5
m0	lemon_20160617_FN_MN17035_sequencing_run_sample_id_42998_ch128_read557_strand.fast5
m0	lemon_20160617_FN_MN17035_sequencing_run_sample_id_42998_ch128_read563_strand.fast5
m0	lemon_20160617_FN_MN17035_sequencing_run_sample_id_42998_ch129_read2259_strand.fast5
m0	lemon_20160617_FN_MN17035_sequencing_run_sample_id_42998_ch129_read296_strand.fast5
m0	lemon_20160617_FN_MN17035_sequencing_run_sample_id_42998_ch12_read163_strand.fast5
m0	lemon_20160617_FN_MN17035_sequencing_run_sample_id_42998_ch12_read209_strand.fast5
m0	lemon_20160617_FN_MN17035_sequencing_run_sample_id_42998_ch12_read263_strand.fast5
m0	lemon_20160617_FN_MN17035_sequencing_run_sample_id_42998_ch12_read834_strand.fast5
m0	lemon_20160617_FN_MN17035_sequencing_run_sample_id_42998_ch131_read379_strand.fast5
m0	lemon_20160617_FN_MN17035_sequencing_run_sample_id_42998_ch131_read3905_strand.fast5
m0	lemon_20160617_FN_MN17035_sequencing_run_sample_id_42998_ch131_read3964_strand.fast5
m0	lemon_20160617_FN_MN17035_sequencing_run_sample_id_42998_ch131_read4056_strand.fast5
m0	lemon_20160617_FN_MN17035_sequencing_run_sample_id_42998_ch132_read1338_strand.fast5
m0	lemon_20160617_FN_MN17035_sequencing_run_sample_id_42998_ch132_read1529_strand.fast5
m0	lemon_20160617_FN_MN17035_sequencing_run_sample_id_42998_ch132_read393_strand.fast5
m0	lemon_20160617_FN_MN17035_sequencing_run_sample_id_42998_ch132_read445_strand.fast5
m0	lemon_20160617_FN_MN17035_sequencing_run_sample_id_42998_ch132_read549_strand.fast5
m0	lemon_20160617_FN_MN17035_sequencing_run_sample_id_42998_ch132_read60_strand1.fast5
m0	lemon_20160617_FN_MN17035_sequencing_run_sample_id_42998_ch132_read626_strand.fast5
m0	lemon_20160617_FN_MN17035_sequencing_run_sample_id_42998_ch132_read699_strand.fast5
m0	lemon_20160617_FN_MN17035_sequencing_run_sample_id_42998_ch132_read826_strand.fast5
m0	lemon_20160617_FN_MN17035_sequencing_run_sample_id_42998_ch132_read842_strand.fast5
m0	lemon_20160617_FN_MN17035_sequencing_run_sample_id_42998_ch134_read1117_strand.fast5
m0	lemon_20160617_FN_MN17035_sequencing_run_sample_id_42998_ch134_read167_strand.fast5
m0	lemon_20160617_FN_MN17035_sequencing_run_sample_id_42998_ch134_read2869_strand.fast5
m0	lemon_20160617_FN_MN17035_sequencing_run_sample_id_42998_ch134_read2911_strand.fast5
m0	lemon_20160617_FN_MN17035_sequencing_run_sample_id_42998_ch134_read298_strand.fast5
m0	lemon_20160617_FN_MN17035_sequencing_run_sample_id_42998_ch134_read3364_strand.fast5
m0	lemon_20160617_FN_MN17035_sequencing_run_sample_id_42998_ch134_read3404_strand.fast5
m0	lemon_20160617_FN_MN17035_sequencing_run_sample_id_42998_ch134_read3546_strand.fast5
m0	lemon_20160617_FN_MN17035_sequencing_run_sample_id_42998_ch134_read3557_strand.fast5
m0	lemon_20160617_FN_MN17035_sequencing_run_sample_id_42998_ch134_read4056_strand.fast5
m0	lemon_20160617_FN_MN17035_sequencing_run_sample_id_42998_ch134_read470_strand.fast5
m0	lemon_20160617_FN_MN17035_sequencing_run_sample_id_42998_ch134_read4983_strand.fast5
m0	lemon_20160617_FN_MN17035_sequencing_run_sample_id_42998_ch134_read5416_strand.fast5
m0	lemon_20160617_FN_MN17035_sequencing_run_sample_id_42998_ch134_read5463_strand.fast5
m0	lemon_20160617_FN_MN17035_sequencing_run_sample_id_42998_ch135_read149_strand.fast5
m0	lemon_20160617_FN_MN17035_sequencing_run_sample_id_42998_ch135_read1533_strand.fast5
m0	lemon_20160617_FN_MN17035_sequencing_run_sample_id_42998_ch135_read3017_strand.fast5
m0	lemon_20160617_FN_MN17035_sequencing_run_sample_id_42998_ch135_read3092_strand.fast5
m0	lemon_20160617_FN_MN17035_sequencing_run_sample_id_42998_ch135_read3120_strand.fast5
m0	lemon_20160617_FN_MN17035_sequencing_run_sample_id_42998_ch135_read471_strand.fast5
m0	lemon_20160617_FN_MN17035_sequencing_run_sample_id_42998_ch135_read525_strand.fast5
m0	lemon_20160617_FN_MN17035_sequencing_run_sample_id_42998_ch136_read15860_strand.fast5
m0	lemon_20160617_FN_MN17035_sequencing_run_sample_id_42998_ch136_read25734_strand.fast5
m0	lemon_20160617_FN_MN17035_sequencing_run_sample_id_42998_ch136_read25808_strand.fast5
m0	lemon_20160617_FN_MN17035_sequencing_run_sample_id_42998_ch136_read26207_strand.fast5
m0	lemon_20160617_FN_MN17035_sequencing_run_sample_id_42998_ch136_read26266_strand1.fast5
m0	lemon_20160617_FN_MN17035_sequencing_run_sample_id_42998_ch136_read26446_strand.fast5
m0	lemon_20160617_FN_MN17035_sequencing_run_sample_id_42998_ch136_read26592_strand.fast5
m0	lemon_20160617_FN_MN17035_sequencing_run_sample_id_42998_ch136_read26726_strand.fast5
m0	lemon_20160617_FN_MN17035_sequencing_run_sample_id_42998_ch136_read27151_strand.fast5
m0	lemon_20160617_FN_MN17035_sequencing_run_sample_id_42998_ch136_read27555_strand.fast5
m0	lemon_20160617_FN_MN17035_sequencing_run_sample_id_42998_ch137_read1018_strand.fast5
m0	lemon_20160617_FN_MN17035_sequencing_run_sample_id_42998_ch137_read306_strand1.fast5
m0	lemon_20160617_FN_MN17035_sequencing_run_sample_id_42998_ch137_read613_strand.fast5
m0	lemon_20160617_FN_MN17035_sequencing_run_sample_id_42998_ch137_read656_strand.fast5
m0	lemon_20160617_FN_MN17035_sequencing_run_sample_id_42998_ch137_read81_strand.fast5
m0	lemon_20160617_FN_MN17035_sequencing_run_sample_id_42998_ch138_read129_strand.fast5
m0	lemon_20160617_FN_MN17035_sequencing_run_sample_id_42998_ch138_read1399_strand.fast5
m0	lemon_20160617_FN_MN17035_sequencing_run_sample_id_42998_ch138_read142_strand.fast5
m0	lemon_20160617_FN_MN17035_sequencing_run_sample_id_42998_ch138_read3297_strand.fast5
m0	lemon_20160617_FN_MN17035_sequencing_run_sample_id_42998_ch138_read3954_strand.fast5
m0	lemon_20160617_FN_MN17035_sequencing_run_sample_id_42998_ch138_read3989_strand1.fast5
m0	lemon_20160617_FN_MN17035_sequencing_run_sample_id_42998_ch138_read4029_strand.fast5
m0	lemon_20160617_FN_MN17035_sequencing_run_sample_id_42998_ch138_read4045_strand.fast5
m0	lemon_20160617_FN_MN17035_sequencing_run_sample_id_42998_ch138_read4240_strand.fast5
m0	lemon_20160617_FN_MN17035_sequencing_run_sample_id_42998_ch138_read4468_strand.fast5
m0	lemon_20160617_FN_MN17035_sequencing_run_sample_id_42998_ch138_read5150_strand.fast5
m0	lemon_20160617_FN_MN17035_sequencing_run_sample_id_42998_ch138_read5330_strand.fast5
m0	lemon_20160617_FN_MN17035_sequencing_run_sample_id_42998_ch140_read16275_strand.fast5
m0	lemon_20160617_FN_MN17035_sequencing_run_sample_id_42998_ch140_read8418_strand1.fast5
m0	lemon_20160617_FN_MN17035_sequencing_run_sample_id_42998_ch142_read1225_strand.fast5
m0	lemon_20160617_FN_MN17035_sequencing_run_sample_id_42998_ch142_read1284_strand.fast5
m0	lemon_20160617_FN_MN17035_sequencing_run_sample_id_42998_ch142_read1314_strand.fast5
m0	lemon_20160617_FN_MN17035_sequencing_run_sample_id_42998_ch142_read1507_strand.fast5
m0	lemon_20160617_FN_MN17035_sequencing_run_sample_id_42998_ch142_read2658_strand.fast5
m0	lemon_20160617_FN_MN17035_sequencing_run_sample_id_42998_ch142_read676_strand.fast5
m0	lemon_20160617_FN_MN17035_sequencing_run_sample_id_42998_ch142_read844_strand.fast5
m0	lemon_20160617_FN_MN17035_sequencing_run_sample_id_42998_ch142_read978_strand.fast5
m0	lemon_20160617_FN_MN17035_sequencing_run_sample_id_42998_ch143_read1078_strand.fast5
m0	lemon_20160617_FN_MN17035_sequencing_run_sample_id_42998_ch143_read263_strand.fast5
m0	lemon_20160617_FN_MN17035_sequencing_run_sample_id_42998_ch143_read289_strand.fast5
m0	lemon_20160617_FN_MN17035_sequencing_run_sample_id_42998_ch143_read3425_strand.fast5
m0	lemon_20160617_FN_MN17035_sequencing_run_sample_id_42998_ch143_read4001_strand.fast5
m0	lemon_20160617_FN_MN17035_sequencing_run_sample_id_42998_ch143_read448_strand.fast5
m0	lemon_20160617_FN_MN17035_sequencing_run_sample_id_42998_ch143_read547_strand.fast5
m0	lemon_20160617_FN_MN17035_sequencing_run_sample_id_42998_ch143_read551_strand.fast5
m0	lemon_20160617_FN_MN17035_sequencing_run_sample_id_42998_ch144_read112_strand.fast5
m0	lemon_20160617_FN_MN17035_sequencing_run_sample_id_42998_ch144_read188_strand.fast5
m0	lemon_20160617_FN_MN17035_sequencing_run_sample_id_42998_ch144_read359_strand.fast5
m0	lemon_20160617_FN_MN17035_sequencing_run_sample_id_42998_ch144_read5319_strand.fast5
m0	lemon_20160617_FN_MN17035_sequencing_run_sample_id_42998_ch144_read5491_strand.fast5
m0	lemon_20160617_FN_MN17035_sequencing_run_sample_id_42998_ch144_read5965_strand.fast5
m0	lemon_20160617_FN_MN17035_sequencing_run_sample_id_42998_ch144_read653_strand.fast5
m0	lemon_20160617_FN_MN17035_sequencing_run_sample_id_42998_ch146_read1072_strand.fast5
m0	lemon_20160617_FN_MN17035_sequencing_run_sample_id_42998_ch146_read1287_strand.fast5
m0	lemon_20160617_FN_MN17035_sequencing_run_sample_id_42998_ch146_read1344_strand.fast5
m0	lemon_20160617_FN_MN17035_sequencing_run_sample_id_42998_ch146_read3657_strand.fast5
m0	lemon_20160617_FN_MN17035_sequencing_run_sample_id_42998_ch146_read3959_strand.fast5
m0	lemon_20160617_FN_MN17035_sequencing_run_sample_id_42998_ch146_read4012_strand.fast5
m0	lemon_20160617_FN_MN17035_sequencing_run_sample_id_42998_ch146_read4043_strand.fast5
m0	lemon_20160617_FN_MN17035_sequencing_run_sample_id_42998_ch146_read4050_strand.fast5
m0	lemon_20160617_FN_MN17035_sequencing_run_sample_id_42998_ch146_read977_strand.fast5
m0	lemon_20160617_FN_MN17035_sequencing_run_sample_id_42998_ch147_read1007_strand.fast5
m0	lemon_20160617_FN_MN17035_sequencing_run_sample_id_42998_ch147_read132_strand.fast5
m0	lemon_20160617_FN_MN17035_sequencing_run_sample_id_42998_ch147_read364_strand.fast5
m0	lemon_20160617_FN_MN17035_sequencing_run_sample_id_42998_ch147_read3864_strand.fast5
m0	lemon_20160617_FN_MN17035_sequencing_run_sample_id_42998_ch147_read577_strand.fast5
m0	lemon_20160617_FN_MN17035_sequencing_run_sample_id_42998_ch147_read679_strand.fast5
m0	lemon_20160617_FN_MN17035_sequencing_run_sample_id_42998_ch147_read806_strand.fast5
m0	lemon_20160617_FN_MN17035_sequencing_run_sample_id_42998_ch147_read961_strand.fast5
m0	lemon_20160617_FN_MN17035_sequencing_run_sample_id_42998_ch148_read1275_strand.fast5
m0	lemon_20160617_FN_MN17035_sequencing_run_sample_id_42998_ch148_read1645_strand.fast5
m0	lemon_20160617_FN_MN17035_sequencing_run_sample_id_42998_ch148_read273_strand.fast5
m0	lemon_20160617_FN_MN17035_sequencing_run_sample_id_42998_ch148_read4299_strand.fast5
m0	lemon_20160617_FN_MN17035_sequencing_run_sample_id_42998_ch148_read813_strand.fast5
m0	lemon_20160617_FN_MN17035_sequencing_run_sample_id_42998_ch149_read1425_strand.fast5
m0	lemon_20160617_FN_MN17035_sequencing_run_sample_id_42998_ch149_read2156_strand.fast5
m0	lemon_20160617_FN_MN17035_sequencing_run_sample_id_42998_ch149_read221_strand.fast5
m0	lemon_20160617_FN_MN17035_sequencing_run_sample_id_42998_ch149_read2343_strand.fast5
m0	lemon_20160617_FN_MN17035_sequencing_run_sample_id_42998_ch149_read256_strand.fast5
m0	lemon_20160617_FN_MN17035_sequencing_run_sample_id_42998_ch149_read2673_strand.fast5
m0	lemon_20160617_FN_MN17035_sequencing_run_sample_id_42998_ch149_read3161_strand.fast5
m0	lemon_20160617_FN_MN17035_sequencing_run_sample_id_42998_ch149_read318_strand.fast5
m0	lemon_20160617_FN_MN17035_sequencing_run_sample_id_42998_ch149_read358_strand.fast5
m0	lemon_20160617_FN_MN17035_sequencing_run_sample_id_42998_ch149_read4085_strand.fast5
m0	lemon_20160617_FN_MN17035_sequencing_run_sample_id_42998_ch149_read548_strand.fast5
m0	lemon_20160617_FN_MN17035_sequencing_run_sample_id_42998_ch149_read90_strand.fast5
m0	lemon_20160617_FN_MN17035_sequencing_run_sample_id_42998_ch14_read1055_strand.fast5
m0	lemon_20160617_FN_MN17035_sequencing_run_sample_id_42998_ch14_read57_strand.fast5
m0	lemon_20160617_FN_MN17035_sequencing_run_sample_id_42998_ch14_read678_strand.fast5
m0	lemon_20160617_FN_MN17035_sequencing_run_sample_id_42998_ch14_read864_strand.fast5
m0	lemon_20160617_FN_MN17035_sequencing_run_sample_id_42998_ch14_read905_strand.fast5
m0	lemon_20160617_FN_MN17035_sequencing_run_sample_id_42998_ch150_read10_strand.fast5
m0	lemon_20160617_FN_MN17035_sequencing_run_sample_id_42998_ch150_read173_strand.fast5
m0	lemon_20160617_FN_MN17035_sequencing_run_sample_id_42998_ch150_read3375_strand.fast5
m0	lemon_20160617_FN_MN17035_sequencing_run_sample_id_42998_ch150_read3927_strand.fast5
m0	lemon_20160617_FN_MN17035_sequencing_run_sample_id_42998_ch150_read4254_strand.fast5
m0	lemon_20160617_FN_MN17035_sequencing_run_sample_id_42998_ch150_read4353_strand.fast5
m0	lemon_20160617_FN_MN17035_sequencing_run_sample_id_42998_ch150_read79_strand.fast5
m0	lemon_20160617_FN_MN17035_sequencing_run_sample_id_42998_ch150_read93621_strand1.fast5
m0	lemon_20160617_FN_MN17035_sequencing_run_sample_id_42998_ch151_read225_strand.fast5
m0	lemon_20160617_FN_MN17035_sequencing_run_sample_id_42998_ch151_read238_strand.fast5
m0	lemon_20160617_FN_MN17035_sequencing_run_sample_id_42998_ch151_read248_strand.fast5
m0	lemon_20160617_FN_MN17035_sequencing_run_sample_id_42998_ch151_read4770_strand.fast5
m0	lemon_20160617_FN_MN17035_sequencing_run_sample_id_42998_ch151_read4858_strand.fast5
m0	lemon_20160617_FN_MN17035_sequencing_run_sample_id_42998_ch151_read5249_strand.fast5
m0	lemon_20160617_FN_MN17035_sequencing_run_sample_id_42998_ch151_read5263_strand.fast5
m0	lemon_20160617_FN_MN17035_sequencing_run_sample_id_42998_ch151_read5292_strand1.fast5
m0	lemon_20160617_FN_MN17035_sequencing_run_sample_id_42998_ch151_read545_strand.fast5
m0	lemon_20160617_FN_MN17035_sequencing_run_sample_id_42998_ch151_read681_strand.fast5
m0	lemon_20160617_FN_MN17035_sequencing_run_sample_id_42998_ch151_read817_strand.fast5
m0	lemon_20160617_FN_MN17035_sequencing_run_sample_id_42998_ch151_read82_strand.fast5
m0	lemon_20160617_FN_MN17035_sequencing_run_sample_id_42998_ch151_read894_strand.fast5
m0	lemon_20160617_FN_MN17035_sequencing_run_sample_id_42998_ch151_read914_strand.fast5
m0	lemon_20160617_FN_MN17035_sequencing_run_sample_id_42998_ch152_read181_strand.fast5
m0	lemon_20160617_FN_MN17035_sequencing_run_sample_id_42998_ch152_read5_strand.fast5
m0	lemon_20160617_FN_MN17035_sequencing_run_sample_id_42998_ch154_read1332_strand.fast5
m0	lemon_20160617_FN_MN17035_sequencing_run_sample_id_42998_ch154_read1552_strand.fast5
m0	lemon_20160617_FN_MN17035_sequencing_run_sample_id_42998_ch154_read1560_strand.fast5
m0	lemon_20160617_FN_MN17035_sequencing_run_sample_id_42998_ch154_read1923_strand.fast5
m0	lemon_20160617_FN_MN17035_sequencing_run_sample_id_42998_ch154_read2614_strand.fast5
m0	lemon_20160617_FN_MN17035_sequencing_run_sample_id_42998_ch154_read2806_strand.fast5
m0	lemon_20160617_FN_MN17035_sequencing_run_sample_id_42998_ch154_read353_strand.fast5
m0	lemon_20160617_FN_MN17035_sequencing_run_sample_id_42998_ch154_read481_strand.fast5
m0	lemon_20160617_FN_MN17035_sequencing_run_sample_id_42998_ch154_read583_strand.fast5
m0	lemon_20160617_FN_MN17035_sequencing_run_sample_id_42998_ch155_read15581_strand.fast5
m0	lemon_20160617_FN_MN17035_sequencing_run_sample_id_42998_ch155_read16170_strand.fast5
m0	lemon_20160617_FN_MN17035_sequencing_run_sample_id_42998_ch155_read16315_strand.fast5
m0	lemon_20160617_FN_MN17035_sequencing_run_sample_id_42998_ch155_read16715_strand1.fast5
m0	lemon_20160617_FN_MN17035_sequencing_run_sample_id_42998_ch155_read2994_strand.fast5
m0	lemon_20160617_FN_MN17035_sequencing_run_sample_id_42998_ch155_read7201_strand.fast5
m0	lemon_20160617_FN_MN17035_sequencing_run_sample_id_42998_ch156_read269_strand.fast5
m0	lemon_20160617_FN_MN17035_sequencing_run_sample_id_42998_ch156_read386_strand.fast5
m0	lemon_20160617_FN_MN17035_sequencing_run_sample_id_42998_ch157_read693_strand.fast5
m0	lemon_20160617_FN_MN17035_sequencing_run_sample_id_42998_ch158_read10022_strand.fast5
m0	lemon_20160617_FN_MN17035_sequencing_run_sample_id_42998_ch158_read10221_strand.fast5
m0	lemon_20160617_FN_MN17035_sequencing_run_sample_id_42998_ch158_read10308_strand.fast5
m0	lemon_20160617_FN_MN17035_sequencing_run_sample_id_42998_ch158_read10381_strand.fast5
m0	lemon_20160617_FN_MN17035_sequencing_run_sample_id_42998_ch158_read2233_strand.fast5
m0	lemon_20160617_FN_MN17035_sequencing_run_sample_id_42998_ch158_read5162_strand.fast5
m0	lemon_20160617_FN_MN17035_sequencing_run_sample_id_42998_ch158_read6053_strand.fast5
m0	lemon_20160617_FN_MN17035_sequencing_run_sample_id_42998_ch158_read7843_strand.fast5
m0	lemon_20160617_FN_MN17035_sequencing_run_sample_id_42998_ch158_read7862_strand.fast5
m0	lemon_20160617_FN_MN17035_sequencing_run_sample_id_42998_ch158_read7892_strand.fast5
m0	lemon_20160617_FN_MN17035_sequencing_run_sample_id_42998_ch158_read7947_strand.fast5
m0	lemon_20160617_FN_MN17035_sequencing_run_sample_id_42998_ch158_read8184_strand.fast5
m0	lemon_20160617_FN_MN17035_sequencing_run_sample_id_42998_ch158_read8213_strand.fast5
m0	lemon_20160617_FN_MN17035_sequencing_run_sample_id_42998_ch158_read8340_strand.fast5
m0	lemon_20160617_FN_MN17035_sequencing_run_sample_id_42998_ch158_read8531_strand.fast5
m0	lemon_20160617_FN_MN17035_sequencing_run_sample_id_42998_ch158_read8643_strand.fast5
m0	lemon_20160617_FN_MN17035_sequencing_run_sample_id_42998_ch158_read8738_strand.fast5
m0	lemon_20160617_FN_MN17035_sequencing_run_sample_id_42998_ch158_read8982_strand.fast5
m0	lemon_20160617_FN_MN17035_sequencing_run_sample_id_42998_ch158_read9088_strand.fast5
m0	lemon_20160617_FN_MN17035_sequencing_run_sample_id_42998_ch158_read9303_strand.fast5
m0	lemon_20160617_FN_MN17035_sequencing_run_sample_id_42998_ch158_read9400_strand.fast5
m0	lemon_20160617_FN_MN17035_sequencing_run_sample_id_42998_ch158_read9498_strand.fast5
m0	lemon_20160617_FN_MN17035_sequencing_run_sample_id_42998_ch158_read9536_strand.fast5
m0	lemon_20160617_FN_MN17035_sequencing_run_sample_id_42998_ch158_read9742_strand.fast5
m0	lemon_20160617_FN_MN17035_sequencing_run_sample_id_42998_ch159_read1330_strand.fast5
m0	lemon_20160617_FN_MN17035_sequencing_run_sample_id_42998_ch159_read1444_strand1.fast5
m0	lemon_20160617_FN_MN17035_sequencing_run_sample_id_42998_ch159_read2453_strand.fast5
m0	lemon_20160617_FN_MN17035_sequencing_run_sample_id_42998_ch159_read415_strand.fast5
m0	lemon_20160617_FN_MN17035_sequencing_run_sample_id_42998_ch159_read465_strand.fast5
m0	lemon_20160617_FN_MN17035_sequencing_run_sample_id_42998_ch159_read583_strand1.fast5
m0	lemon_20160617_FN_MN17035_sequencing_run_sample_id_42998_ch159_read667_strand.fast5
m0	lemon_20160617_FN_MN17035_sequencing_run_sample_id_42998_ch159_read762_strand1.fast5
m0	lemon_20160617_FN_MN17035_sequencing_run_sample_id_42998_ch159_read825_strand.fast5
m0	lemon_20160617_FN_MN17035_sequencing_run_sample_id_42998_ch15_read1859_strand.fast5
m0	lemon_20160617_FN_MN17035_sequencing_run_sample_id_42998_ch15_read2021_strand.fast5
m0	lemon_20160617_FN_MN17035_sequencing_run_sample_id_42998_ch15_read227_strand.fast5
m0	lemon_20160617_FN_MN17035_sequencing_run_sample_id_42998_ch15_read2947_strand.fast5
m0	lemon_20160617_FN_MN17035_sequencing_run_sample_id_42998_ch15_read335_strand.fast5
m0	lemon_20160617_FN_MN17035_sequencing_run_sample_id_42998_ch15_read3411_strand.fast5
m0	lemon_20160617_FN_MN17035_sequencing_run_sample_id_42998_ch15_read409_strand.fast5
m0	lemon_20160617_FN_MN17035_sequencing_run_sample_id_42998_ch15_read439_strand.fast5
m0	lemon_20160617_FN_MN17035_sequencing_run_sample_id_42998_ch15_read845_strand.fast5
m0	lemon_20160617_FN_MN17035_sequencing_run_sample_id_42998_ch160_read252_strand.fast5
m0	lemon_20160617_FN_MN17035_sequencing_run_sample_id_42998_ch160_read2772_strand.fast5
m0	lemon_20160617_FN_MN17035_sequencing_run_sample_id_42998_ch160_read2873_strand.fast5
m0	lemon_20160617_FN_MN17035_sequencing_run_sample_id_42998_ch160_read2876_strand.fast5
m0	lemon_20160617_FN_MN17035_sequencing_run_sample_id_42998_ch160_read2993_strand.fast5
m0	lemon_20160617_FN_MN17035_sequencing_run_sample_id_42998_ch160_read3141_strand.fast5
m0	lemon_20160617_FN_MN17035_sequencing_run_sample_id_42998_ch160_read83_strand.fast5
m0	lemon_20160617_FN_MN17035_sequencing_run_sample_id_42998_ch161_read10081_strand.fast5
m0	lemon_20160617_FN_MN17035_sequencing_run_sample_id_42998_ch161_read10447_strand.fast5
m0	lemon_20160617_FN_MN17035_sequencing_run_sample_id_42998_ch161_read10584_strand.fast5
m0	lemon_20160617_FN_MN17035_sequencing_run_sample_id_42998_ch161_read2711_strand.fast5
m0	lemon_20160617_FN_MN17035_sequencing_run_sample_id_42998_ch161_read2742_strand.fast5
m0	lemon_20160617_FN_MN17035_sequencing_run_sample_id_42998_ch161_read3593_strand.fast5
m0	lemon_20160617_FN_MN17035_sequencing_run_sample_id_42998_ch161_read3647_strand.fast5
m0	lemon_20160617_FN_MN17035_sequencing_run_sample_id_42998_ch161_read3740_strand.fast5
m0	lemon_20160617_FN_MN17035_sequencing_run_sample_id_42998_ch161_read4024_strand.fast5
m0	lemon_20160617_FN_MN17035_sequencing_run_sample_id_42998_ch161_read5282_strand.fast5
m0	lemon_20160617_FN_MN17035_sequencing_run_sample_id_42998_ch161_read9043_strand.fast5
m0	lemon_20160617_FN_MN17035_sequencing_run_sample_id_42998_ch161_read9453_strand.fast5
m0	lemon_20160617_FN_MN17035_sequencing_run_sample_id_42998_ch161_read9970_strand.fast5
m0	lemon_20160617_FN_MN17035_sequencing_run_sample_id_42998_ch162_read1769_strand.fast5
m0	lemon_20160617_FN_MN17035_sequencing_run_sample_id_42998_ch162_read18988_strand.fast5
m0	lemon_20160617_FN_MN17035_sequencing_run_sample_id_42998_ch162_read1929_strand.fast5
m0	lemon_20160617_FN_MN17035_sequencing_run_sample_id_42998_ch162_read21096_strand.fast5
m0	lemon_20160617_FN_MN17035_sequencing_run_sample_id_42998_ch162_read2959_strand.fast5
m0	lemon_20160617_FN_MN17035_sequencing_run_sample_id_42998_ch162_read3112_strand.fast5
m0	lemon_20160617_FN_MN17035_sequencing_run_sample_id_42998_ch162_read52015_strand.fast5
m0	lemon_20160617_FN_MN17035_sequencing_run_sample_id_42998_ch162_read52575_strand.fast5
m0	lemon_20160617_FN_MN17035_sequencing_run_sample_id_42998_ch162_read52727_strand.fast5
m0	lemon_20160617_FN_MN17035_sequencing_run_sample_id_42998_ch162_read52980_strand.fast5
m0	lemon_20160617_FN_MN17035_sequencing_run_sample_id_42998_ch162_read53737_strand.fast5
m0	lemon_20160617_FN_MN17035_sequencing_run_sample_id_42998_ch162_read8625_strand.fast5
m0	lemon_20160617_FN_MN17035_sequencing_run_sample_id_42998_ch163_read1193_strand1.fast5
m0	lemon_20160617_FN_MN17035_sequencing_run_sample_id_42998_ch163_read1260_strand.fast5
m0	lemon_20160617_FN_MN17035_sequencing_run_sample_id_42998_ch163_read1438_strand.fast5
m0	lemon_20160617_FN_MN17035_sequencing_run_sample_id_42998_ch163_read2079_strand.fast5
m0	lemon_20160617_FN_MN17035_sequencing_run_sample_id_42998_ch163_read2127_strand.fast5
m0	lemon_20160617_FN_MN17035_sequencing_run_sample_id_42998_ch163_read2172_strand.fast5
m0	lemon_20160617_FN_MN17035_sequencing_run_sample_id_42998_ch163_read2545_strand.fast5
m0	lemon_20160617_FN_MN17035_sequencing_run_sample_id_42998_ch163_read2556_strand.fast5
m0	lemon_20160617_FN_MN17035_sequencing_run_sample_id_42998_ch163_read2614_strand.fast5
m0	lemon_20160617_FN_MN17035_sequencing_run_sample_id_42998_ch163_read2625_strand.fast5
m0	lemon_20160617_FN_MN17035_sequencing_run_sample_id_42998_ch163_read2645_strand.fast5
m0	lemon_20160617_FN_MN17035_sequencing_run_sample_id_42998_ch163_read2701_strand.fast5
m0	lemon_20160617_FN_MN17035_sequencing_run_sample_id_42998_ch163_read2750_strand.fast5
m0	lemon_20160617_FN_MN17035_sequencing_run_sample_id_42998_ch163_read319_strand1.fast5
m0	lemon_20160617_FN_MN17035_sequencing_run_sample_id_42998_ch163_read334_strand.fast5
m0	lemon_20160617_FN_MN17035_sequencing_run_sample_id_42998_ch163_read352_strand.fast5
m0	lemon_20160617_FN_MN17035_sequencing_run_sample_id_42998_ch163_read52_strand.fast5
m0	lemon_20160617_FN_MN17035_sequencing_run_sample_id_42998_ch163_read620_strand.fast5
m0	lemon_20160617_FN_MN17035_sequencing_run_sample_id_42998_ch163_read853_strand.fast5
m0	lemon_20160617_FN_MN17035_sequencing_run_sample_id_42998_ch163_read996_strand.fast5
m0	lemon_20160617_FN_MN17035_sequencing_run_sample_id_42998_ch164_read1001_strand.fast5
m0	lemon_20160617_FN_MN17035_sequencing_run_sample_id_42998_ch164_read1046_strand.fast5
m0	lemon_20160617_FN_MN17035_sequencing_run_sample_id_42998_ch164_read1123_strand.fast5
m0	lemon_20160617_FN_MN17035_sequencing_run_sample_id_42998_ch164_read1234_strand.fast5
m0	lemon_20160617_FN_MN17035_sequencing_run_sample_id_42998_ch164_read1508_strand.fast5
m0	lemon_20160617_FN_MN17035_sequencing_run_sample_id_42998_ch164_read1615_strand.fast5
m0	lemon_20160617_FN_MN17035_sequencing_run_sample_id_42998_ch164_read1620_strand.fast5
m0	lemon_20160617_FN_MN17035_sequencing_run_sample_id_42998_ch164_read184_strand.fast5
m0	lemon_20160617_FN_MN17035_sequencing_run_sample_id_42998_ch164_read226_strand1.fast5
m0	lemon_20160617_FN_MN17035_sequencing_run_sample_id_42998_ch164_read253_strand.fast5
m0	lemon_20160617_FN_MN17035_sequencing_run_sample_id_42998_ch164_read3727_strand.fast5
m0	lemon_20160617_FN_MN17035_sequencing_run_sample_id_42998_ch164_read372_strand.fast5
m0	lemon_20160617_FN_MN17035_sequencing_run_sample_id_42998_ch164_read406_strand.fast5
m0	lemon_20160617_FN_MN17035_sequencing_run_sample_id_42998_ch164_read4099_strand.fast5
m0	lemon_20160617_FN_MN17035_sequencing_run_sample_id_42998_ch164_read757_strand1.fast5
m0	lemon_20160617_FN_MN17035_sequencing_run_sample_id_42998_ch164_read794_strand.fast5
m0	lemon_20160617_FN_MN17035_sequencing_run_sample_id_42998_ch164_read809_strand.fast5
m0	lemon_20160617_FN_MN17035_sequencing_run_sample_id_42998_ch164_read955_strand.fast5
m0	lemon_20160617_FN_MN17035_sequencing_run_sample_id_42998_ch165_read1105_strand.fast5
m0	lemon_20160617_FN_MN17035_sequencing_run_sample_id_42998_ch165_read1120_strand.fast5
m0	lemon_20160617_FN_MN17035_sequencing_run_sample_id_42998_ch165_read1182_strand.fast5
m0	lemon_20160617_FN_MN17035_sequencing_run_sample_id_42998_ch165_read1365_strand.fast5
m0	lemon_20160617_FN_MN17035_sequencing_run_sample_id_42998_ch165_read1705_strand.fast5
m0	lemon_20160617_FN_MN17035_sequencing_run_sample_id_42998_ch165_read1988_strand.fast5
m0	lemon_20160617_FN_MN17035_sequencing_run_sample_id_42998_ch165_read2123_strand.fast5
m0	lemon_20160617_FN_MN17035_sequencing_run_sample_id_42998_ch165_read218_strand.fast5
m0	lemon_20160617_FN_MN17035_sequencing_run_sample_id_42998_ch165_read479_strand.fast5
m0	lemon_20160617_FN_MN17035_sequencing_run_sample_id_42998_ch165_read510_strand.fast5
m0	lemon_20160617_FN_MN17035_sequencing_run_sample_id_42998_ch165_read956_strand.fast5
m0	lemon_20160617_FN_MN17035_sequencing_run_sample_id_42998_ch165_read962_strand.fast5
m0	lemon_20160617_FN_MN17035_sequencing_run_sample_id_42998_ch166_read1243_strand.fast5
m0	lemon_20160617_FN_MN17035_sequencing_run_sample_id_42998_ch166_read1825_strand.fast5
m0	lemon_20160617_FN_MN17035_sequencing_run_sample_id_42998_ch166_read2339_strand.fast5
m0	lemon_20160617_FN_MN17035_sequencing_run_sample_id_42998_ch166_read316_strand.fast5
m0	lemon_20160617_FN_MN17035_sequencing_run_sample_id_42998_ch166_read729_strand.fast5
m0	lemon_20160617_FN_MN17035_sequencing_run_sample_id_42998_ch166_read851_strand.fast5
m0	lemon_20160617_FN_MN17035_sequencing_run_sample_id_42998_ch167_read14743_strand1.fast5
m0	lemon_20160617_FN_MN17035_sequencing_run_sample_id_42998_ch167_read15108_strand.fast5
m0	lemon_20160617_FN_MN17035_sequencing_run_sample_id_42998_ch167_read15129_strand.fast5
m0	lemon_20160617_FN_MN17035_sequencing_run_sample_id_42998_ch167_read15193_strand.fast5
m0	lemon_20160617_FN_MN17035_sequencing_run_sample_id_42998_ch167_read285_strand.fast5
m0	lemon_20160617_FN_MN17035_sequencing_run_sample_id_42998_ch167_read579_strand.fast5
m0	lemon_20160617_FN_MN17035_sequencing_run_sample_id_42998_ch167_read744_strand.fast5
m0	lemon_20160617_FN_MN17035_sequencing_run_sample_id_42998_ch167_read749_strand.fast5
m0	lemon_20160617_FN_MN17035_sequencing_run_sample_id_42998_ch169_read1740_strand.fast5
m0	lemon_20160617_FN_MN17035_sequencing_run_sample_id_42998_ch169_read1794_strand.fast5
m0	lemon_20160617_FN_MN17035_sequencing_run_sample_id_42998_ch169_read196_strand.fast5
m0	lemon_20160617_FN_MN17035_sequencing_run_sample_id_42998_ch169_read2029_strand.fast5
m0	lemon_20160617_FN_MN17035_sequencing_run_sample_id_42998_ch169_read2424_strand.fast5
m0	lemon_20160617_FN_MN17035_sequencing_run_sample_id_42998_ch169_read2693_strand.fast5
m0	lemon_20160617_FN_MN17035_sequencing_run_sample_id_42998_ch169_read2995_strand.fast5
m0	lemon_20160617_FN_MN17035_sequencing_run_sample_id_42998_ch169_read6270_strand1.fast5
m0	lemon_20160617_FN_MN17035_sequencing_run_sample_id_42998_ch169_read6275_strand.fast5
m0	lemon_20160617_FN_MN17035_sequencing_run_sample_id_42998_ch16_read1012_strand.fast5
m0	lemon_20160617_FN_MN17035_sequencing_run_sample_id_42998_ch16_read1305_strand.fast5
m0	lemon_20160617_FN_MN17035_sequencing_run_sample_id_42998_ch16_read1481_strand.fast5
m0	lemon_20160617_FN_MN17035_sequencing_run_sample_id_42998_ch16_read1488_strand.fast5
m0	lemon_20160617_FN_MN17035_sequencing_run_sample_id_42998_ch16_read217_strand.fast5
m0	lemon_20160617_FN_MN17035_sequencing_run_sample_id_42998_ch16_read489_strand.fast5
m0	lemon_20160617_FN_MN17035_sequencing_run_sample_id_42998_ch16_read651_strand.fast5
m0	lemon_20160617_FN_MN17035_sequencing_run_sample_id_42998_ch16_read679_strand.fast5
m0	lemon_20160617_FN_MN17035_sequencing_run_sample_id_42998_ch16_read752_strand.fast5
m0	lemon_20160617_FN_MN17035_sequencing_run_sample_id_42998_ch170_read251_strand.fast5
m0	lemon_20160617_FN_MN17035_sequencing_run_sample_id_42998_ch171_read130_strand.fast5
m0	lemon_20160617_FN_MN17035_sequencing_run_sample_id_42998_ch171_read135_strand.fast5
m0	lemon_20160617_FN_MN17035_sequencing_run_sample_id_42998_ch171_read666_strand.fast5
m0	lemon_20160617_FN_MN17035_sequencing_run_sample_id_42998_ch171_read714_strand.fast5
m0	lemon_20160617_FN_MN17035_sequencing_run_sample_id_42998_ch172_read1020_strand1.fast5
m0	lemon_20160617_FN_MN17035_sequencing_run_sample_id_42998_ch172_read1295_strand.fast5
m0	lemon_20160617_FN_MN17035_sequencing_run_sample_id_42998_ch172_read134_strand.fast5
m0	lemon_20160617_FN_MN17035_sequencing_run_sample_id_42998_ch172_read225_strand.fast5
m0	lemon_20160617_FN_MN17035_sequencing_run_sample_id_42998_ch172_read587_strand.fast5
m0	lemon_20160617_FN_MN17035_sequencing_run_sample_id_42998_ch173_read1248_strand.fast5
m0	lemon_20160617_FN_MN17035_sequencing_run_sample_id_42998_ch173_read1453_strand.fast5
m0	lemon_20160617_FN_MN17035_sequencing_run_sample_id_42998_ch173_read1976_strand.fast5
m0	lemon_20160617_FN_MN17035_sequencing_run_sample_id_42998_ch173_read2233_strand.fast5
m0	lemon_20160617_FN_MN17035_sequencing_run_sample_id_42998_ch173_read2277_strand.fast5
m0	lemon_20160617_FN_MN17035_sequencing_run_sample_id_42998_ch173_read2977_strand.fast5
m0	lemon_20160617_FN_MN17035_sequencing_run_sample_id_42998_ch173_read3022_strand.fast5
m0	lemon_20160617_FN_MN17035_sequencing_run_sample_id_42998_ch173_read3052_strand.fast5
m0	lemon_20160617_FN_MN17035_sequencing_run_sample_id_42998_ch173_read3233_strand.fast5
m0	lemon_20160617_FN_MN17035_sequencing_run_sample_id_42998_ch173_read3293_strand.fast5
m0	lemon_20160617_FN_MN17035_sequencing_run_sample_id_42998_ch173_read3871_strand.fast5
m0	lemon_20160617_FN_MN17035_sequencing_run_sample_id_42998_ch173_read3882_strand.fast5
m0	lemon_20160617_FN_MN17035_sequencing_run_sample_id_42998_ch173_read4020_strand.fast5
m0	lemon_20160617_FN_MN17035_sequencing_run_sample_id_42998_ch173_read589_strand.fast5
m0	lemon_20160617_FN_MN17035_sequencing_run_sample_id_42998_ch174_read174_strand.fast5
m0	lemon_20160617_FN_MN17035_sequencing_run_sample_id_42998_ch174_read224_strand.fast5
m0	lemon_20160617_FN_MN17035_sequencing_run_sample_id_42998_ch174_read240_strand.fast5
m0	lemon_20160617_FN_MN17035_sequencing_run_sample_id_42998_ch174_read255_strand.fast5
m0	lemon_20160617_FN_MN17035_sequencing_run_sample_id_42998_ch174_read276_strand.fast5
m0	lemon_20160617_FN_MN17035_sequencing_run_sample_id_42998_ch174_read405_strand.fast5
m0	lemon_20160617_FN_MN17035_sequencing_run_sample_id_42998_ch174_read413_strand.fast5
m0	lemon_20160617_FN_MN17035_sequencing_run_sample_id_42998_ch174_read597_strand.fast5
m0	lemon_20160617_FN_MN17035_sequencing_run_sample_id_42998_ch174_read923_strand.fast5
m0	lemon_20160617_FN_MN17035_sequencing_run_sample_id_42998_ch175_read1091_strand1.fast5
m0	lemon_20160617_FN_MN17035_sequencing_run_sample_id_42998_ch175_read2895_strand1.fast5
m0	lemon_20160617_FN_MN17035_sequencing_run_sample_id_42998_ch175_read300_strand.fast5
m0	lemon_20160617_FN_MN17035_sequencing_run_sample_id_42998_ch175_read397_strand.fast5
m0	lemon_20160617_FN_MN17035_sequencing_run_sample_id_42998_ch175_read578_strand.fast5
m0	lemon_20160617_FN_MN17035_sequencing_run_sample_id_42998_ch175_read995_strand.fast5
m0	lemon_20160617_FN_MN17035_sequencing_run_sample_id_42998_ch176_read1056_strand.fast5
m0	lemon_20160617_FN_MN17035_sequencing_run_sample_id_42998_ch176_read1069_strand1.fast5
m0	lemon_20160617_FN_MN17035_sequencing_run_sample_id_42998_ch176_read1260_strand.fast5
m0	lemon_20160617_FN_MN17035_sequencing_run_sample_id_42998_ch176_read1288_strand.fast5
m0	lemon_20160617_FN_MN17035_sequencing_run_sample_id_42998_ch176_read2841_strand.fast5
m0	lemon_20160617_FN_MN17035_sequencing_run_sample_id_42998_ch176_read2956_strand.fast5
m0	lemon_20160617_FN_MN17035_sequencing_run_sample_id_42998_ch176_read2973_strand.fast5
m0	lemon_20160617_FN_MN17035_sequencing_run_sample_id_42998_ch176_read3780_strand.fast5
m0	lemon_20160617_FN_MN17035_sequencing_run_sample_id_42998_ch176_read3846_strand.fast5
m0	lemon_20160617_FN_MN17035_sequencing_run_sample_id_42998_ch176_read3910_strand.fast5
m0	lemon_20160617_FN_MN17035_sequencing_run_sample_id_42998_ch176_read4125_strand.fast5
m0	lemon_20160617_FN_MN17035_sequencing_run_sample_id_42998_ch176_read4149_strand.fast5
m0	lemon_20160617_FN_MN17035_sequencing_run_sample_id_42998_ch176_read4349_strand.fast5
m0	lemon_20160617_FN_MN17035_sequencing_run_sample_id_42998_ch176_read4461_strand.fast5
m0	lemon_20160617_FN_MN17035_sequencing_run_sample_id_42998_ch178_read1487_strand.fast5
m0	lemon_20160617_FN_MN17035_sequencing_run_sample_id_42998_ch178_read16_strand.fast5
m0	lemon_20160617_FN_MN17035_sequencing_run_sample_id_42998_ch178_read1702_strand.fast5
m0	lemon_20160617_FN_MN17035_sequencing_run_sample_id_42998_ch178_read2705_strand.fast5
m0	lemon_20160617_FN_MN17035_sequencing_run_sample_id_42998_ch178_read44_strand.fast5
m0	lemon_20160617_FN_MN17035_sequencing_run_sample_id_42998_ch179_read1065_strand.fast5
m0	lemon_20160617_FN_MN17035_sequencing_run_sample_id_42998_ch179_read1116_strand.fast5
m0	lemon_20160617_FN_MN17035_sequencing_run_sample_id_42998_ch179_read12386_strand.fast5
m0	lemon_20160617_FN_MN17035_sequencing_run_sample_id_42998_ch179_read12660_strand.fast5
m0	lemon_20160617_FN_MN17035_sequencing_run_sample_id_42998_ch179_read1521_strand1.fast5
m0	lemon_20160617_FN_MN17035_sequencing_run_sample_id_42998_ch179_read1690_strand.fast5
m0	lemon_20160617_FN_MN17035_sequencing_run_sample_id_42998_ch179_read2063_strand.fast5
m0	lemon_20160617_FN_MN17035_sequencing_run_sample_id_42998_ch179_read251_strand.fast5
m0	lemon_20160617_FN_MN17035_sequencing_run_sample_id_42998_ch179_read2649_strand.fast5
m0	lemon_20160617_FN_MN17035_sequencing_run_sample_id_42998_ch179_read281_strand.fast5
m0	lemon_20160617_FN_MN17035_sequencing_run_sample_id_42998_ch179_read358_strand.fast5
m0	lemon_20160617_FN_MN17035_sequencing_run_sample_id_42998_ch179_read3875_strand.fast5
m0	lemon_20160617_FN_MN17035_sequencing_run_sample_id_42998_ch179_read696_strand.fast5
m0	lemon_20160617_FN_MN17035_sequencing_run_sample_id_42998_ch179_read751_strand.fast5
m0	lemon_20160617_FN_MN17035_sequencing_run_sample_id_42998_ch179_read888_strand.fast5
m0	lemon_20160617_FN_MN17035_sequencing_run_sample_id_42998_ch180_read1154_strand.fast5
m0	lemon_20160617_FN_MN17035_sequencing_run_sample_id_42998_ch180_read320_strand.fast5
m0	lemon_20160617_FN_MN17035_sequencing_run_sample_id_42998_ch180_read387_strand.fast5
m0	lemon_20160617_FN_MN17035_sequencing_run_sample_id_42998_ch180_read519_strand.fast5
m0	lemon_20160617_FN_MN17035_sequencing_run_sample_id_42998_ch180_read559_strand.fast5
m0	lemon_20160617_FN_MN17035_sequencing_run_sample_id_42998_ch180_read638_strand.fast5
m0	lemon_20160617_FN_MN17035_sequencing_run_sample_id_42998_ch180_read792_strand.fast5
m0	lemon_20160617_FN_MN17035_sequencing_run_sample_id_42998_ch180_read81_strand.fast5
m0	lemon_20160617_FN_MN17035_sequencing_run_sample_id_42998_ch181_read206_strand.fast5
m0	lemon_20160617_FN_MN17035_sequencing_run_sample_id_42998_ch181_read245_strand.fast5
m0	lemon_20160617_FN_MN17035_sequencing_run_sample_id_42998_ch181_read6871_strand.fast5
m0	lemon_20160617_FN_MN17035_sequencing_run_sample_id_42998_ch181_read6908_strand.fast5
m0	lemon_20160617_FN_MN17035_sequencing_run_sample_id_42998_ch181_read6986_strand.fast5
m0	lemon_20160617_FN_MN17035_sequencing_run_sample_id_42998_ch181_read7083_strand.fast5
m0	lemon_20160617_FN_MN17035_sequencing_run_sample_id_42998_ch181_read7189_strand.fast5
m0	lemon_20160617_FN_MN17035_sequencing_run_sample_id_42998_ch182_read114_strand.fast5
m0	lemon_20160617_FN_MN17035_sequencing_run_sample_id_42998_ch182_read374_strand.fast5
m0	lemon_20160617_FN_MN17035_sequencing_run_sample_id_42998_ch182_read387_strand.fast5
m0	lemon_20160617_FN_MN17035_sequencing_run_sample_id_42998_ch182_read394_strand.fast5
m0	lemon_20160617_FN_MN17035_sequencing_run_sample_id_42998_ch182_read447_strand.fast5
m0	lemon_20160617_FN_MN17035_sequencing_run_sample_id_42998_ch182_read5641_strand.fast5
m0	lemon_20160617_FN_MN17035_sequencing_run_sample_id_42998_ch182_read5833_strand.fast5
m0	lemon_20160617_FN_MN17035_sequencing_run_sample_id_42998_ch182_read5983_strand.fast5
m0	lemon_20160617_FN_MN17035_sequencing_run_sample_id_42998_ch182_read6158_strand.fast5
m0	lemon_20160617_FN_MN17035_sequencing_run_sample_id_42998_ch182_read6170_strand.fast5
m0	lemon_20160617_FN_MN17035_sequencing_run_sample_id_42998_ch182_read6303_strand.fast5
m0	lemon_20160617_FN_MN17035_sequencing_run_sample_id_42998_ch182_read6383_strand.fast5
m0	lemon_20160617_FN_MN17035_sequencing_run_sample_id_42998_ch182_read6445_strand.fast5
m0	lemon_20160617_FN_MN17035_sequencing_run_sample_id_42998_ch182_read7922_strand.fast5
m0	lemon_20160617_FN_MN17035_sequencing_run_sample_id_42998_ch182_read8018_strand.fast5
m0	lemon_20160617_FN_MN17035_sequencing_run_sample_id_42998_ch182_read8479_strand.fast5
m0	lemon_20160617_FN_MN17035_sequencing_run_sample_id_42998_ch182_read8560_strand.fast5
m0	lemon_20160617_FN_MN17035_sequencing_run_sample_id_42998_ch182_read8572_strand.fast5
m0	lemon_20160617_FN_MN17035_sequencing_run_sample_id_42998_ch183_read1024_strand.fast5
m0	lemon_20160617_FN_MN17035_sequencing_run_sample_id_42998_ch183_read2180_strand.fast5
m0	lemon_20160617_FN_MN17035_sequencing_run_sample_id_42998_ch183_read503_strand.fast5
m0	lemon_20160617_FN_MN17035_sequencing_run_sample_id_42998_ch183_read783_strand.fast5
m0	lemon_20160617_FN_MN17035_sequencing_run_sample_id_42998_ch183_read870_strand.fast5
m0	lemon_20160617_FN_MN17035_sequencing_run_sample_id_42998_ch184_read418_strand.fast5
m0	lemon_20160617_FN_MN17035_sequencing_run_sample_id_42998_ch184_read685_strand.fast5
m0	lemon_20160617_FN_MN17035_sequencing_run_sample_id_42998_ch184_read812_strand.fast5
m0	lemon_20160617_FN_MN17035_sequencing_run_sample_id_42998_ch185_read2605_strand.fast5
m0	lemon_20160617_FN_MN17035_sequencing_run_sample_id_42998_ch185_read2647_strand.fast5
m0	lemon_20160617_FN_MN17035_sequencing_run_sample_id_42998_ch185_read2674_strand.fast5
m0	lemon_20160617_FN_MN17035_sequencing_run_sample_id_42998_ch185_read2714_strand.fast5
m0	lemon_20160617_FN_MN17035_sequencing_run_sample_id_42998_ch185_read8680_strand1.fast5
m0	lemon_20160617_FN_MN17035_sequencing_run_sample_id_42998_ch186_read10620_strand.fast5
m0	lemon_20160617_FN_MN17035_sequencing_run_sample_id_42998_ch186_read10652_strand1.fast5
m0	lemon_20160617_FN_MN17035_sequencing_run_sample_id_42998_ch186_read10751_strand.fast5
m0	lemon_20160617_FN_MN17035_sequencing_run_sample_id_42998_ch186_read10756_strand.fast5
m0	lemon_20160617_FN_MN17035_sequencing_run_sample_id_42998_ch186_read10827_strand.fast5
m0	lemon_20160617_FN_MN17035_sequencing_run_sample_id_42998_ch186_read50_strand.fast5
m0	lemon_20160617_FN_MN17035_sequencing_run_sample_id_42998_ch186_read5338_strand.fast5
m0	lemon_20160617_FN_MN17035_sequencing_run_sample_id_42998_ch186_read5748_strand1.fast5
m0	lemon_20160617_FN_MN17035_sequencing_run_sample_id_42998_ch186_read8250_strand.fast5
m0	lemon_20160617_FN_MN17035_sequencing_run_sample_id_42998_ch187_read1354_strand.fast5
m0	lemon_20160617_FN_MN17035_sequencing_run_sample_id_42998_ch187_read1454_strand.fast5
m0	lemon_20160617_FN_MN17035_sequencing_run_sample_id_42998_ch187_read1566_strand.fast5
m0	lemon_20160617_FN_MN17035_sequencing_run_sample_id_42998_ch187_read1615_strand.fast5
m0	lemon_20160617_FN_MN17035_sequencing_run_sample_id_42998_ch187_read1625_strand.fast5
m0	lemon_20160617_FN_MN17035_sequencing_run_sample_id_42998_ch187_read1653_strand.fast5
m0	lemon_20160617_FN_MN17035_sequencing_run_sample_id_42998_ch187_read1685_strand.fast5
m0	lemon_20160617_FN_MN17035_sequencing_run_sample_id_42998_ch187_read2140_strand1.fast5
m0	lemon_20160617_FN_MN17035_sequencing_run_sample_id_42998_ch187_read2349_strand.fast5
m0	lemon_20160617_FN_MN17035_sequencing_run_sample_id_42998_ch187_read2378_strand1.fast5
m0	lemon_20160617_FN_MN17035_sequencing_run_sample_id_42998_ch187_read764_strand.fast5
m0	lemon_20160617_FN_MN17035_sequencing_run_sample_id_42998_ch187_read811_strand.fast5
m0	lemon_20160617_FN_MN17035_sequencing_run_sample_id_42998_ch187_read877_strand.fast5
m0	lemon_20160617_FN_MN17035_sequencing_run_sample_id_42998_ch187_read884_strand.fast5
m0	lemon_20160617_FN_MN17035_sequencing_run_sample_id_42998_ch187_read88_strand.fast5
m0	lemon_20160617_FN_MN17035_sequencing_run_sample_id_42998_ch187_read932_strand.fast5
m0	lemon_20160617_FN_MN17035_sequencing_run_sample_id_42998_ch187_read971_strand.fast5
m0	lemon_20160617_FN_MN17035_sequencing_run_sample_id_42998_ch188_read11254_strand.fast5
m0	lemon_20160617_FN_MN17035_sequencing_run_sample_id_42998_ch188_read11655_strand.fast5
m0	lemon_20160617_FN_MN17035_sequencing_run_sample_id_42998_ch188_read11743_strand.fast5
m0	lemon_20160617_FN_MN17035_sequencing_run_sample_id_42998_ch188_read11747_strand.fast5
m0	lemon_20160617_FN_MN17035_sequencing_run_sample_id_42998_ch188_read11925_strand.fast5
m0	lemon_20160617_FN_MN17035_sequencing_run_sample_id_42998_ch188_read12136_strand1.fast5
m0	lemon_20160617_FN_MN17035_sequencing_run_sample_id_42998_ch188_read12410_strand.fast5
m0	lemon_20160617_FN_MN17035_sequencing_run_sample_id_42998_ch188_read307_strand.fast5
m0	lemon_20160617_FN_MN17035_sequencing_run_sample_id_42998_ch188_read412_strand.fast5
m0	lemon_20160617_FN_MN17035_sequencing_run_sample_id_42998_ch189_read122_strand.fast5
m0	lemon_20160617_FN_MN17035_sequencing_run_sample_id_42998_ch189_read1476_strand.fast5
m0	lemon_20160617_FN_MN17035_sequencing_run_sample_id_42998_ch189_read1537_strand.fast5
m0	lemon_20160617_FN_MN17035_sequencing_run_sample_id_42998_ch189_read1630_strand1.fast5
m0	lemon_20160617_FN_MN17035_sequencing_run_sample_id_42998_ch189_read1747_strand1.fast5
m0	lemon_20160617_FN_MN17035_sequencing_run_sample_id_42998_ch189_read183_strand.fast5
m0	lemon_20160617_FN_MN17035_sequencing_run_sample_id_42998_ch189_read3063_strand.fast5
m0	lemon_20160617_FN_MN17035_sequencing_run_sample_id_42998_ch189_read3213_strand.fast5
m0	lemon_20160617_FN_MN17035_sequencing_run_sample_id_42998_ch189_read3546_strand.fast5
m0	lemon_20160617_FN_MN17035_sequencing_run_sample_id_42998_ch189_read46_strand.fast5
m0	lemon_20160617_FN_MN17035_sequencing_run_sample_id_42998_ch189_read682_strand.fast5
m0	lemon_20160617_FN_MN17035_sequencing_run_sample_id_42998_ch189_read700_strand.fast5
m0	lemon_20160617_FN_MN17035_sequencing_run_sample_id_42998_ch18_read2183_strand.fast5
m0	lemon_20160617_FN_MN17035_sequencing_run_sample_id_42998_ch18_read2198_strand.fast5
m0	lemon_20160617_FN_MN17035_sequencing_run_sample_id_42998_ch18_read284_strand.fast5
m0	lemon_20160617_FN_MN17035_sequencing_run_sample_id_42998_ch18_read336_strand.fast5
m0	lemon_20160617_FN_MN17035_sequencing_run_sample_id_42998_ch190_read3468_strand.fast5
m0	lemon_20160617_FN_MN17035_sequencing_run_sample_id_42998_ch190_read3908_strand.fast5
m0	lemon_20160617_FN_MN17035_sequencing_run_sample_id_42998_ch192_read1097_strand1.fast5
m0	lemon_20160617_FN_MN17035_sequencing_run_sample_id_42998_ch192_read1248_strand.fast5
m0	lemon_20160617_FN_MN17035_sequencing_run_sample_id_42998_ch192_read1269_strand.fast5
m0	lemon_20160617_FN_MN17035_sequencing_run_sample_id_42998_ch192_read1291_strand1.fast5
m0	lemon_20160617_FN_MN17035_sequencing_run_sample_id_42998_ch192_read344_strand.fast5
m0	lemon_20160617_FN_MN17035_sequencing_run_sample_id_42998_ch192_read428_strand1.fast5
m0	lemon_20160617_FN_MN17035_sequencing_run_sample_id_42998_ch192_read626_strand.fast5
m0	lemon_20160617_FN_MN17035_sequencing_run_sample_id_42998_ch192_read648_strand.fast5
m0	lemon_20160617_FN_MN17035_sequencing_run_sample_id_42998_ch192_read7956_strand.fast5
m0	lemon_20160617_FN_MN17035_sequencing_run_sample_id_42998_ch192_read8074_strand.fast5
m0	lemon_20160617_FN_MN17035_sequencing_run_sample_id_42998_ch192_read817_strand.fast5
m0	lemon_20160617_FN_MN17035_sequencing_run_sample_id_42998_ch196_read1130_strand.fast5
m0	lemon_20160617_FN_MN17035_sequencing_run_sample_id_42998_ch196_read1213_strand.fast5
m0	lemon_20160617_FN_MN17035_sequencing_run_sample_id_42998_ch196_read1274_strand.fast5
m0	lemon_20160617_FN_MN17035_sequencing_run_sample_id_42998_ch196_read1651_strand.fast5
m0	lemon_20160617_FN_MN17035_sequencing_run_sample_id_42998_ch196_read1692_strand.fast5
m0	lemon_20160617_FN_MN17035_sequencing_run_sample_id_42998_ch196_read174_strand.fast5
m0	lemon_20160617_FN_MN17035_sequencing_run_sample_id_42998_ch196_read1770_strand.fast5
m0	lemon_20160617_FN_MN17035_sequencing_run_sample_id_42998_ch196_read1852_strand.fast5
m0	lemon_20160617_FN_MN17035_sequencing_run_sample_id_42998_ch196_read2025_strand.fast5
m0	lemon_20160617_FN_MN17035_sequencing_run_sample_id_42998_ch196_read2154_strand.fast5
m0	lemon_20160617_FN_MN17035_sequencing_run_sample_id_42998_ch196_read2205_strand.fast5
m0	lemon_20160617_FN_MN17035_sequencing_run_sample_id_42998_ch196_read2262_strand.fast5
m0	lemon_20160617_FN_MN17035_sequencing_run_sample_id_42998_ch196_read2350_strand.fast5
m0	lemon_20160617_FN_MN17035_sequencing_run_sample_id_42998_ch196_read2462_strand.fast5
m0	lemon_20160617_FN_MN17035_sequencing_run_sample_id_42998_ch196_read453_strand.fast5
m0	lemon_20160617_FN_MN17035_sequencing_run_sample_id_42998_ch196_read465_strand1.fast5
m0	lemon_20160617_FN_MN17035_sequencing_run_sample_id_42998_ch196_read514_strand.fast5
m0	lemon_20160617_FN_MN17035_sequencing_run_sample_id_42998_ch196_read630_strand.fast5
m0	lemon_20160617_FN_MN17035_sequencing_run_sample_id_42998_ch196_read670_strand.fast5
m0	lemon_20160617_FN_MN17035_sequencing_run_sample_id_42998_ch196_read732_strand.fast5
m0	lemon_20160617_FN_MN17035_sequencing_run_sample_id_42998_ch196_read841_strand.fast5
m0	lemon_20160617_FN_MN17035_sequencing_run_sample_id_42998_ch196_read877_strand.fast5
m0	lemon_20160617_FN_MN17035_sequencing_run_sample_id_42998_ch196_read905_strand.fast5
m0	lemon_20160617_FN_MN17035_sequencing_run_sample_id_42998_ch196_read930_strand.fast5
m0	lemon_20160617_FN_MN17035_sequencing_run_sample_id_42998_ch197_read1622_strand.fast5
m0	lemon_20160617_FN_MN17035_sequencing_run_sample_id_42998_ch197_read252_strand.fast5
m0	lemon_20160617_FN_MN17035_sequencing_run_sample_id_42998_ch198_read2007_strand.fast5
m0	lemon_20160617_FN_MN17035_sequencing_run_sample_id_42998_ch198_read313_strand.fast5
m0	lemon_20160617_FN_MN17035_sequencing_run_sample_id_42998_ch198_read330_strand.fast5
m0	lemon_20160617_FN_MN17035_sequencing_run_sample_id_42998_ch199_read1075_strand.fast5
m0	lemon_20160617_FN_MN17035_sequencing_run_sample_id_42998_ch199_read355_strand.fast5
m0	lemon_20160617_FN_MN17035_sequencing_run_sample_id_42998_ch199_read428_strand.fast5
m0	lemon_20160617_FN_MN17035_sequencing_run_sample_id_42998_ch199_read490_strand.fast5
m0	lemon_20160617_FN_MN17035_sequencing_run_sample_id_42998_ch199_read5037_strand.fast5
m0	lemon_20160617_FN_MN17035_sequencing_run_sample_id_42998_ch199_read5449_strand.fast5
m0	lemon_20160617_FN_MN17035_sequencing_run_sample_id_42998_ch199_read5466_strand.fast5
m0	lemon_20160617_FN_MN17035_sequencing_run_sample_id_42998_ch199_read5545_strand.fast5
m0	lemon_20160617_FN_MN17035_sequencing_run_sample_id_42998_ch199_read5558_strand.fast5
m0	lemon_20160617_FN_MN17035_sequencing_run_sample_id_42998_ch199_read5579_strand.fast5
m0	lemon_20160617_FN_MN17035_sequencing_run_sample_id_42998_ch199_read5699_strand.fast5
m0	lemon_20160617_FN_MN17035_sequencing_run_sample_id_42998_ch199_read5860_strand.fast5
m0	lemon_20160617_FN_MN17035_sequencing_run_sample_id_42998_ch199_read744_strand1.fast5
m0	lemon_20160617_FN_MN17035_sequencing_run_sample_id_42998_ch19_read10866_strand.fast5
m0	lemon_20160617_FN_MN17035_sequencing_run_sample_id_42998_ch19_read11268_strand.fast5
m0	lemon_20160617_FN_MN17035_sequencing_run_sample_id_42998_ch19_read11442_strand.fast5
m0	lemon_20160617_FN_MN17035_sequencing_run_sample_id_42998_ch19_read11543_strand.fast5
m0	lemon_20160617_FN_MN17035_sequencing_run_sample_id_42998_ch19_read11552_strand.fast5
m0	lemon_20160617_FN_MN17035_sequencing_run_sample_id_42998_ch19_read11580_strand.fast5
m0	lemon_20160617_FN_MN17035_sequencing_run_sample_id_42998_ch19_read13029_strand.fast5
m0	lemon_20160617_FN_MN17035_sequencing_run_sample_id_42998_ch19_read13129_strand.fast5
m0	lemon_20160617_FN_MN17035_sequencing_run_sample_id_42998_ch19_read13732_strand.fast5
m0	lemon_20160617_FN_MN17035_sequencing_run_sample_id_42998_ch19_read14202_strand.fast5
m0	lemon_20160617_FN_MN17035_sequencing_run_sample_id_42998_ch19_read14247_strand1.fast5
m0	lemon_20160617_FN_MN17035_sequencing_run_sample_id_42998_ch19_read58_strand.fast5
m0	lemon_20160617_FN_MN17035_sequencing_run_sample_id_42998_ch1_read169_strand.fast5
m0	lemon_20160617_FN_MN17035_sequencing_run_sample_id_42998_ch1_read475_strand.fast5
m0	lemon_20160617_FN_MN17035_sequencing_run_sample_id_42998_ch1_read74_strand.fast5
m0	lemon_20160617_FN_MN17035_sequencing_run_sample_id_42998_ch1_read828_strand.fast5
m0	lemon_20160617_FN_MN17035_sequencing_run_sample_id_42998_ch200_read1821_strand1.fast5
m0	lemon_20160617_FN_MN17035_sequencing_run_sample_id_42998_ch201_read2132_strand1.fast5
m0	lemon_20160617_FN_MN17035_sequencing_run_sample_id_42998_ch203_read1185_strand.fast5
m0	lemon_20160617_FN_MN17035_sequencing_run_sample_id_42998_ch203_read1236_strand.fast5
m0	lemon_20160617_FN_MN17035_sequencing_run_sample_id_42998_ch203_read124_strand1.fast5
m0	lemon_20160617_FN_MN17035_sequencing_run_sample_id_42998_ch203_read1450_strand.fast5
m0	lemon_20160617_FN_MN17035_sequencing_run_sample_id_42998_ch203_read1522_strand.fast5
m0	lemon_20160617_FN_MN17035_sequencing_run_sample_id_42998_ch203_read1631_strand.fast5
m0	lemon_20160617_FN_MN17035_sequencing_run_sample_id_42998_ch203_read549_strand.fast5
m0	lemon_20160617_FN_MN17035_sequencing_run_sample_id_42998_ch203_read738_strand1.fast5
m0	lemon_20160617_FN_MN17035_sequencing_run_sample_id_42998_ch204_read2258_strand.fast5
m0	lemon_20160617_FN_MN17035_sequencing_run_sample_id_42998_ch204_read2316_strand.fast5
m0	lemon_20160617_FN_MN17035_sequencing_run_sample_id_42998_ch204_read2346_strand.fast5
m0	lemon_20160617_FN_MN17035_sequencing_run_sample_id_42998_ch204_read2379_strand.fast5
m0	lemon_20160617_FN_MN17035_sequencing_run_sample_id_42998_ch204_read3358_strand1.fast5
m0	lemon_20160617_FN_MN17035_sequencing_run_sample_id_42998_ch205_read1425_strand.fast5
m0	lemon_20160617_FN_MN17035_sequencing_run_sample_id_42998_ch205_read1804_strand.fast5
m0	lemon_20160617_FN_MN17035_sequencing_run_sample_id_42998_ch205_read2690_strand.fast5
m0	lemon_20160617_FN_MN17035_sequencing_run_sample_id_42998_ch205_read2947_strand.fast5
m0	lemon_20160617_FN_MN17035_sequencing_run_sample_id_42998_ch205_read3060_strand.fast5
m0	lemon_20160617_FN_MN17035_sequencing_run_sample_id_42998_ch205_read3062_strand.fast5
m0	lemon_20160617_FN_MN17035_sequencing_run_sample_id_42998_ch205_read3254_strand.fast5
m0	lemon_20160617_FN_MN17035_sequencing_run_sample_id_42998_ch206_read266_strand.fast5
m0	lemon_20160617_FN_MN17035_sequencing_run_sample_id_42998_ch207_read2602_strand.fast5
m0	lemon_20160617_FN_MN17035_sequencing_run_sample_id_42998_ch207_read2842_strand1.fast5
m0	lemon_20160617_FN_MN17035_sequencing_run_sample_id_42998_ch208_read1390_strand1.fast5
m0	lemon_20160617_FN_MN17035_sequencing_run_sample_id_42998_ch208_read1429_strand.fast5
m0	lemon_20160617_FN_MN17035_sequencing_run_sample_id_42998_ch208_read1481_strand.fast5
m0	lemon_20160617_FN_MN17035_sequencing_run_sample_id_42998_ch208_read4412_strand.fast5
m0	lemon_20160617_FN_MN17035_sequencing_run_sample_id_42998_ch208_read6290_strand.fast5
m0	lemon_20160617_FN_MN17035_sequencing_run_sample_id_42998_ch208_read6302_strand.fast5
m0	lemon_20160617_FN_MN17035_sequencing_run_sample_id_42998_ch208_read7015_strand.fast5
m0	lemon_20160617_FN_MN17035_sequencing_run_sample_id_42998_ch208_read7099_strand.fast5
m0	lemon_20160617_FN_MN17035_sequencing_run_sample_id_42998_ch208_read829_strand1.fast5
m0	lemon_20160617_FN_MN17035_sequencing_run_sample_id_42998_ch208_read924_strand.fast5
m0	lemon_20160617_FN_MN17035_sequencing_run_sample_id_42998_ch209_read124_strand.fast5
m0	lemon_20160617_FN_MN17035_sequencing_run_sample_id_42998_ch209_read1371_strand.fast5
m0	lemon_20160617_FN_MN17035_sequencing_run_sample_id_42998_ch209_read222_strand.fast5
m0	lemon_20160617_FN_MN17035_sequencing_run_sample_id_42998_ch209_read437_strand.fast5
m0	lemon_20160617_FN_MN17035_sequencing_run_sample_id_42998_ch209_read607_strand.fast5
m0	lemon_20160617_FN_MN17035_sequencing_run_sample_id_42998_ch209_read86_strand.fast5
m0	lemon_20160617_FN_MN17035_sequencing_run_sample_id_42998_ch20_read1344_strand.fast5
m0	lemon_20160617_FN_MN17035_sequencing_run_sample_id_42998_ch20_read1425_strand.fast5
m0	lemon_20160617_FN_MN17035_sequencing_run_sample_id_42998_ch20_read1525_strand.fast5
m0	lemon_20160617_FN_MN17035_sequencing_run_sample_id_42998_ch20_read1666_strand.fast5
m0	lemon_20160617_FN_MN17035_sequencing_run_sample_id_42998_ch20_read1810_strand.fast5
m0	lemon_20160617_FN_MN17035_sequencing_run_sample_id_42998_ch20_read1942_strand.fast5
m0	lemon_20160617_FN_MN17035_sequencing_run_sample_id_42998_ch20_read2328_strand.fast5
m0	lemon_20160617_FN_MN17035_sequencing_run_sample_id_42998_ch20_read484_strand.fast5
m0	lemon_20160617_FN_MN17035_sequencing_run_sample_id_42998_ch211_read2208_strand.fast5
m0	lemon_20160617_FN_MN17035_sequencing_run_sample_id_42998_ch211_read2449_strand.fast5
m0	lemon_20160617_FN_MN17035_sequencing_run_sample_id_42998_ch211_read2584_strand.fast5
m0	lemon_20160617_FN_MN17035_sequencing_run_sample_id_42998_ch211_read2723_strand1.fast5
m0	lemon_20160617_FN_MN17035_sequencing_run_sample_id_42998_ch211_read3097_strand1.fast5
m0	lemon_20160617_FN_MN17035_sequencing_run_sample_id_42998_ch211_read3123_strand.fast5
m0	lemon_20160617_FN_MN17035_sequencing_run_sample_id_42998_ch211_read3127_strand.fast5
m0	lemon_20160617_FN_MN17035_sequencing_run_sample_id_42998_ch211_read3128_strand.fast5
m0	lemon_20160617_FN_MN17035_sequencing_run_sample_id_42998_ch211_read321_strand.fast5
m0	lemon_20160617_FN_MN17035_sequencing_run_sample_id_42998_ch211_read3260_strand.fast5
m0	lemon_20160617_FN_MN17035_sequencing_run_sample_id_42998_ch211_read3336_strand.fast5
m0	lemon_20160617_FN_MN17035_sequencing_run_sample_id_42998_ch211_read524_strand.fast5
m0	lemon_20160617_FN_MN17035_sequencing_run_sample_id_42998_ch211_read526_strand.fast5
m0	lemon_20160617_FN_MN17035_sequencing_run_sample_id_42998_ch211_read553_strand.fast5
m0	lemon_20160617_FN_MN17035_sequencing_run_sample_id_42998_ch211_read592_strand.fast5
m0	lemon_20160617_FN_MN17035_sequencing_run_sample_id_42998_ch211_read7015_strand1.fast5
m0	lemon_20160617_FN_MN17035_sequencing_run_sample_id_42998_ch212_read1200_strand.fast5
m0	lemon_20160617_FN_MN17035_sequencing_run_sample_id_42998_ch212_read2973_strand.fast5
m0	lemon_20160617_FN_MN17035_sequencing_run_sample_id_42998_ch212_read3581_strand.fast5
m0	lemon_20160617_FN_MN17035_sequencing_run_sample_id_42998_ch212_read411_strand.fast5
m0	lemon_20160617_FN_MN17035_sequencing_run_sample_id_42998_ch212_read4466_strand.fast5
m0	lemon_20160617_FN_MN17035_sequencing_run_sample_id_42998_ch212_read474_strand1.fast5
m0	lemon_20160617_FN_MN17035_sequencing_run_sample_id_42998_ch212_read507_strand.fast5
m0	lemon_20160617_FN_MN17035_sequencing_run_sample_id_42998_ch212_read517_strand.fast5
m0	lemon_20160617_FN_MN17035_sequencing_run_sample_id_42998_ch212_read749_strand.fast5
m0	lemon_20160617_FN_MN17035_sequencing_run_sample_id_42998_ch213_read2026_strand.fast5
m0	lemon_20160617_FN_MN17035_sequencing_run_sample_id_42998_ch213_read2182_strand.fast5
m0	lemon_20160617_FN_MN17035_sequencing_run_sample_id_42998_ch213_read2221_strand.fast5
m0	lemon_20160617_FN_MN17035_sequencing_run_sample_id_42998_ch213_read2475_strand.fast5
m0	lemon_20160617_FN_MN17035_sequencing_run_sample_id_42998_ch213_read2501_strand.fast5
m0	lemon_20160617_FN_MN17035_sequencing_run_sample_id_42998_ch213_read2735_strand.fast5
m0	lemon_20160617_FN_MN17035_sequencing_run_sample_id_42998_ch213_read3000_strand.fast5
m0	lemon_20160617_FN_MN17035_sequencing_run_sample_id_42998_ch213_read435_strand.fast5
m0	lemon_20160617_FN_MN17035_sequencing_run_sample_id_42998_ch213_read612_strand.fast5
m0	lemon_20160617_FN_MN17035_sequencing_run_sample_id_42998_ch214_read165_strand.fast5
m0	lemon_20160617_FN_MN17035_sequencing_run_sample_id_42998_ch215_read320_strand.fast5
m0	lemon_20160617_FN_MN17035_sequencing_run_sample_id_42998_ch216_read1033_strand1.fast5
m0	lemon_20160617_FN_MN17035_sequencing_run_sample_id_42998_ch216_read1481_strand.fast5
m0	lemon_20160617_FN_MN17035_sequencing_run_sample_id_42998_ch216_read1739_strand.fast5
m0	lemon_20160617_FN_MN17035_sequencing_run_sample_id_42998_ch216_read1759_strand.fast5
m0	lemon_20160617_FN_MN17035_sequencing_run_sample_id_42998_ch216_read1924_strand.fast5
m0	lemon_20160617_FN_MN17035_sequencing_run_sample_id_42998_ch216_read1952_strand.fast5
m0	lemon_20160617_FN_MN17035_sequencing_run_sample_id_42998_ch216_read2433_strand.fast5
m0	lemon_20160617_FN_MN17035_sequencing_run_sample_id_42998_ch216_read314_strand.fast5
m0	lemon_20160617_FN_MN17035_sequencing_run_sample_id_42998_ch216_read377_strand.fast5
m0	lemon_20160617_FN_MN17035_sequencing_run_sample_id_42998_ch216_read385_strand1.fast5
m0	lemon_20160617_FN_MN17035_sequencing_run_sample_id_42998_ch216_read498_strand.fast5
m0	lemon_20160617_FN_MN17035_sequencing_run_sample_id_42998_ch216_read931_strand1.fast5
m0	lemon_20160617_FN_MN17035_sequencing_run_sample_id_42998_ch217_read390_strand.fast5
m0	lemon_20160617_FN_MN17035_sequencing_run_sample_id_42998_ch217_read420_strand.fast5
m0	lemon_20160617_FN_MN17035_sequencing_run_sample_id_42998_ch217_read637_strand.fast5
m0	lemon_20160617_FN_MN17035_sequencing_run_sample_id_42998_ch218_read107_strand.fast5
m0	lemon_20160617_FN_MN17035_sequencing_run_sample_id_42998_ch218_read2407_strand.fast5
m0	lemon_20160617_FN_MN17035_sequencing_run_sample_id_42998_ch218_read250_strand.fast5
m0	lemon_20160617_FN_MN17035_sequencing_run_sample_id_42998_ch218_read341_strand.fast5
m0	lemon_20160617_FN_MN17035_sequencing_run_sample_id_42998_ch219_read129_strand.fast5
m0	lemon_20160617_FN_MN17035_sequencing_run_sample_id_42998_ch219_read581_strand.fast5
m0	lemon_20160617_FN_MN17035_sequencing_run_sample_id_42998_ch21_read548_strand.fast5
m0	lemon_20160617_FN_MN17035_sequencing_run_sample_id_42998_ch21_read552_strand.fast5
m0	lemon_20160617_FN_MN17035_sequencing_run_sample_id_42998_ch21_read602_strand.fast5
m0	lemon_20160617_FN_MN17035_sequencing_run_sample_id_42998_ch21_read641_strand1.fast5
m0	lemon_20160617_FN_MN17035_sequencing_run_sample_id_42998_ch220_read370_strand.fast5
m0	lemon_20160617_FN_MN17035_sequencing_run_sample_id_42998_ch220_read734_strand.fast5
m0	lemon_20160617_FN_MN17035_sequencing_run_sample_id_42998_ch220_read744_strand.fast5
m0	lemon_20160617_FN_MN17035_sequencing_run_sample_id_42998_ch221_read577_strand.fast5
m0	lemon_20160617_FN_MN17035_sequencing_run_sample_id_42998_ch222_read5943_strand.fast5
m0	lemon_20160617_FN_MN17035_sequencing_run_sample_id_42998_ch222_read6309_strand.fast5
m0	lemon_20160617_FN_MN17035_sequencing_run_sample_id_42998_ch222_read6349_strand.fast5
m0	lemon_20160617_FN_MN17035_sequencing_run_sample_id_42998_ch222_read6667_strand.fast5
m0	lemon_20160617_FN_MN17035_sequencing_run_sample_id_42998_ch222_read6853_strand.fast5
m0	lemon_20160617_FN_MN17035_sequencing_run_sample_id_42998_ch223_read227_strand.fast5
m0	lemon_20160617_FN_MN17035_sequencing_run_sample_id_42998_ch223_read3141_strand.fast5
m0	lemon_20160617_FN_MN17035_sequencing_run_sample_id_42998_ch223_read3221_strand.fast5
m0	lemon_20160617_FN_MN17035_sequencing_run_sample_id_42998_ch223_read3593_strand.fast5
m0	lemon_20160617_FN_MN17035_sequencing_run_sample_id_42998_ch223_read4389_strand.fast5
m0	lemon_20160617_FN_MN17035_sequencing_run_sample_id_42998_ch223_read4516_strand.fast5
m0	lemon_20160617_FN_MN17035_sequencing_run_sample_id_42998_ch223_read685_strand.fast5
m0	lemon_20160617_FN_MN17035_sequencing_run_sample_id_42998_ch223_read761_strand.fast5
m0	lemon_20160617_FN_MN17035_sequencing_run_sample_id_42998_ch223_read7_strand.fast5
m0	lemon_20160617_FN_MN17035_sequencing_run_sample_id_42998_ch225_read1804_strand.fast5
m0	lemon_20160617_FN_MN17035_sequencing_run_sample_id_42998_ch225_read2127_strand.fast5
m0	lemon_20160617_FN_MN17035_sequencing_run_sample_id_42998_ch225_read2180_strand.fast5
m0	lemon_20160617_FN_MN17035_sequencing_run_sample_id_42998_ch225_read2473_strand.fast5
m0	lemon_20160617_FN_MN17035_sequencing_run_sample_id_42998_ch225_read2537_strand.fast5
m0	lemon_20160617_FN_MN17035_sequencing_run_sample_id_42998_ch225_read2619_strand.fast5
m0	lemon_20160617_FN_MN17035_sequencing_run_sample_id_42998_ch225_read2720_strand.fast5
m0	lemon_20160617_FN_MN17035_sequencing_run_sample_id_42998_ch225_read2859_strand.fast5
m0	lemon_20160617_FN_MN17035_sequencing_run_sample_id_42998_ch225_read2904_strand.fast5
m0	lemon_20160617_FN_MN17035_sequencing_run_sample_id_42998_ch225_read2957_strand.fast5
m0	lemon_20160617_FN_MN17035_sequencing_run_sample_id_42998_ch225_read3037_strand.fast5
m0	lemon_20160617_FN_MN17035_sequencing_run_sample_id_42998_ch225_read3042_strand.fast5
m0	lemon_20160617_FN_MN17035_sequencing_run_sample_id_42998_ch225_read3135_strand.fast5
m0	lemon_20160617_FN_MN17035_sequencing_run_sample_id_42998_ch225_read4219_strand.fast5
m0	lemon_20160617_FN_MN17035_sequencing_run_sample_id_42998_ch225_read4533_strand.fast5
m0	lemon_20160617_FN_MN17035_sequencing_run_sample_id_42998_ch225_read4828_strand.fast5
m0	lemon_20160617_FN_MN17035_sequencing_run_sample_id_42998_ch225_read5418_strand.fast5
m0	lemon_20160617_FN_MN17035_sequencing_run_sample_id_42998_ch225_read5836_strand.fast5
m0	lemon_20160617_FN_MN17035_sequencing_run_sample_id_42998_ch226_read2846_strand.fast5
m0	lemon_20160617_FN_MN17035_sequencing_run_sample_id_42998_ch226_read4929_strand.fast5
m0	lemon_20160617_FN_MN17035_sequencing_run_sample_id_42998_ch226_read5701_strand.fast5
m0	lemon_20160617_FN_MN17035_sequencing_run_sample_id_42998_ch226_read6203_strand.fast5
m0	lemon_20160617_FN_MN17035_sequencing_run_sample_id_42998_ch226_read6207_strand.fast5
m0	lemon_20160617_FN_MN17035_sequencing_run_sample_id_42998_ch226_read6921_strand.fast5
m0	lemon_20160617_FN_MN17035_sequencing_run_sample_id_42998_ch226_read7042_strand.fast5
m0	lemon_20160617_FN_MN17035_sequencing_run_sample_id_42998_ch226_read7143_strand.fast5
m0	lemon_20160617_FN_MN17035_sequencing_run_sample_id_42998_ch226_read7200_strand.fast5
m0	lemon_20160617_FN_MN17035_sequencing_run_sample_id_42998_ch227_read1085_strand.fast5
m0	lemon_20160617_FN_MN17035_sequencing_run_sample_id_42998_ch227_read1091_strand.fast5
m0	lemon_20160617_FN_MN17035_sequencing_run_sample_id_42998_ch227_read1141_strand.fast5
m0	lemon_20160617_FN_MN17035_sequencing_run_sample_id_42998_ch227_read1145_strand.fast5
m0	lemon_20160617_FN_MN17035_sequencing_run_sample_id_42998_ch227_read1320_strand.fast5
m0	lemon_20160617_FN_MN17035_sequencing_run_sample_id_42998_ch227_read1351_strand.fast5
m0	lemon_20160617_FN_MN17035_sequencing_run_sample_id_42998_ch227_read1371_strand.fast5
m0	lemon_20160617_FN_MN17035_sequencing_run_sample_id_42998_ch227_read1484_strand.fast5
m0	lemon_20160617_FN_MN17035_sequencing_run_sample_id_42998_ch227_read231_strand.fast5
m0	lemon_20160617_FN_MN17035_sequencing_run_sample_id_42998_ch227_read740_strand.fast5
m0	lemon_20160617_FN_MN17035_sequencing_run_sample_id_42998_ch228_read11204_strand.fast5
m0	lemon_20160617_FN_MN17035_sequencing_run_sample_id_42998_ch228_read11394_strand1.fast5
m0	lemon_20160617_FN_MN17035_sequencing_run_sample_id_42998_ch228_read11458_strand.fast5
m0	lemon_20160617_FN_MN17035_sequencing_run_sample_id_42998_ch228_read11576_strand1.fast5
m0	lemon_20160617_FN_MN17035_sequencing_run_sample_id_42998_ch228_read11859_strand.fast5
m0	lemon_20160617_FN_MN17035_sequencing_run_sample_id_42998_ch228_read11884_strand.fast5
m0	lemon_20160617_FN_MN17035_sequencing_run_sample_id_42998_ch228_read6106_strand1.fast5
m0	lemon_20160617_FN_MN17035_sequencing_run_sample_id_42998_ch228_read6129_strand.fast5
m0	lemon_20160617_FN_MN17035_sequencing_run_sample_id_42998_ch228_read6151_strand.fast5
m0	lemon_20160617_FN_MN17035_sequencing_run_sample_id_42998_ch228_read6158_strand.fast5
m0	lemon_20160617_FN_MN17035_sequencing_run_sample_id_42998_ch228_read6383_strand.fast5
m0	lemon_20160617_FN_MN17035_sequencing_run_sample_id_42998_ch228_read6877_strand.fast5
m0	lemon_20160617_FN_MN17035_sequencing_run_sample_id_42998_ch228_read6974_strand.fast5
m0	lemon_20160617_FN_MN17035_sequencing_run_sample_id_42998_ch228_read7336_strand.fast5
m0	lemon_20160617_FN_MN17035_sequencing_run_sample_id_42998_ch228_read7566_strand.fast5
m0	lemon_20160617_FN_MN17035_sequencing_run_sample_id_42998_ch228_read9040_strand.fast5
m0	lemon_20160617_FN_MN17035_sequencing_run_sample_id_42998_ch229_read1194_strand.fast5
m0	lemon_20160617_FN_MN17035_sequencing_run_sample_id_42998_ch229_read1553_strand.fast5
m0	lemon_20160617_FN_MN17035_sequencing_run_sample_id_42998_ch229_read2807_strand.fast5
m0	lemon_20160617_FN_MN17035_sequencing_run_sample_id_42998_ch229_read2989_strand.fast5
m0	lemon_20160617_FN_MN17035_sequencing_run_sample_id_42998_ch229_read3164_strand.fast5
m0	lemon_20160617_FN_MN17035_sequencing_run_sample_id_42998_ch229_read3435_strand.fast5
m0	lemon_20160617_FN_MN17035_sequencing_run_sample_id_42998_ch22_read170_strand.fast5
m0	lemon_20160617_FN_MN17035_sequencing_run_sample_id_42998_ch22_read574_strand.fast5
m0	lemon_20160617_FN_MN17035_sequencing_run_sample_id_42998_ch22_read7060_strand1.fast5
m0	lemon_20160617_FN_MN17035_sequencing_run_sample_id_42998_ch22_read7151_strand.fast5
m0	lemon_20160617_FN_MN17035_sequencing_run_sample_id_42998_ch230_read345_strand.fast5
m0	lemon_20160617_FN_MN17035_sequencing_run_sample_id_42998_ch230_read555_strand.fast5
m0	lemon_20160617_FN_MN17035_sequencing_run_sample_id_42998_ch230_read594_strand.fast5
m0	lemon_20160617_FN_MN17035_sequencing_run_sample_id_42998_ch231_read36_strand.fast5
m0	lemon_20160617_FN_MN17035_sequencing_run_sample_id_42998_ch231_read459_strand.fast5
m0	lemon_20160617_FN_MN17035_sequencing_run_sample_id_42998_ch232_read10256_strand.fast5
m0	lemon_20160617_FN_MN17035_sequencing_run_sample_id_42998_ch232_read9594_strand.fast5
m0	lemon_20160617_FN_MN17035_sequencing_run_sample_id_42998_ch232_read9615_strand.fast5
m0	lemon_20160617_FN_MN17035_sequencing_run_sample_id_42998_ch232_read9622_strand.fast5
m0	lemon_20160617_FN_MN17035_sequencing_run_sample_id_42998_ch232_read9712_strand.fast5
m0	lemon_20160617_FN_MN17035_sequencing_run_sample_id_42998_ch232_read9744_strand.fast5
m0	lemon_20160617_FN_MN17035_sequencing_run_sample_id_42998_ch232_read9826_strand.fast5
m0	lemon_20160617_FN_MN17035_sequencing_run_sample_id_42998_ch233_read352_strand.fast5
m0	lemon_20160617_FN_MN17035_sequencing_run_sample_id_42998_ch233_read376_strand.fast5
m0	lemon_20160617_FN_MN17035_sequencing_run_sample_id_42998_ch233_read462_strand.fast5
m0	lemon_20160617_FN_MN17035_sequencing_run_sample_id_42998_ch234_read1018_strand.fast5
m0	lemon_20160617_FN_MN17035_sequencing_run_sample_id_42998_ch234_read1298_strand.fast5
m0	lemon_20160617_FN_MN17035_sequencing_run_sample_id_42998_ch234_read1419_strand.fast5
m0	lemon_20160617_FN_MN17035_sequencing_run_sample_id_42998_ch234_read1639_strand1.fast5
m0	lemon_20160617_FN_MN17035_sequencing_run_sample_id_42998_ch234_read1837_strand.fast5
m0	lemon_20160617_FN_MN17035_sequencing_run_sample_id_42998_ch234_read3702_strand.fast5
m0	lemon_20160617_FN_MN17035_sequencing_run_sample_id_42998_ch234_read403_strand.fast5
m0	lemon_20160617_FN_MN17035_sequencing_run_sample_id_42998_ch234_read4490_strand.fast5
m0	lemon_20160617_FN_MN17035_sequencing_run_sample_id_42998_ch234_read4684_strand.fast5
m0	lemon_20160617_FN_MN17035_sequencing_run_sample_id_42998_ch234_read484_strand.fast5
m0	lemon_20160617_FN_MN17035_sequencing_run_sample_id_42998_ch234_read802_strand.fast5
m0	lemon_20160617_FN_MN17035_sequencing_run_sample_id_42998_ch234_read990_strand.fast5
m0	lemon_20160617_FN_MN17035_sequencing_run_sample_id_42998_ch235_read1054_strand.fast5
m0	lemon_20160617_FN_MN17035_sequencing_run_sample_id_42998_ch235_read1085_strand.fast5
m0	lemon_20160617_FN_MN17035_sequencing_run_sample_id_42998_ch235_read1221_strand.fast5
m0	lemon_20160617_FN_MN17035_sequencing_run_sample_id_42998_ch235_read122_strand.fast5
m0	lemon_20160617_FN_MN17035_sequencing_run_sample_id_42998_ch235_read173_strand.fast5
m0	lemon_20160617_FN_MN17035_sequencing_run_sample_id_42998_ch235_read654_strand.fast5
m0	lemon_20160617_FN_MN17035_sequencing_run_sample_id_42998_ch235_read750_strand.fast5
m0	lemon_20160617_FN_MN17035_sequencing_run_sample_id_42998_ch235_read788_strand.fast5
m0	lemon_20160617_FN_MN17035_sequencing_run_sample_id_42998_ch235_read811_strand.fast5
m0	lemon_20160617_FN_MN17035_sequencing_run_sample_id_42998_ch235_read932_strand.fast5
m0	lemon_20160617_FN_MN17035_sequencing_run_sample_id_42998_ch236_read1374_strand.fast5
m0	lemon_20160617_FN_MN17035_sequencing_run_sample_id_42998_ch236_read484_strand.fast5
m0	lemon_20160617_FN_MN17035_sequencing_run_sample_id_42998_ch236_read514_strand.fast5
m0	lemon_20160617_FN_MN17035_sequencing_run_sample_id_42998_ch236_read733_strand.fast5
m0	lemon_20160617_FN_MN17035_sequencing_run_sample_id_42998_ch236_read946_strand.fast5
m0	lemon_20160617_FN_MN17035_sequencing_run_sample_id_42998_ch238_read2930_strand.fast5
m0	lemon_20160617_FN_MN17035_sequencing_run_sample_id_42998_ch238_read8090_strand.fast5
m0	lemon_20160617_FN_MN17035_sequencing_run_sample_id_42998_ch238_read8165_strand.fast5
m0	lemon_20160617_FN_MN17035_sequencing_run_sample_id_42998_ch238_read9311_strand.fast5
m0	lemon_20160617_FN_MN17035_sequencing_run_sample_id_42998_ch238_read9420_strand.fast5
m0	lemon_20160617_FN_MN17035_sequencing_run_sample_id_42998_ch238_read9490_strand.fast5
m0	lemon_20160617_FN_MN17035_sequencing_run_sample_id_42998_ch239_read1020_strand.fast5
m0	lemon_20160617_FN_MN17035_sequencing_run_sample_id_42998_ch239_read1258_strand.fast5
m0	lemon_20160617_FN_MN17035_sequencing_run_sample_id_42998_ch239_read1269_strand.fast5
m0	lemon_20160617_FN_MN17035_sequencing_run_sample_id_42998_ch239_read248_strand.fast5
m0	lemon_20160617_FN_MN17035_sequencing_run_sample_id_42998_ch239_read3008_strand1.fast5
m0	lemon_20160617_FN_MN17035_sequencing_run_sample_id_42998_ch239_read3318_strand1.fast5
m0	lemon_20160617_FN_MN17035_sequencing_run_sample_id_42998_ch239_read3375_strand.fast5
m0	lemon_20160617_FN_MN17035_sequencing_run_sample_id_42998_ch239_read3456_strand.fast5
m0	lemon_20160617_FN_MN17035_sequencing_run_sample_id_42998_ch239_read495_strand.fast5
m0	lemon_20160617_FN_MN17035_sequencing_run_sample_id_42998_ch239_read503_strand.fast5
m0	lemon_20160617_FN_MN17035_sequencing_run_sample_id_42998_ch240_read3073_strand.fast5
m0	lemon_20160617_FN_MN17035_sequencing_run_sample_id_42998_ch241_read1066_strand.fast5
m0	lemon_20160617_FN_MN17035_sequencing_run_sample_id_42998_ch241_read1287_strand.fast5
m0	lemon_20160617_FN_MN17035_sequencing_run_sample_id_42998_ch241_read742_strand.fast5
m0	lemon_20160617_FN_MN17035_sequencing_run_sample_id_42998_ch241_read864_strand.fast5
m0	lemon_20160617_FN_MN17035_sequencing_run_sample_id_42998_ch241_read983_strand.fast5
m0	lemon_20160617_FN_MN17035_sequencing_run_sample_id_42998_ch242_read1295_strand.fast5
m0	lemon_20160617_FN_MN17035_sequencing_run_sample_id_42998_ch242_read159_strand.fast5
m0	lemon_20160617_FN_MN17035_sequencing_run_sample_id_42998_ch242_read1629_strand.fast5
m0	lemon_20160617_FN_MN17035_sequencing_run_sample_id_42998_ch242_read1993_strand.fast5
m0	lemon_20160617_FN_MN17035_sequencing_run_sample_id_42998_ch242_read2094_strand.fast5
m0	lemon_20160617_FN_MN17035_sequencing_run_sample_id_42998_ch242_read2117_strand.fast5
m0	lemon_20160617_FN_MN17035_sequencing_run_sample_id_42998_ch242_read2323_strand.fast5
m0	lemon_20160617_FN_MN17035_sequencing_run_sample_id_42998_ch242_read2384_strand.fast5
m0	lemon_20160617_FN_MN17035_sequencing_run_sample_id_42998_ch242_read2592_strand.fast5
m0	lemon_20160617_FN_MN17035_sequencing_run_sample_id_42998_ch242_read2662_strand.fast5
m0	lemon_20160617_FN_MN17035_sequencing_run_sample_id_42998_ch242_read323_strand.fast5
m0	lemon_20160617_FN_MN17035_sequencing_run_sample_id_42998_ch242_read518_strand.fast5
m0	lemon_20160617_FN_MN17035_sequencing_run_sample_id_42998_ch242_read585_strand.fast5
m0	lemon_20160617_FN_MN17035_sequencing_run_sample_id_42998_ch242_read732_strand.fast5
m0	lemon_20160617_FN_MN17035_sequencing_run_sample_id_42998_ch243_read305_strand.fast5
m0	lemon_20160617_FN_MN17035_sequencing_run_sample_id_42998_ch243_read326_strand.fast5
m0	lemon_20160617_FN_MN17035_sequencing_run_sample_id_42998_ch243_read389_strand.fast5
m0	lemon_20160617_FN_MN17035_sequencing_run_sample_id_42998_ch243_read435_strand.fast5
m0	lemon_20160617_FN_MN17035_sequencing_run_sample_id_42998_ch245_read1999_strand.fast5
m0	lemon_20160617_FN_MN17035_sequencing_run_sample_id_42998_ch245_read2221_strand.fast5
m0	lemon_20160617_FN_MN17035_sequencing_run_sample_id_42998_ch245_read2286_strand.fast5
m0	lemon_20160617_FN_MN17035_sequencing_run_sample_id_42998_ch245_read2311_strand.fast5
m0	lemon_20160617_FN_MN17035_sequencing_run_sample_id_42998_ch245_read2360_strand.fast5
m0	lemon_20160617_FN_MN17035_sequencing_run_sample_id_42998_ch245_read2554_strand.fast5
m0	lemon_20160617_FN_MN17035_sequencing_run_sample_id_42998_ch245_read2597_strand.fast5
m0	lemon_20160617_FN_MN17035_sequencing_run_sample_id_42998_ch245_read2776_strand.fast5
m0	lemon_20160617_FN_MN17035_sequencing_run_sample_id_42998_ch245_read383_strand.fast5
m0	lemon_20160617_FN_MN17035_sequencing_run_sample_id_42998_ch246_read1150_strand.fast5
m0	lemon_20160617_FN_MN17035_sequencing_run_sample_id_42998_ch246_read1252_strand.fast5
m0	lemon_20160617_FN_MN17035_sequencing_run_sample_id_42998_ch246_read1303_strand.fast5
m0	lemon_20160617_FN_MN17035_sequencing_run_sample_id_42998_ch246_read1430_strand.fast5
m0	lemon_20160617_FN_MN17035_sequencing_run_sample_id_42998_ch246_read1663_strand.fast5
m0	lemon_20160617_FN_MN17035_sequencing_run_sample_id_42998_ch246_read2014_strand.fast5
m0	lemon_20160617_FN_MN17035_sequencing_run_sample_id_42998_ch246_read2113_strand.fast5
m0	lemon_20160617_FN_MN17035_sequencing_run_sample_id_42998_ch246_read2124_strand.fast5
m0	lemon_20160617_FN_MN17035_sequencing_run_sample_id_42998_ch246_read625_strand.fast5
m0	lemon_20160617_FN_MN17035_sequencing_run_sample_id_42998_ch246_read730_strand.fast5
m0	lemon_20160617_FN_MN17035_sequencing_run_sample_id_42998_ch247_read1292_strand.fast5
m0	lemon_20160617_FN_MN17035_sequencing_run_sample_id_42998_ch247_read1584_strand.fast5
m0	lemon_20160617_FN_MN17035_sequencing_run_sample_id_42998_ch247_read1614_strand.fast5
m0	lemon_20160617_FN_MN17035_sequencing_run_sample_id_42998_ch247_read1647_strand.fast5
m0	lemon_20160617_FN_MN17035_sequencing_run_sample_id_42998_ch247_read180_strand.fast5
m0	lemon_20160617_FN_MN17035_sequencing_run_sample_id_42998_ch247_read2456_strand.fast5
m0	lemon_20160617_FN_MN17035_sequencing_run_sample_id_42998_ch247_read2516_strand.fast5
m0	lemon_20160617_FN_MN17035_sequencing_run_sample_id_42998_ch247_read2625_strand.fast5
m0	lemon_20160617_FN_MN17035_sequencing_run_sample_id_42998_ch247_read2845_strand.fast5
m0	lemon_20160617_FN_MN17035_sequencing_run_sample_id_42998_ch247_read3477_strand.fast5
m0	lemon_20160617_FN_MN17035_sequencing_run_sample_id_42998_ch247_read3984_strand.fast5
m0	lemon_20160617_FN_MN17035_sequencing_run_sample_id_42998_ch247_read4210_strand.fast5
m0	lemon_20160617_FN_MN17035_sequencing_run_sample_id_42998_ch247_read5072_strand.fast5
m0	lemon_20160617_FN_MN17035_sequencing_run_sample_id_42998_ch248_read1128_strand.fast5
m0	lemon_20160617_FN_MN17035_sequencing_run_sample_id_42998_ch248_read1233_strand.fast5
m0	lemon_20160617_FN_MN17035_sequencing_run_sample_id_42998_ch248_read1651_strand.fast5
m0	lemon_20160617_FN_MN17035_sequencing_run_sample_id_42998_ch248_read1698_strand.fast5
m0	lemon_20160617_FN_MN17035_sequencing_run_sample_id_42998_ch248_read1704_strand.fast5
m0	lemon_20160617_FN_MN17035_sequencing_run_sample_id_42998_ch248_read1951_strand.fast5
m0	lemon_20160617_FN_MN17035_sequencing_run_sample_id_42998_ch248_read1986_strand.fast5
m0	lemon_20160617_FN_MN17035_sequencing_run_sample_id_42998_ch248_read1990_strand.fast5
m0	lemon_20160617_FN_MN17035_sequencing_run_sample_id_42998_ch248_read2107_strand.fast5
m0	lemon_20160617_FN_MN17035_sequencing_run_sample_id_42998_ch248_read2243_strand.fast5
m0	lemon_20160617_FN_MN17035_sequencing_run_sample_id_42998_ch248_read2258_strand1.fast5
m0	lemon_20160617_FN_MN17035_sequencing_run_sample_id_42998_ch248_read2884_strand.fast5
m0	lemon_20160617_FN_MN17035_sequencing_run_sample_id_42998_ch248_read3645_strand.fast5
m0	lemon_20160617_FN_MN17035_sequencing_run_sample_id_42998_ch248_read3699_strand.fast5
m0	lemon_20160617_FN_MN17035_sequencing_run_sample_id_42998_ch248_read3766_strand.fast5
m0	lemon_20160617_FN_MN17035_sequencing_run_sample_id_42998_ch248_read3784_strand.fast5
m0	lemon_20160617_FN_MN17035_sequencing_run_sample_id_42998_ch248_read3980_strand.fast5
m0	lemon_20160617_FN_MN17035_sequencing_run_sample_id_42998_ch248_read4040_strand.fast5
m0	lemon_20160617_FN_MN17035_sequencing_run_sample_id_42998_ch248_read4691_strand.fast5
m0	lemon_20160617_FN_MN17035_sequencing_run_sample_id_42998_ch248_read547_strand.fast5
m0	lemon_20160617_FN_MN17035_sequencing_run_sample_id_42998_ch248_read6020_strand.fast5
m0	lemon_20160617_FN_MN17035_sequencing_run_sample_id_42998_ch248_read646_strand.fast5
m0	lemon_20160617_FN_MN17035_sequencing_run_sample_id_42998_ch248_read719_strand.fast5
m0	lemon_20160617_FN_MN17035_sequencing_run_sample_id_42998_ch248_read949_strand.fast5
m0	lemon_20160617_FN_MN17035_sequencing_run_sample_id_42998_ch248_read987_strand.fast5
m0	lemon_20160617_FN_MN17035_sequencing_run_sample_id_42998_ch249_read310_strand.fast5
m0	lemon_20160617_FN_MN17035_sequencing_run_sample_id_42998_ch249_read477_strand.fast5
m0	lemon_20160617_FN_MN17035_sequencing_run_sample_id_42998_ch249_read488_strand.fast5
m0	lemon_20160617_FN_MN17035_sequencing_run_sample_id_42998_ch249_read535_strand.fast5
m0	lemon_20160617_FN_MN17035_sequencing_run_sample_id_42998_ch249_read592_strand.fast5
m0	lemon_20160617_FN_MN17035_sequencing_run_sample_id_42998_ch249_read855_strand.fast5
m0	lemon_20160617_FN_MN17035_sequencing_run_sample_id_42998_ch249_read995_strand.fast5
m0	lemon_20160617_FN_MN17035_sequencing_run_sample_id_42998_ch24_read177_strand.fast5
m0	lemon_20160617_FN_MN17035_sequencing_run_sample_id_42998_ch24_read212_strand.fast5
m0	lemon_20160617_FN_MN17035_sequencing_run_sample_id_42998_ch24_read2605_strand1.fast5
m0	lemon_20160617_FN_MN17035_sequencing_run_sample_id_42998_ch24_read287_strand.fast5
m0	lemon_20160617_FN_MN17035_sequencing_run_sample_id_42998_ch24_read3530_strand.fast5
m0	lemon_20160617_FN_MN17035_sequencing_run_sample_id_42998_ch24_read3980_strand.fast5
m0	lemon_20160617_FN_MN17035_sequencing_run_sample_id_42998_ch24_read4050_strand.fast5
m0	lemon_20160617_FN_MN17035_sequencing_run_sample_id_42998_ch24_read4166_strand.fast5
m0	lemon_20160617_FN_MN17035_sequencing_run_sample_id_42998_ch24_read511_strand.fast5
m0	lemon_20160617_FN_MN17035_sequencing_run_sample_id_42998_ch24_read95_strand.fast5
m0	lemon_20160617_FN_MN17035_sequencing_run_sample_id_42998_ch250_read17923_strand.fast5
m0	lemon_20160617_FN_MN17035_sequencing_run_sample_id_42998_ch250_read17987_strand.fast5
m0	lemon_20160617_FN_MN17035_sequencing_run_sample_id_42998_ch250_read18741_strand.fast5
m0	lemon_20160617_FN_MN17035_sequencing_run_sample_id_42998_ch250_read19116_strand.fast5
m0	lemon_20160617_FN_MN17035_sequencing_run_sample_id_42998_ch250_read37_strand1.fast5
m0	lemon_20160617_FN_MN17035_sequencing_run_sample_id_42998_ch250_read7035_strand.fast5
m0	lemon_20160617_FN_MN17035_sequencing_run_sample_id_42998_ch251_read1214_strand.fast5
m0	lemon_20160617_FN_MN17035_sequencing_run_sample_id_42998_ch251_read2318_strand.fast5
m0	lemon_20160617_FN_MN17035_sequencing_run_sample_id_42998_ch251_read2345_strand1.fast5
m0	lemon_20160617_FN_MN17035_sequencing_run_sample_id_42998_ch251_read2539_strand.fast5
m0	lemon_20160617_FN_MN17035_sequencing_run_sample_id_42998_ch251_read2637_strand.fast5
m0	lemon_20160617_FN_MN17035_sequencing_run_sample_id_42998_ch251_read2696_strand1.fast5
m0	lemon_20160617_FN_MN17035_sequencing_run_sample_id_42998_ch251_read2724_strand1.fast5
m0	lemon_20160617_FN_MN17035_sequencing_run_sample_id_42998_ch252_read206_strand.fast5
m0	lemon_20160617_FN_MN17035_sequencing_run_sample_id_42998_ch252_read3884_strand.fast5
m0	lemon_20160617_FN_MN17035_sequencing_run_sample_id_42998_ch252_read3913_strand.fast5
m0	lemon_20160617_FN_MN17035_sequencing_run_sample_id_42998_ch252_read4700_strand.fast5
m0	lemon_20160617_FN_MN17035_sequencing_run_sample_id_42998_ch252_read4944_strand.fast5
m0	lemon_20160617_FN_MN17035_sequencing_run_sample_id_42998_ch252_read535_strand.fast5
m0	lemon_20160617_FN_MN17035_sequencing_run_sample_id_42998_ch252_read5795_strand.fast5
m0	lemon_20160617_FN_MN17035_sequencing_run_sample_id_42998_ch252_read5968_strand.fast5
m0	lemon_20160617_FN_MN17035_sequencing_run_sample_id_42998_ch252_read6163_strand.fast5
m0	lemon_20160617_FN_MN17035_sequencing_run_sample_id_42998_ch252_read6521_strand.fast5
m0	lemon_20160617_FN_MN17035_sequencing_run_sample_id_42998_ch252_read6944_strand.fast5
m0	lemon_20160617_FN_MN17035_sequencing_run_sample_id_42998_ch253_read8557_strand.fast5
m0	lemon_20160617_FN_MN17035_sequencing_run_sample_id_42998_ch254_read5118_strand.fast5
m0	lemon_20160617_FN_MN17035_sequencing_run_sample_id_42998_ch254_read5319_strand.fast5
m0	lemon_20160617_FN_MN17035_sequencing_run_sample_id_42998_ch254_read5452_strand.fast5
m0	lemon_20160617_FN_MN17035_sequencing_run_sample_id_42998_ch254_read5612_strand.fast5
m0	lemon_20160617_FN_MN17035_sequencing_run_sample_id_42998_ch254_read5769_strand1.fast5
m0	lemon_20160617_FN_MN17035_sequencing_run_sample_id_42998_ch254_read5975_strand.fast5
m0	lemon_20160617_FN_MN17035_sequencing_run_sample_id_42998_ch254_read6080_strand1.fast5
m0	lemon_20160617_FN_MN17035_sequencing_run_sample_id_42998_ch254_read6515_strand.fast5
m0	lemon_20160617_FN_MN17035_sequencing_run_sample_id_42998_ch254_read6537_strand.fast5
m0	lemon_20160617_FN_MN17035_sequencing_run_sample_id_42998_ch254_read685_strand.fast5
m0	lemon_20160617_FN_MN17035_sequencing_run_sample_id_42998_ch254_read7378_strand.fast5
m0	lemon_20160617_FN_MN17035_sequencing_run_sample_id_42998_ch254_read7395_strand.fast5
m0	lemon_20160617_FN_MN17035_sequencing_run_sample_id_42998_ch254_read7403_strand.fast5
m0	lemon_20160617_FN_MN17035_sequencing_run_sample_id_42998_ch255_read221_strand.fast5
m0	lemon_20160617_FN_MN17035_sequencing_run_sample_id_42998_ch255_read592_strand.fast5
m0	lemon_20160617_FN_MN17035_sequencing_run_sample_id_42998_ch255_read625_strand.fast5
m0	lemon_20160617_FN_MN17035_sequencing_run_sample_id_42998_ch255_read6_strand.fast5
m0	lemon_20160617_FN_MN17035_sequencing_run_sample_id_42998_ch255_read7487_strand1.fast5
m0	lemon_20160617_FN_MN17035_sequencing_run_sample_id_42998_ch255_read7755_strand.fast5
m0	lemon_20160617_FN_MN17035_sequencing_run_sample_id_42998_ch255_read779_strand.fast5
m0	lemon_20160617_FN_MN17035_sequencing_run_sample_id_42998_ch255_read9061_strand.fast5
m0	lemon_20160617_FN_MN17035_sequencing_run_sample_id_42998_ch255_read9351_strand1.fast5
m0	lemon_20160617_FN_MN17035_sequencing_run_sample_id_42998_ch255_read9599_strand.fast5
m0	lemon_20160617_FN_MN17035_sequencing_run_sample_id_42998_ch256_read169_strand.fast5
m0	lemon_20160617_FN_MN17035_sequencing_run_sample_id_42998_ch257_read1489_strand.fast5
m0	lemon_20160617_FN_MN17035_sequencing_run_sample_id_42998_ch257_read161_strand.fast5
m0	lemon_20160617_FN_MN17035_sequencing_run_sample_id_42998_ch257_read1768_strand.fast5
m0	lemon_20160617_FN_MN17035_sequencing_run_sample_id_42998_ch257_read1770_strand.fast5
m0	lemon_20160617_FN_MN17035_sequencing_run_sample_id_42998_ch257_read2146_strand1.fast5
m0	lemon_20160617_FN_MN17035_sequencing_run_sample_id_42998_ch257_read256_strand.fast5
m0	lemon_20160617_FN_MN17035_sequencing_run_sample_id_42998_ch257_read587_strand.fast5
m0	lemon_20160617_FN_MN17035_sequencing_run_sample_id_42998_ch259_read2472_strand.fast5
m0	lemon_20160617_FN_MN17035_sequencing_run_sample_id_42998_ch259_read2512_strand.fast5
m0	lemon_20160617_FN_MN17035_sequencing_run_sample_id_42998_ch259_read269_strand.fast5
m0	lemon_20160617_FN_MN17035_sequencing_run_sample_id_42998_ch259_read290_strand1.fast5
m0	lemon_20160617_FN_MN17035_sequencing_run_sample_id_42998_ch260_read3381_strand.fast5
m0	lemon_20160617_FN_MN17035_sequencing_run_sample_id_42998_ch263_read355_strand.fast5
m0	lemon_20160617_FN_MN17035_sequencing_run_sample_id_42998_ch266_read108_strand.fast5
m0	lemon_20160617_FN_MN17035_sequencing_run_sample_id_42998_ch266_read1508_strand.fast5
m0	lemon_20160617_FN_MN17035_sequencing_run_sample_id_42998_ch266_read2033_strand.fast5
m0	lemon_20160617_FN_MN17035_sequencing_run_sample_id_42998_ch266_read2234_strand.fast5
m0	lemon_20160617_FN_MN17035_sequencing_run_sample_id_42998_ch266_read2273_strand.fast5
m0	lemon_20160617_FN_MN17035_sequencing_run_sample_id_42998_ch266_read3271_strand.fast5
m0	lemon_20160617_FN_MN17035_sequencing_run_sample_id_42998_ch266_read5426_strand1.fast5
m0	lemon_20160617_FN_MN17035_sequencing_run_sample_id_42998_ch266_read5537_strand.fast5
m0	lemon_20160617_FN_MN17035_sequencing_run_sample_id_42998_ch266_read5886_strand.fast5
m0	lemon_20160617_FN_MN17035_sequencing_run_sample_id_42998_ch266_read7035_strand.fast5
m0	lemon_20160617_FN_MN17035_sequencing_run_sample_id_42998_ch266_read7258_strand.fast5
m0	lemon_20160617_FN_MN17035_sequencing_run_sample_id_42998_ch267_read1016_strand.fast5
m0	lemon_20160617_FN_MN17035_sequencing_run_sample_id_42998_ch267_read1037_strand.fast5
m0	lemon_20160617_FN_MN17035_sequencing_run_sample_id_42998_ch267_read1242_strand.fast5
m0	lemon_20160617_FN_MN17035_sequencing_run_sample_id_42998_ch267_read1401_strand.fast5
m0	lemon_20160617_FN_MN17035_sequencing_run_sample_id_42998_ch267_read1664_strand.fast5
m0	lemon_20160617_FN_MN17035_sequencing_run_sample_id_42998_ch267_read1739_strand.fast5
m0	lemon_20160617_FN_MN17035_sequencing_run_sample_id_42998_ch267_read646_strand.fast5
m0	lemon_20160617_FN_MN17035_sequencing_run_sample_id_42998_ch267_read894_strand.fast5
m0	lemon_20160617_FN_MN17035_sequencing_run_sample_id_42998_ch267_read895_strand.fast5
m0	lemon_20160617_FN_MN17035_sequencing_run_sample_id_42998_ch267_read993_strand.fast5
m0	lemon_20160617_FN_MN17035_sequencing_run_sample_id_42998_ch268_read2535_strand1.fast5
m0	lemon_20160617_FN_MN17035_sequencing_run_sample_id_42998_ch268_read2553_strand1.fast5
m0	lemon_20160617_FN_MN17035_sequencing_run_sample_id_42998_ch268_read484_strand.fast5
m0	lemon_20160617_FN_MN17035_sequencing_run_sample_id_42998_ch268_read508_strand.fast5
m0	lemon_20160617_FN_MN17035_sequencing_run_sample_id_42998_ch268_read776_strand.fast5
m0	lemon_20160617_FN_MN17035_sequencing_run_sample_id_42998_ch269_read1278_strand.fast5
m0	lemon_20160617_FN_MN17035_sequencing_run_sample_id_42998_ch269_read1440_strand.fast5
m0	lemon_20160617_FN_MN17035_sequencing_run_sample_id_42998_ch269_read1576_strand.fast5
m0	lemon_20160617_FN_MN17035_sequencing_run_sample_id_42998_ch269_read1763_strand.fast5
m0	lemon_20160617_FN_MN17035_sequencing_run_sample_id_42998_ch269_read1799_strand.fast5
m0	lemon_20160617_FN_MN17035_sequencing_run_sample_id_42998_ch269_read1817_strand.fast5
m0	lemon_20160617_FN_MN17035_sequencing_run_sample_id_42998_ch269_read192_strand.fast5
m0	lemon_20160617_FN_MN17035_sequencing_run_sample_id_42998_ch269_read237_strand.fast5
m0	lemon_20160617_FN_MN17035_sequencing_run_sample_id_42998_ch269_read2658_strand.fast5
m0	lemon_20160617_FN_MN17035_sequencing_run_sample_id_42998_ch269_read2686_strand.fast5
m0	lemon_20160617_FN_MN17035_sequencing_run_sample_id_42998_ch269_read291_strand.fast5
m0	lemon_20160617_FN_MN17035_sequencing_run_sample_id_42998_ch269_read736_strand.fast5
m0	lemon_20160617_FN_MN17035_sequencing_run_sample_id_42998_ch269_read813_strand.fast5
m0	lemon_20160617_FN_MN17035_sequencing_run_sample_id_42998_ch269_read906_strand.fast5
m0	lemon_20160617_FN_MN17035_sequencing_run_sample_id_42998_ch269_read937_strand.fast5
m0	lemon_20160617_FN_MN17035_sequencing_run_sample_id_42998_ch26_read1569_strand.fast5
m0	lemon_20160617_FN_MN17035_sequencing_run_sample_id_42998_ch26_read1590_strand.fast5
m0	lemon_20160617_FN_MN17035_sequencing_run_sample_id_42998_ch26_read1738_strand.fast5
m0	lemon_20160617_FN_MN17035_sequencing_run_sample_id_42998_ch26_read1924_strand.fast5
m0	lemon_20160617_FN_MN17035_sequencing_run_sample_id_42998_ch26_read2100_strand.fast5
m0	lemon_20160617_FN_MN17035_sequencing_run_sample_id_42998_ch26_read2197_strand.fast5
m0	lemon_20160617_FN_MN17035_sequencing_run_sample_id_42998_ch26_read27_strand1.fast5
m0	lemon_20160617_FN_MN17035_sequencing_run_sample_id_42998_ch270_read1162_strand.fast5
m0	lemon_20160617_FN_MN17035_sequencing_run_sample_id_42998_ch270_read1402_strand.fast5
m0	lemon_20160617_FN_MN17035_sequencing_run_sample_id_42998_ch270_read142_strand.fast5
m0	lemon_20160617_FN_MN17035_sequencing_run_sample_id_42998_ch270_read217_strand.fast5
m0	lemon_20160617_FN_MN17035_sequencing_run_sample_id_42998_ch270_read4260_strand.fast5
m0	lemon_20160617_FN_MN17035_sequencing_run_sample_id_42998_ch270_read4645_strand.fast5
m0	lemon_20160617_FN_MN17035_sequencing_run_sample_id_42998_ch270_read4686_strand.fast5
m0	lemon_20160617_FN_MN17035_sequencing_run_sample_id_42998_ch270_read4810_strand.fast5
m0	lemon_20160617_FN_MN17035_sequencing_run_sample_id_42998_ch272_read1155_strand.fast5
m0	lemon_20160617_FN_MN17035_sequencing_run_sample_id_42998_ch272_read1230_strand.fast5
m0	lemon_20160617_FN_MN17035_sequencing_run_sample_id_42998_ch272_read1372_strand1.fast5
m0	lemon_20160617_FN_MN17035_sequencing_run_sample_id_42998_ch272_read1533_strand.fast5
m0	lemon_20160617_FN_MN17035_sequencing_run_sample_id_42998_ch272_read1713_strand1.fast5
m0	lemon_20160617_FN_MN17035_sequencing_run_sample_id_42998_ch272_read1751_strand.fast5
m0	lemon_20160617_FN_MN17035_sequencing_run_sample_id_42998_ch272_read2021_strand.fast5
m0	lemon_20160617_FN_MN17035_sequencing_run_sample_id_42998_ch272_read2167_strand.fast5
m0	lemon_20160617_FN_MN17035_sequencing_run_sample_id_42998_ch272_read2206_strand.fast5
m0	lemon_20160617_FN_MN17035_sequencing_run_sample_id_42998_ch272_read2218_strand.fast5
m0	lemon_20160617_FN_MN17035_sequencing_run_sample_id_42998_ch272_read2295_strand.fast5
m0	lemon_20160617_FN_MN17035_sequencing_run_sample_id_42998_ch272_read2371_strand.fast5
m0	lemon_20160617_FN_MN17035_sequencing_run_sample_id_42998_ch272_read562_strand.fast5
m0	lemon_20160617_FN_MN17035_sequencing_run_sample_id_42998_ch273_read2595_strand.fast5
m0	lemon_20160617_FN_MN17035_sequencing_run_sample_id_42998_ch273_read2605_strand1.fast5
m0	lemon_20160617_FN_MN17035_sequencing_run_sample_id_42998_ch273_read2878_strand.fast5
m0	lemon_20160617_FN_MN17035_sequencing_run_sample_id_42998_ch273_read2932_strand1.fast5
m0	lemon_20160617_FN_MN17035_sequencing_run_sample_id_42998_ch273_read3205_strand.fast5
m0	lemon_20160617_FN_MN17035_sequencing_run_sample_id_42998_ch273_read3508_strand.fast5
m0	lemon_20160617_FN_MN17035_sequencing_run_sample_id_42998_ch273_read3678_strand.fast5
m0	lemon_20160617_FN_MN17035_sequencing_run_sample_id_42998_ch273_read3849_strand.fast5
m0	lemon_20160617_FN_MN17035_sequencing_run_sample_id_42998_ch273_read4030_strand.fast5
m0	lemon_20160617_FN_MN17035_sequencing_run_sample_id_42998_ch273_read4285_strand.fast5
m0	lemon_20160617_FN_MN17035_sequencing_run_sample_id_42998_ch273_read4302_strand.fast5
m0	lemon_20160617_FN_MN17035_sequencing_run_sample_id_42998_ch273_read4535_strand.fast5
m0	lemon_20160617_FN_MN17035_sequencing_run_sample_id_42998_ch274_read1065_strand.fast5
m0	lemon_20160617_FN_MN17035_sequencing_run_sample_id_42998_ch274_read1710_strand1.fast5
m0	lemon_20160617_FN_MN17035_sequencing_run_sample_id_42998_ch274_read1736_strand.fast5
m0	lemon_20160617_FN_MN17035_sequencing_run_sample_id_42998_ch274_read1808_strand.fast5
m0	lemon_20160617_FN_MN17035_sequencing_run_sample_id_42998_ch274_read2347_strand.fast5
m0	lemon_20160617_FN_MN17035_sequencing_run_sample_id_42998_ch274_read265_strand.fast5
m0	lemon_20160617_FN_MN17035_sequencing_run_sample_id_42998_ch274_read2939_strand1.fast5
m0	lemon_20160617_FN_MN17035_sequencing_run_sample_id_42998_ch274_read503_strand.fast5
m0	lemon_20160617_FN_MN17035_sequencing_run_sample_id_42998_ch275_read114_strand1.fast5
m0	lemon_20160617_FN_MN17035_sequencing_run_sample_id_42998_ch275_read334_strand.fast5
m0	lemon_20160617_FN_MN17035_sequencing_run_sample_id_42998_ch275_read441_strand.fast5
m0	lemon_20160617_FN_MN17035_sequencing_run_sample_id_42998_ch275_read708_strand.fast5
m0	lemon_20160617_FN_MN17035_sequencing_run_sample_id_42998_ch277_read1103_strand.fast5
m0	lemon_20160617_FN_MN17035_sequencing_run_sample_id_42998_ch277_read121_strand.fast5
m0	lemon_20160617_FN_MN17035_sequencing_run_sample_id_42998_ch277_read1221_strand.fast5
m0	lemon_20160617_FN_MN17035_sequencing_run_sample_id_42998_ch277_read1354_strand.fast5
m0	lemon_20160617_FN_MN17035_sequencing_run_sample_id_42998_ch277_read1624_strand.fast5
m0	lemon_20160617_FN_MN17035_sequencing_run_sample_id_42998_ch277_read1663_strand.fast5
m0	lemon_20160617_FN_MN17035_sequencing_run_sample_id_42998_ch277_read1867_strand.fast5
m0	lemon_20160617_FN_MN17035_sequencing_run_sample_id_42998_ch277_read252_strand.fast5
m0	lemon_20160617_FN_MN17035_sequencing_run_sample_id_42998_ch277_read313_strand.fast5
m0	lemon_20160617_FN_MN17035_sequencing_run_sample_id_42998_ch277_read511_strand.fast5
m0	lemon_20160617_FN_MN17035_sequencing_run_sample_id_42998_ch277_read595_strand.fast5
m0	lemon_20160617_FN_MN17035_sequencing_run_sample_id_42998_ch277_read665_strand.fast5
m0	lemon_20160617_FN_MN17035_sequencing_run_sample_id_42998_ch277_read998_strand.fast5
m0	lemon_20160617_FN_MN17035_sequencing_run_sample_id_42998_ch278_read1177_strand.fast5
m0	lemon_20160617_FN_MN17035_sequencing_run_sample_id_42998_ch278_read1196_strand.fast5
m0	lemon_20160617_FN_MN17035_sequencing_run_sample_id_42998_ch278_read1309_strand.fast5
m0	lemon_20160617_FN_MN17035_sequencing_run_sample_id_42998_ch278_read649_strand.fast5
m0	lemon_20160617_FN_MN17035_sequencing_run_sample_id_42998_ch278_read670_strand.fast5
m0	lemon_20160617_FN_MN17035_sequencing_run_sample_id_42998_ch278_read78_strand.fast5
m0	lemon_20160617_FN_MN17035_sequencing_run_sample_id_42998_ch278_read877_strand.fast5
m0	lemon_20160617_FN_MN17035_sequencing_run_sample_id_42998_ch278_read958_strand.fast5
m0	lemon_20160617_FN_MN17035_sequencing_run_sample_id_42998_ch279_read1009_strand.fast5
m0	lemon_20160617_FN_MN17035_sequencing_run_sample_id_42998_ch279_read1120_strand.fast5
m0	lemon_20160617_FN_MN17035_sequencing_run_sample_id_42998_ch279_read114_strand.fast5
m0	lemon_20160617_FN_MN17035_sequencing_run_sample_id_42998_ch279_read1237_strand1.fast5
m0	lemon_20160617_FN_MN17035_sequencing_run_sample_id_42998_ch279_read1306_strand.fast5
m0	lemon_20160617_FN_MN17035_sequencing_run_sample_id_42998_ch279_read1325_strand.fast5
m0	lemon_20160617_FN_MN17035_sequencing_run_sample_id_42998_ch279_read147_strand.fast5
m0	lemon_20160617_FN_MN17035_sequencing_run_sample_id_42998_ch279_read1590_strand.fast5
m0	lemon_20160617_FN_MN17035_sequencing_run_sample_id_42998_ch279_read2156_strand.fast5
m0	lemon_20160617_FN_MN17035_sequencing_run_sample_id_42998_ch279_read2345_strand.fast5
m0	lemon_20160617_FN_MN17035_sequencing_run_sample_id_42998_ch279_read387_strand.fast5
m0	lemon_20160617_FN_MN17035_sequencing_run_sample_id_42998_ch280_read1306_strand.fast5
m0	lemon_20160617_FN_MN17035_sequencing_run_sample_id_42998_ch280_read1311_strand.fast5
m0	lemon_20160617_FN_MN17035_sequencing_run_sample_id_42998_ch280_read1352_strand.fast5
m0	lemon_20160617_FN_MN17035_sequencing_run_sample_id_42998_ch280_read1373_strand.fast5
m0	lemon_20160617_FN_MN17035_sequencing_run_sample_id_42998_ch280_read14322_strand.fast5
m0	lemon_20160617_FN_MN17035_sequencing_run_sample_id_42998_ch280_read1442_strand.fast5
m0	lemon_20160617_FN_MN17035_sequencing_run_sample_id_42998_ch280_read14650_strand.fast5
m0	lemon_20160617_FN_MN17035_sequencing_run_sample_id_42998_ch280_read15105_strand.fast5
m0	lemon_20160617_FN_MN17035_sequencing_run_sample_id_42998_ch280_read15352_strand.fast5
m0	lemon_20160617_FN_MN17035_sequencing_run_sample_id_42998_ch280_read15721_strand.fast5
m0	lemon_20160617_FN_MN17035_sequencing_run_sample_id_42998_ch280_read17126_strand1.fast5
m0	lemon_20160617_FN_MN17035_sequencing_run_sample_id_42998_ch280_read17442_strand.fast5
m0	lemon_20160617_FN_MN17035_sequencing_run_sample_id_42998_ch280_read17638_strand.fast5
m0	lemon_20160617_FN_MN17035_sequencing_run_sample_id_42998_ch280_read468_strand.fast5
m0	lemon_20160617_FN_MN17035_sequencing_run_sample_id_42998_ch280_read714_strand.fast5
m0	lemon_20160617_FN_MN17035_sequencing_run_sample_id_42998_ch280_read998_strand.fast5
m0	lemon_20160617_FN_MN17035_sequencing_run_sample_id_42998_ch281_read1730_strand1.fast5
m0	lemon_20160617_FN_MN17035_sequencing_run_sample_id_42998_ch281_read1740_strand.fast5
m0	lemon_20160617_FN_MN17035_sequencing_run_sample_id_42998_ch281_read691_strand.fast5
m0	lemon_20160617_FN_MN17035_sequencing_run_sample_id_42998_ch281_read810_strand.fast5
m0	lemon_20160617_FN_MN17035_sequencing_run_sample_id_42998_ch282_read1128_strand.fast5
m0	lemon_20160617_FN_MN17035_sequencing_run_sample_id_42998_ch284_read384_strand.fast5
m0	lemon_20160617_FN_MN17035_sequencing_run_sample_id_42998_ch284_read41_strand.fast5
m0	lemon_20160617_FN_MN17035_sequencing_run_sample_id_42998_ch284_read454_strand.fast5
m0	lemon_20160617_FN_MN17035_sequencing_run_sample_id_42998_ch284_read93_strand.fast5
m0	lemon_20160617_FN_MN17035_sequencing_run_sample_id_42998_ch285_read103_strand.fast5
m0	lemon_20160617_FN_MN17035_sequencing_run_sample_id_42998_ch285_read109_strand.fast5
m0	lemon_20160617_FN_MN17035_sequencing_run_sample_id_42998_ch285_read725_strand.fast5
m0	lemon_20160617_FN_MN17035_sequencing_run_sample_id_42998_ch285_read768_strand.fast5
m0	lemon_20160617_FN_MN17035_sequencing_run_sample_id_42998_ch285_read873_strand.fast5
m0	lemon_20160617_FN_MN17035_sequencing_run_sample_id_42998_ch285_read920_strand.fast5
m0	lemon_20160617_FN_MN17035_sequencing_run_sample_id_42998_ch286_read1058_strand.fast5
m0	lemon_20160617_FN_MN17035_sequencing_run_sample_id_42998_ch286_read1248_strand.fast5
m0	lemon_20160617_FN_MN17035_sequencing_run_sample_id_42998_ch286_read332_strand.fast5
m0	lemon_20160617_FN_MN17035_sequencing_run_sample_id_42998_ch286_read701_strand.fast5
m0	lemon_20160617_FN_MN17035_sequencing_run_sample_id_42998_ch286_read759_strand.fast5
m0	lemon_20160617_FN_MN17035_sequencing_run_sample_id_42998_ch286_read789_strand.fast5
m0	lemon_20160617_FN_MN17035_sequencing_run_sample_id_42998_ch287_read115_strand.fast5
m0	lemon_20160617_FN_MN17035_sequencing_run_sample_id_42998_ch287_read1332_strand.fast5
m0	lemon_20160617_FN_MN17035_sequencing_run_sample_id_42998_ch287_read136_strand.fast5
m0	lemon_20160617_FN_MN17035_sequencing_run_sample_id_42998_ch287_read1699_strand.fast5
m0	lemon_20160617_FN_MN17035_sequencing_run_sample_id_42998_ch287_read180_strand.fast5
m0	lemon_20160617_FN_MN17035_sequencing_run_sample_id_42998_ch287_read227_strand.fast5
m0	lemon_20160617_FN_MN17035_sequencing_run_sample_id_42998_ch287_read244_strand.fast5
m0	lemon_20160617_FN_MN17035_sequencing_run_sample_id_42998_ch287_read921_strand.fast5
m0	lemon_20160617_FN_MN17035_sequencing_run_sample_id_42998_ch288_read24_strand.fast5
m0	lemon_20160617_FN_MN17035_sequencing_run_sample_id_42998_ch288_read3660_strand1.fast5
m0	lemon_20160617_FN_MN17035_sequencing_run_sample_id_42998_ch288_read3857_strand1.fast5
m0	lemon_20160617_FN_MN17035_sequencing_run_sample_id_42998_ch289_read8249_strand.fast5
m0	lemon_20160617_FN_MN17035_sequencing_run_sample_id_42998_ch289_read8650_strand1.fast5
m0	lemon_20160617_FN_MN17035_sequencing_run_sample_id_42998_ch289_read8691_strand.fast5
m0	lemon_20160617_FN_MN17035_sequencing_run_sample_id_42998_ch289_read8851_strand.fast5
m0	lemon_20160617_FN_MN17035_sequencing_run_sample_id_42998_ch289_read8948_strand.fast5
m0	lemon_20160617_FN_MN17035_sequencing_run_sample_id_42998_ch28_read209_strand.fast5
m0	lemon_20160617_FN_MN17035_sequencing_run_sample_id_42998_ch28_read3791_strand.fast5
m0	lemon_20160617_FN_MN17035_sequencing_run_sample_id_42998_ch28_read3906_strand1.fast5
m0	lemon_20160617_FN_MN17035_sequencing_run_sample_id_42998_ch28_read4604_strand1.fast5
m0	lemon_20160617_FN_MN17035_sequencing_run_sample_id_42998_ch28_read4703_strand.fast5
m0	lemon_20160617_FN_MN17035_sequencing_run_sample_id_42998_ch28_read4810_strand1.fast5
m0	lemon_20160617_FN_MN17035_sequencing_run_sample_id_42998_ch28_read5143_strand.fast5
m0	lemon_20160617_FN_MN17035_sequencing_run_sample_id_42998_ch28_read816_strand.fast5
m0	lemon_20160617_FN_MN17035_sequencing_run_sample_id_42998_ch290_read1017_strand.fast5
m0	lemon_20160617_FN_MN17035_sequencing_run_sample_id_42998_ch290_read1031_strand.fast5
m0	lemon_20160617_FN_MN17035_sequencing_run_sample_id_42998_ch290_read1058_strand.fast5
m0	lemon_20160617_FN_MN17035_sequencing_run_sample_id_42998_ch290_read1066_strand.fast5
m0	lemon_20160617_FN_MN17035_sequencing_run_sample_id_42998_ch290_read977_strand.fast5
m0	lemon_20160617_FN_MN17035_sequencing_run_sample_id_42998_ch291_read741_strand.fast5
m0	lemon_20160617_FN_MN17035_sequencing_run_sample_id_42998_ch291_read772_strand.fast5
m0	lemon_20160617_FN_MN17035_sequencing_run_sample_id_42998_ch292_read1255_strand1.fast5
m0	lemon_20160617_FN_MN17035_sequencing_run_sample_id_42998_ch292_read161_strand.fast5
m0	lemon_20160617_FN_MN17035_sequencing_run_sample_id_42998_ch292_read2381_strand.fast5
m0	lemon_20160617_FN_MN17035_sequencing_run_sample_id_42998_ch292_read2469_strand.fast5
m0	lemon_20160617_FN_MN17035_sequencing_run_sample_id_42998_ch292_read2659_strand.fast5
m0	lemon_20160617_FN_MN17035_sequencing_run_sample_id_42998_ch292_read2697_strand.fast5
m0	lemon_20160617_FN_MN17035_sequencing_run_sample_id_42998_ch292_read2716_strand1.fast5
m0	lemon_20160617_FN_MN17035_sequencing_run_sample_id_42998_ch292_read2794_strand.fast5
m0	lemon_20160617_FN_MN17035_sequencing_run_sample_id_42998_ch292_read3366_strand.fast5
m0	lemon_20160617_FN_MN17035_sequencing_run_sample_id_42998_ch292_read3517_strand1.fast5
m0	lemon_20160617_FN_MN17035_sequencing_run_sample_id_42998_ch292_read503_strand.fast5
m0	lemon_20160617_FN_MN17035_sequencing_run_sample_id_42998_ch292_read781_strand.fast5
m0	lemon_20160617_FN_MN17035_sequencing_run_sample_id_42998_ch292_read802_strand.fast5
m0	lemon_20160617_FN_MN17035_sequencing_run_sample_id_42998_ch292_read837_strand.fast5
m0	lemon_20160617_FN_MN17035_sequencing_run_sample_id_42998_ch293_read1063_strand.fast5
m0	lemon_20160617_FN_MN17035_sequencing_run_sample_id_42998_ch294_read1340_strand.fast5
m0	lemon_20160617_FN_MN17035_sequencing_run_sample_id_42998_ch294_read1562_strand.fast5
m0	lemon_20160617_FN_MN17035_sequencing_run_sample_id_42998_ch294_read18929_strand.fast5
m0	lemon_20160617_FN_MN17035_sequencing_run_sample_id_42998_ch294_read19411_strand.fast5
m0	lemon_20160617_FN_MN17035_sequencing_run_sample_id_42998_ch294_read19446_strand.fast5
m0	lemon_20160617_FN_MN17035_sequencing_run_sample_id_42998_ch294_read19722_strand.fast5
m0	lemon_20160617_FN_MN17035_sequencing_run_sample_id_42998_ch294_read19726_strand.fast5
m0	lemon_20160617_FN_MN17035_sequencing_run_sample_id_42998_ch294_read19855_strand1.fast5
m0	lemon_20160617_FN_MN17035_sequencing_run_sample_id_42998_ch294_read3811_strand.fast5
m0	lemon_20160617_FN_MN17035_sequencing_run_sample_id_42998_ch294_read5285_strand.fast5
m0	lemon_20160617_FN_MN17035_sequencing_run_sample_id_42998_ch294_read9748_strand.fast5
m0	lemon_20160617_FN_MN17035_sequencing_run_sample_id_42998_ch295_read177_strand.fast5
m0	lemon_20160617_FN_MN17035_sequencing_run_sample_id_42998_ch295_read3141_strand.fast5
m0	lemon_20160617_FN_MN17035_sequencing_run_sample_id_42998_ch295_read3243_strand.fast5
m0	lemon_20160617_FN_MN17035_sequencing_run_sample_id_42998_ch295_read3288_strand.fast5
m0	lemon_20160617_FN_MN17035_sequencing_run_sample_id_42998_ch295_read3455_strand.fast5
m0	lemon_20160617_FN_MN17035_sequencing_run_sample_id_42998_ch295_read3479_strand.fast5
m0	lemon_20160617_FN_MN17035_sequencing_run_sample_id_42998_ch295_read351_strand.fast5
m0	lemon_20160617_FN_MN17035_sequencing_run_sample_id_42998_ch295_read4171_strand.fast5
m0	lemon_20160617_FN_MN17035_sequencing_run_sample_id_42998_ch295_read4202_strand.fast5
m0	lemon_20160617_FN_MN17035_sequencing_run_sample_id_42998_ch295_read4376_strand.fast5
m0	lemon_20160617_FN_MN17035_sequencing_run_sample_id_42998_ch296_read7051_strand.fast5
m0	lemon_20160617_FN_MN17035_sequencing_run_sample_id_42998_ch296_read7281_strand.fast5
m0	lemon_20160617_FN_MN17035_sequencing_run_sample_id_42998_ch296_read7395_strand.fast5
m0	lemon_20160617_FN_MN17035_sequencing_run_sample_id_42998_ch298_read3938_strand.fast5
m0	lemon_20160617_FN_MN17035_sequencing_run_sample_id_42998_ch298_read3941_strand.fast5
m0	lemon_20160617_FN_MN17035_sequencing_run_sample_id_42998_ch298_read5757_strand.fast5
m0	lemon_20160617_FN_MN17035_sequencing_run_sample_id_42998_ch299_read2695_strand.fast5
m0	lemon_20160617_FN_MN17035_sequencing_run_sample_id_42998_ch299_read3169_strand.fast5
m0	lemon_20160617_FN_MN17035_sequencing_run_sample_id_42998_ch299_read500_strand.fast5
m0	lemon_20160617_FN_MN17035_sequencing_run_sample_id_42998_ch299_read546_strand.fast5
m0	lemon_20160617_FN_MN17035_sequencing_run_sample_id_42998_ch299_read786_strand.fast5
m0	lemon_20160617_FN_MN17035_sequencing_run_sample_id_42998_ch29_read2159_strand.fast5
m0	lemon_20160617_FN_MN17035_sequencing_run_sample_id_42998_ch29_read2249_strand1.fast5
m0	lemon_20160617_FN_MN17035_sequencing_run_sample_id_42998_ch29_read2480_strand.fast5
m0	lemon_20160617_FN_MN17035_sequencing_run_sample_id_42998_ch29_read370_strand.fast5
m0	lemon_20160617_FN_MN17035_sequencing_run_sample_id_42998_ch29_read395_strand.fast5
m0	lemon_20160617_FN_MN17035_sequencing_run_sample_id_42998_ch29_read407_strand.fast5
m0	lemon_20160617_FN_MN17035_sequencing_run_sample_id_42998_ch29_read4631_strand1.fast5
m0	lemon_20160617_FN_MN17035_sequencing_run_sample_id_42998_ch29_read617_strand.fast5
m0	lemon_20160617_FN_MN17035_sequencing_run_sample_id_42998_ch29_read642_strand.fast5
m0	lemon_20160617_FN_MN17035_sequencing_run_sample_id_42998_ch29_read712_strand.fast5
m0	lemon_20160617_FN_MN17035_sequencing_run_sample_id_42998_ch300_read1725_strand.fast5
m0	lemon_20160617_FN_MN17035_sequencing_run_sample_id_42998_ch300_read1958_strand.fast5
m0	lemon_20160617_FN_MN17035_sequencing_run_sample_id_42998_ch301_read611_strand.fast5
m0	lemon_20160617_FN_MN17035_sequencing_run_sample_id_42998_ch301_read6170_strand.fast5
m0	lemon_20160617_FN_MN17035_sequencing_run_sample_id_42998_ch301_read6179_strand.fast5
m0	lemon_20160617_FN_MN17035_sequencing_run_sample_id_42998_ch301_read6190_strand.fast5
m0	lemon_20160617_FN_MN17035_sequencing_run_sample_id_42998_ch301_read6356_strand.fast5
m0	lemon_20160617_FN_MN17035_sequencing_run_sample_id_42998_ch301_read6578_strand.fast5
m0	lemon_20160617_FN_MN17035_sequencing_run_sample_id_42998_ch301_read6745_strand.fast5
m0	lemon_20160617_FN_MN17035_sequencing_run_sample_id_42998_ch301_read6766_strand.fast5
m0	lemon_20160617_FN_MN17035_sequencing_run_sample_id_42998_ch301_read7274_strand.fast5
m0	lemon_20160617_FN_MN17035_sequencing_run_sample_id_42998_ch301_read7351_strand.fast5
m0	lemon_20160617_FN_MN17035_sequencing_run_sample_id_42998_ch301_read8403_strand.fast5
m0	lemon_20160617_FN_MN17035_sequencing_run_sample_id_42998_ch301_read8426_strand1.fast5
m0	lemon_20160617_FN_MN17035_sequencing_run_sample_id_42998_ch301_read8530_strand.fast5
m0	lemon_20160617_FN_MN17035_sequencing_run_sample_id_42998_ch301_read9286_strand.fast5
m0	lemon_20160617_FN_MN17035_sequencing_run_sample_id_42998_ch301_read9931_strand.fast5
m0	lemon_20160617_FN_MN17035_sequencing_run_sample_id_42998_ch302_read1009_strand.fast5
m0	lemon_20160617_FN_MN17035_sequencing_run_sample_id_42998_ch302_read1060_strand.fast5
m0	lemon_20160617_FN_MN17035_sequencing_run_sample_id_42998_ch302_read1086_strand.fast5
m0	lemon_20160617_FN_MN17035_sequencing_run_sample_id_42998_ch302_read1144_strand.fast5
m0	lemon_20160617_FN_MN17035_sequencing_run_sample_id_42998_ch302_read1235_strand.fast5
m0	lemon_20160617_FN_MN17035_sequencing_run_sample_id_42998_ch302_read2542_strand.fast5
m0	lemon_20160617_FN_MN17035_sequencing_run_sample_id_42998_ch302_read2608_strand.fast5
m0	lemon_20160617_FN_MN17035_sequencing_run_sample_id_42998_ch302_read303_strand.fast5
m0	lemon_20160617_FN_MN17035_sequencing_run_sample_id_42998_ch302_read840_strand.fast5
m0	lemon_20160617_FN_MN17035_sequencing_run_sample_id_42998_ch302_read986_strand.fast5
m0	lemon_20160617_FN_MN17035_sequencing_run_sample_id_42998_ch303_read1040_strand.fast5
m0	lemon_20160617_FN_MN17035_sequencing_run_sample_id_42998_ch303_read1200_strand.fast5
m0	lemon_20160617_FN_MN17035_sequencing_run_sample_id_42998_ch303_read407_strand.fast5
m0	lemon_20160617_FN_MN17035_sequencing_run_sample_id_42998_ch303_read5441_strand.fast5
m0	lemon_20160617_FN_MN17035_sequencing_run_sample_id_42998_ch303_read681_strand.fast5
m0	lemon_20160617_FN_MN17035_sequencing_run_sample_id_42998_ch303_read813_strand.fast5
m0	lemon_20160617_FN_MN17035_sequencing_run_sample_id_42998_ch304_read4542_strand1.fast5
m0	lemon_20160617_FN_MN17035_sequencing_run_sample_id_42998_ch304_read4615_strand.fast5
m0	lemon_20160617_FN_MN17035_sequencing_run_sample_id_42998_ch304_read4661_strand.fast5
m0	lemon_20160617_FN_MN17035_sequencing_run_sample_id_42998_ch304_read5216_strand.fast5
m0	lemon_20160617_FN_MN17035_sequencing_run_sample_id_42998_ch304_read5261_strand.fast5
m0	lemon_20160617_FN_MN17035_sequencing_run_sample_id_42998_ch304_read5438_strand.fast5
m0	lemon_20160617_FN_MN17035_sequencing_run_sample_id_42998_ch304_read5483_strand1.fast5
m0	lemon_20160617_FN_MN17035_sequencing_run_sample_id_42998_ch305_read4211_strand.fast5
m0	lemon_20160617_FN_MN17035_sequencing_run_sample_id_42998_ch305_read4654_strand.fast5
m0	lemon_20160617_FN_MN17035_sequencing_run_sample_id_42998_ch305_read6316_strand.fast5
m0	lemon_20160617_FN_MN17035_sequencing_run_sample_id_42998_ch305_read6335_strand.fast5
m0	lemon_20160617_FN_MN17035_sequencing_run_sample_id_42998_ch305_read6441_strand.fast5
m0	lemon_20160617_FN_MN17035_sequencing_run_sample_id_42998_ch305_read6695_strand.fast5
m0	lemon_20160617_FN_MN17035_sequencing_run_sample_id_42998_ch305_read6914_strand.fast5
m0	lemon_20160617_FN_MN17035_sequencing_run_sample_id_42998_ch306_read1260_strand.fast5
m0	lemon_20160617_FN_MN17035_sequencing_run_sample_id_42998_ch306_read1278_strand.fast5
m0	lemon_20160617_FN_MN17035_sequencing_run_sample_id_42998_ch306_read1756_strand.fast5
m0	lemon_20160617_FN_MN17035_sequencing_run_sample_id_42998_ch306_read2175_strand.fast5
m0	lemon_20160617_FN_MN17035_sequencing_run_sample_id_42998_ch306_read2192_strand.fast5
m0	lemon_20160617_FN_MN17035_sequencing_run_sample_id_42998_ch306_read2244_strand.fast5
m0	lemon_20160617_FN_MN17035_sequencing_run_sample_id_42998_ch306_read245_strand.fast5
m0	lemon_20160617_FN_MN17035_sequencing_run_sample_id_42998_ch306_read2496_strand.fast5
m0	lemon_20160617_FN_MN17035_sequencing_run_sample_id_42998_ch306_read2540_strand.fast5
m0	lemon_20160617_FN_MN17035_sequencing_run_sample_id_42998_ch306_read3123_strand.fast5
m0	lemon_20160617_FN_MN17035_sequencing_run_sample_id_42998_ch306_read3515_strand.fast5
m0	lemon_20160617_FN_MN17035_sequencing_run_sample_id_42998_ch306_read3736_strand.fast5
m0	lemon_20160617_FN_MN17035_sequencing_run_sample_id_42998_ch306_read3866_strand.fast5
m0	lemon_20160617_FN_MN17035_sequencing_run_sample_id_42998_ch306_read3948_strand.fast5
m0	lemon_20160617_FN_MN17035_sequencing_run_sample_id_42998_ch306_read761_strand.fast5
m0	lemon_20160617_FN_MN17035_sequencing_run_sample_id_42998_ch307_read1166_strand.fast5
m0	lemon_20160617_FN_MN17035_sequencing_run_sample_id_42998_ch307_read1401_strand.fast5
m0	lemon_20160617_FN_MN17035_sequencing_run_sample_id_42998_ch307_read1472_strand.fast5
m0	lemon_20160617_FN_MN17035_sequencing_run_sample_id_42998_ch307_read1491_strand.fast5
m0	lemon_20160617_FN_MN17035_sequencing_run_sample_id_42998_ch307_read1562_strand.fast5
m0	lemon_20160617_FN_MN17035_sequencing_run_sample_id_42998_ch307_read2001_strand.fast5
m0	lemon_20160617_FN_MN17035_sequencing_run_sample_id_42998_ch307_read2155_strand.fast5
m0	lemon_20160617_FN_MN17035_sequencing_run_sample_id_42998_ch307_read219_strand.fast5
m0	lemon_20160617_FN_MN17035_sequencing_run_sample_id_42998_ch307_read253_strand.fast5
m0	lemon_20160617_FN_MN17035_sequencing_run_sample_id_42998_ch307_read2570_strand.fast5
m0	lemon_20160617_FN_MN17035_sequencing_run_sample_id_42998_ch307_read2574_strand.fast5
m0	lemon_20160617_FN_MN17035_sequencing_run_sample_id_42998_ch307_read2608_strand.fast5
m0	lemon_20160617_FN_MN17035_sequencing_run_sample_id_42998_ch308_read211_strand.fast5
m0	lemon_20160617_FN_MN17035_sequencing_run_sample_id_42998_ch308_read249_strand.fast5
m0	lemon_20160617_FN_MN17035_sequencing_run_sample_id_42998_ch308_read276_strand.fast5
m0	lemon_20160617_FN_MN17035_sequencing_run_sample_id_42998_ch308_read296_strand.fast5
m0	lemon_20160617_FN_MN17035_sequencing_run_sample_id_42998_ch308_read430_strand.fast5
m0	lemon_20160617_FN_MN17035_sequencing_run_sample_id_42998_ch308_read571_strand.fast5
m0	lemon_20160617_FN_MN17035_sequencing_run_sample_id_42998_ch308_read610_strand.fast5
m0	lemon_20160617_FN_MN17035_sequencing_run_sample_id_42998_ch308_read66_strand.fast5
m0	lemon_20160617_FN_MN17035_sequencing_run_sample_id_42998_ch308_read7376_strand1.fast5
m0	lemon_20160617_FN_MN17035_sequencing_run_sample_id_42998_ch308_read879_strand.fast5
m0	lemon_20160617_FN_MN17035_sequencing_run_sample_id_42998_ch30_read1164_strand.fast5
m0	lemon_20160617_FN_MN17035_sequencing_run_sample_id_42998_ch30_read1380_strand.fast5
m0	lemon_20160617_FN_MN17035_sequencing_run_sample_id_42998_ch30_read1579_strand.fast5
m0	lemon_20160617_FN_MN17035_sequencing_run_sample_id_42998_ch30_read602_strand.fast5
m0	lemon_20160617_FN_MN17035_sequencing_run_sample_id_42998_ch30_read92_strand.fast5
m0	lemon_20160617_FN_MN17035_sequencing_run_sample_id_42998_ch310_read127_strand.fast5
m0	lemon_20160617_FN_MN17035_sequencing_run_sample_id_42998_ch310_read1586_strand.fast5
m0	lemon_20160617_FN_MN17035_sequencing_run_sample_id_42998_ch310_read1604_strand.fast5
m0	lemon_20160617_FN_MN17035_sequencing_run_sample_id_42998_ch310_read1723_strand.fast5
m0	lemon_20160617_FN_MN17035_sequencing_run_sample_id_42998_ch310_read1851_strand.fast5
m0	lemon_20160617_FN_MN17035_sequencing_run_sample_id_42998_ch310_read2030_strand.fast5
m0	lemon_20160617_FN_MN17035_sequencing_run_sample_id_42998_ch310_read2131_strand.fast5
m0	lemon_20160617_FN_MN17035_sequencing_run_sample_id_42998_ch310_read2233_strand.fast5
m0	lemon_20160617_FN_MN17035_sequencing_run_sample_id_42998_ch310_read266_strand.fast5
m0	lemon_20160617_FN_MN17035_sequencing_run_sample_id_42998_ch310_read336_strand.fast5
m0	lemon_20160617_FN_MN17035_sequencing_run_sample_id_42998_ch310_read621_strand.fast5
m0	lemon_20160617_FN_MN17035_sequencing_run_sample_id_42998_ch310_read739_strand.fast5
m0	lemon_20160617_FN_MN17035_sequencing_run_sample_id_42998_ch310_read848_strand.fast5
m0	lemon_20160617_FN_MN17035_sequencing_run_sample_id_42998_ch311_read437_strand.fast5
m0	lemon_20160617_FN_MN17035_sequencing_run_sample_id_42998_ch311_read472_strand.fast5
m0	lemon_20160617_FN_MN17035_sequencing_run_sample_id_42998_ch311_read642_strand.fast5
m0	lemon_20160617_FN_MN17035_sequencing_run_sample_id_42998_ch311_read769_strand.fast5
m0	lemon_20160617_FN_MN17035_sequencing_run_sample_id_42998_ch311_read898_strand.fast5
m0	lemon_20160617_FN_MN17035_sequencing_run_sample_id_42998_ch311_read966_strand.fast5
m0	lemon_20160617_FN_MN17035_sequencing_run_sample_id_42998_ch312_read1009_strand.fast5
m0	lemon_20160617_FN_MN17035_sequencing_run_sample_id_42998_ch312_read1021_strand1.fast5
m0	lemon_20160617_FN_MN17035_sequencing_run_sample_id_42998_ch312_read1422_strand.fast5
m0	lemon_20160617_FN_MN17035_sequencing_run_sample_id_42998_ch312_read1435_strand.fast5
m0	lemon_20160617_FN_MN17035_sequencing_run_sample_id_42998_ch312_read1589_strand.fast5
m0	lemon_20160617_FN_MN17035_sequencing_run_sample_id_42998_ch312_read1857_strand.fast5
m0	lemon_20160617_FN_MN17035_sequencing_run_sample_id_42998_ch312_read2009_strand1.fast5
m0	lemon_20160617_FN_MN17035_sequencing_run_sample_id_42998_ch312_read2118_strand.fast5
m0	lemon_20160617_FN_MN17035_sequencing_run_sample_id_42998_ch312_read2264_strand.fast5
m0	lemon_20160617_FN_MN17035_sequencing_run_sample_id_42998_ch312_read2278_strand1.fast5
m0	lemon_20160617_FN_MN17035_sequencing_run_sample_id_42998_ch312_read2527_strand.fast5
m0	lemon_20160617_FN_MN17035_sequencing_run_sample_id_42998_ch312_read2763_strand.fast5
m0	lemon_20160617_FN_MN17035_sequencing_run_sample_id_42998_ch312_read2775_strand.fast5
m0	lemon_20160617_FN_MN17035_sequencing_run_sample_id_42998_ch312_read3036_strand.fast5
m0	lemon_20160617_FN_MN17035_sequencing_run_sample_id_42998_ch312_read3098_strand.fast5
m0	lemon_20160617_FN_MN17035_sequencing_run_sample_id_42998_ch312_read4297_strand.fast5
m0	lemon_20160617_FN_MN17035_sequencing_run_sample_id_42998_ch312_read4361_strand1.fast5
m0	lemon_20160617_FN_MN17035_sequencing_run_sample_id_42998_ch312_read4509_strand.fast5
m0	lemon_20160617_FN_MN17035_sequencing_run_sample_id_42998_ch312_read4542_strand.fast5
m0	lemon_20160617_FN_MN17035_sequencing_run_sample_id_42998_ch312_read4691_strand.fast5
m0	lemon_20160617_FN_MN17035_sequencing_run_sample_id_42998_ch312_read4775_strand.fast5
m0	lemon_20160617_FN_MN17035_sequencing_run_sample_id_42998_ch312_read4804_strand1.fast5
m0	lemon_20160617_FN_MN17035_sequencing_run_sample_id_42998_ch312_read5365_strand.fast5
m0	lemon_20160617_FN_MN17035_sequencing_run_sample_id_42998_ch312_read563_strand.fast5
m0	lemon_20160617_FN_MN17035_sequencing_run_sample_id_42998_ch312_read681_strand.fast5
m0	lemon_20160617_FN_MN17035_sequencing_run_sample_id_42998_ch313_read1266_strand.fast5
m0	lemon_20160617_FN_MN17035_sequencing_run_sample_id_42998_ch313_read1494_strand.fast5
m0	lemon_20160617_FN_MN17035_sequencing_run_sample_id_42998_ch313_read1641_strand1.fast5
m0	lemon_20160617_FN_MN17035_sequencing_run_sample_id_42998_ch313_read1820_strand.fast5
m0	lemon_20160617_FN_MN17035_sequencing_run_sample_id_42998_ch313_read187_strand.fast5
m0	lemon_20160617_FN_MN17035_sequencing_run_sample_id_42998_ch313_read2301_strand.fast5
m0	lemon_20160617_FN_MN17035_sequencing_run_sample_id_42998_ch313_read26640_strand.fast5
m0	lemon_20160617_FN_MN17035_sequencing_run_sample_id_42998_ch313_read26699_strand1.fast5
m0	lemon_20160617_FN_MN17035_sequencing_run_sample_id_42998_ch313_read27237_strand.fast5
m0	lemon_20160617_FN_MN17035_sequencing_run_sample_id_42998_ch313_read27421_strand1.fast5
m0	lemon_20160617_FN_MN17035_sequencing_run_sample_id_42998_ch313_read27473_strand.fast5
m0	lemon_20160617_FN_MN17035_sequencing_run_sample_id_42998_ch313_read27486_strand1.fast5
m0	lemon_20160617_FN_MN17035_sequencing_run_sample_id_42998_ch313_read27636_strand1.fast5
m0	lemon_20160617_FN_MN17035_sequencing_run_sample_id_42998_ch313_read27726_strand1.fast5
m0	lemon_20160617_FN_MN17035_sequencing_run_sample_id_42998_ch313_read28109_strand.fast5
m0	lemon_20160617_FN_MN17035_sequencing_run_sample_id_42998_ch314_read1535_strand.fast5
m0	lemon_20160617_FN_MN17035_sequencing_run_sample_id_42998_ch314_read1608_strand.fast5
m0	lemon_20160617_FN_MN17035_sequencing_run_sample_id_42998_ch314_read1719_strand.fast5
m0	lemon_20160617_FN_MN17035_sequencing_run_sample_id_42998_ch314_read2222_strand.fast5
m0	lemon_20160617_FN_MN17035_sequencing_run_sample_id_42998_ch314_read2577_strand.fast5
m0	lemon_20160617_FN_MN17035_sequencing_run_sample_id_42998_ch314_read273_strand.fast5
m0	lemon_20160617_FN_MN17035_sequencing_run_sample_id_42998_ch314_read2938_strand.fast5
m0	lemon_20160617_FN_MN17035_sequencing_run_sample_id_42998_ch314_read642_strand.fast5
m0	lemon_20160617_FN_MN17035_sequencing_run_sample_id_42998_ch314_read658_strand.fast5
m0	lemon_20160617_FN_MN17035_sequencing_run_sample_id_42998_ch315_read2605_strand.fast5
m0	lemon_20160617_FN_MN17035_sequencing_run_sample_id_42998_ch315_read2613_strand.fast5
m0	lemon_20160617_FN_MN17035_sequencing_run_sample_id_42998_ch315_read2711_strand.fast5
m0	lemon_20160617_FN_MN17035_sequencing_run_sample_id_42998_ch315_read2798_strand.fast5
m0	lemon_20160617_FN_MN17035_sequencing_run_sample_id_42998_ch315_read646_strand.fast5
m0	lemon_20160617_FN_MN17035_sequencing_run_sample_id_42998_ch315_read792_strand.fast5
m0	lemon_20160617_FN_MN17035_sequencing_run_sample_id_42998_ch315_read861_strand.fast5
m0	lemon_20160617_FN_MN17035_sequencing_run_sample_id_42998_ch316_read2926_strand.fast5
m0	lemon_20160617_FN_MN17035_sequencing_run_sample_id_42998_ch316_read325_strand.fast5
m0	lemon_20160617_FN_MN17035_sequencing_run_sample_id_42998_ch317_read4073_strand.fast5
m0	lemon_20160617_FN_MN17035_sequencing_run_sample_id_42998_ch317_read4206_strand.fast5
m0	lemon_20160617_FN_MN17035_sequencing_run_sample_id_42998_ch317_read4224_strand.fast5
m0	lemon_20160617_FN_MN17035_sequencing_run_sample_id_42998_ch318_read1024_strand.fast5
m0	lemon_20160617_FN_MN17035_sequencing_run_sample_id_42998_ch318_read1232_strand.fast5
m0	lemon_20160617_FN_MN17035_sequencing_run_sample_id_42998_ch318_read1447_strand.fast5
m0	lemon_20160617_FN_MN17035_sequencing_run_sample_id_42998_ch318_read1462_strand.fast5
m0	lemon_20160617_FN_MN17035_sequencing_run_sample_id_42998_ch318_read1571_strand.fast5
m0	lemon_20160617_FN_MN17035_sequencing_run_sample_id_42998_ch318_read1779_strand.fast5
m0	lemon_20160617_FN_MN17035_sequencing_run_sample_id_42998_ch318_read2133_strand.fast5
m0	lemon_20160617_FN_MN17035_sequencing_run_sample_id_42998_ch318_read2196_strand.fast5
m0	lemon_20160617_FN_MN17035_sequencing_run_sample_id_42998_ch318_read2309_strand.fast5
m0	lemon_20160617_FN_MN17035_sequencing_run_sample_id_42998_ch318_read2685_strand.fast5
m0	lemon_20160617_FN_MN17035_sequencing_run_sample_id_42998_ch318_read2729_strand.fast5
m0	lemon_20160617_FN_MN17035_sequencing_run_sample_id_42998_ch318_read2814_strand.fast5
m0	lemon_20160617_FN_MN17035_sequencing_run_sample_id_42998_ch318_read3054_strand1.fast5
m0	lemon_20160617_FN_MN17035_sequencing_run_sample_id_42998_ch318_read3095_strand.fast5
m0	lemon_20160617_FN_MN17035_sequencing_run_sample_id_42998_ch318_read3277_strand.fast5
m0	lemon_20160617_FN_MN17035_sequencing_run_sample_id_42998_ch318_read3634_strand.fast5
m0	lemon_20160617_FN_MN17035_sequencing_run_sample_id_42998_ch318_read852_strand.fast5
m0	lemon_20160617_FN_MN17035_sequencing_run_sample_id_42998_ch318_read868_strand.fast5
m0	lemon_20160617_FN_MN17035_sequencing_run_sample_id_42998_ch318_read91_strand.fast5
m0	lemon_20160617_FN_MN17035_sequencing_run_sample_id_42998_ch319_read1039_strand.fast5
m0	lemon_20160617_FN_MN17035_sequencing_run_sample_id_42998_ch319_read139_strand.fast5
m0	lemon_20160617_FN_MN17035_sequencing_run_sample_id_42998_ch319_read1841_strand.fast5
m0	lemon_20160617_FN_MN17035_sequencing_run_sample_id_42998_ch319_read194_strand.fast5
m0	lemon_20160617_FN_MN17035_sequencing_run_sample_id_42998_ch319_read3294_strand.fast5
m0	lemon_20160617_FN_MN17035_sequencing_run_sample_id_42998_ch319_read3757_strand.fast5
m0	lemon_20160617_FN_MN17035_sequencing_run_sample_id_42998_ch319_read3807_strand.fast5
m0	lemon_20160617_FN_MN17035_sequencing_run_sample_id_42998_ch319_read3815_strand.fast5
m0	lemon_20160617_FN_MN17035_sequencing_run_sample_id_42998_ch319_read387_strand.fast5
m0	lemon_20160617_FN_MN17035_sequencing_run_sample_id_42998_ch319_read3984_strand.fast5
m0	lemon_20160617_FN_MN17035_sequencing_run_sample_id_42998_ch319_read4132_strand.fast5
m0	lemon_20160617_FN_MN17035_sequencing_run_sample_id_42998_ch319_read592_strand.fast5
m0	lemon_20160617_FN_MN17035_sequencing_run_sample_id_42998_ch319_read707_strand.fast5
m0	lemon_20160617_FN_MN17035_sequencing_run_sample_id_42998_ch31_read1010_strand.fast5
m0	lemon_20160617_FN_MN17035_sequencing_run_sample_id_42998_ch31_read1131_strand.fast5
m0	lemon_20160617_FN_MN17035_sequencing_run_sample_id_42998_ch31_read1142_strand.fast5
m0	lemon_20160617_FN_MN17035_sequencing_run_sample_id_42998_ch31_read925_strand.fast5
m0	lemon_20160617_FN_MN17035_sequencing_run_sample_id_42998_ch320_read205_strand.fast5
m0	lemon_20160617_FN_MN17035_sequencing_run_sample_id_42998_ch320_read217_strand.fast5
m0	lemon_20160617_FN_MN17035_sequencing_run_sample_id_42998_ch320_read377_strand.fast5
m0	lemon_20160617_FN_MN17035_sequencing_run_sample_id_42998_ch320_read494_strand.fast5
m0	lemon_20160617_FN_MN17035_sequencing_run_sample_id_42998_ch320_read732_strand.fast5
m0	lemon_20160617_FN_MN17035_sequencing_run_sample_id_42998_ch320_read780_strand.fast5
m0	lemon_20160617_FN_MN17035_sequencing_run_sample_id_42998_ch320_read793_strand.fast5
m0	lemon_20160617_FN_MN17035_sequencing_run_sample_id_42998_ch321_read1306_strand.fast5
m0	lemon_20160617_FN_MN17035_sequencing_run_sample_id_42998_ch321_read2195_strand.fast5
m0	lemon_20160617_FN_MN17035_sequencing_run_sample_id_42998_ch321_read2241_strand1.fast5
m0	lemon_20160617_FN_MN17035_sequencing_run_sample_id_42998_ch321_read2242_strand.fast5
m0	lemon_20160617_FN_MN17035_sequencing_run_sample_id_42998_ch321_read2340_strand.fast5
m0	lemon_20160617_FN_MN17035_sequencing_run_sample_id_42998_ch321_read2511_strand1.fast5
m0	lemon_20160617_FN_MN17035_sequencing_run_sample_id_42998_ch321_read2533_strand.fast5
m0	lemon_20160617_FN_MN17035_sequencing_run_sample_id_42998_ch321_read2651_strand.fast5
m0	lemon_20160617_FN_MN17035_sequencing_run_sample_id_42998_ch321_read2698_strand.fast5
m0	lemon_20160617_FN_MN17035_sequencing_run_sample_id_42998_ch321_read2708_strand.fast5
m0	lemon_20160617_FN_MN17035_sequencing_run_sample_id_42998_ch321_read2781_strand.fast5
m0	lemon_20160617_FN_MN17035_sequencing_run_sample_id_42998_ch321_read2783_strand.fast5
m0	lemon_20160617_FN_MN17035_sequencing_run_sample_id_42998_ch321_read2884_strand1.fast5
m0	lemon_20160617_FN_MN17035_sequencing_run_sample_id_42998_ch321_read2890_strand.fast5
m0	lemon_20160617_FN_MN17035_sequencing_run_sample_id_42998_ch321_read3082_strand.fast5
m0	lemon_20160617_FN_MN17035_sequencing_run_sample_id_42998_ch321_read3169_strand.fast5
m0	lemon_20160617_FN_MN17035_sequencing_run_sample_id_42998_ch321_read3288_strand.fast5
m0	lemon_20160617_FN_MN17035_sequencing_run_sample_id_42998_ch321_read3309_strand.fast5
m0	lemon_20160617_FN_MN17035_sequencing_run_sample_id_42998_ch321_read3616_strand.fast5
m0	lemon_20160617_FN_MN17035_sequencing_run_sample_id_42998_ch321_read939_strand.fast5
m0	lemon_20160617_FN_MN17035_sequencing_run_sample_id_42998_ch323_read136_strand.fast5
m0	lemon_20160617_FN_MN17035_sequencing_run_sample_id_42998_ch323_read171_strand.fast5
m0	lemon_20160617_FN_MN17035_sequencing_run_sample_id_42998_ch323_read5286_strand.fast5
m0	lemon_20160617_FN_MN17035_sequencing_run_sample_id_42998_ch325_read10200_strand1.fast5
m0	lemon_20160617_FN_MN17035_sequencing_run_sample_id_42998_ch325_read7233_strand.fast5
m0	lemon_20160617_FN_MN17035_sequencing_run_sample_id_42998_ch325_read7664_strand.fast5
m0	lemon_20160617_FN_MN17035_sequencing_run_sample_id_42998_ch325_read7792_strand.fast5
m0	lemon_20160617_FN_MN17035_sequencing_run_sample_id_42998_ch325_read7971_strand.fast5
m0	lemon_20160617_FN_MN17035_sequencing_run_sample_id_42998_ch325_read7986_strand.fast5
m0	lemon_20160617_FN_MN17035_sequencing_run_sample_id_42998_ch325_read8132_strand.fast5
m0	lemon_20160617_FN_MN17035_sequencing_run_sample_id_42998_ch325_read9103_strand.fast5
m0	lemon_20160617_FN_MN17035_sequencing_run_sample_id_42998_ch325_read9511_strand.fast5
m0	lemon_20160617_FN_MN17035_sequencing_run_sample_id_42998_ch325_read9512_strand.fast5
m0	lemon_20160617_FN_MN17035_sequencing_run_sample_id_42998_ch325_read9630_strand.fast5
m0	lemon_20160617_FN_MN17035_sequencing_run_sample_id_42998_ch325_read9657_strand1.fast5
m0	lemon_20160617_FN_MN17035_sequencing_run_sample_id_42998_ch325_read9722_strand.fast5
m0	lemon_20160617_FN_MN17035_sequencing_run_sample_id_42998_ch327_read107_strand.fast5
m0	lemon_20160617_FN_MN17035_sequencing_run_sample_id_42998_ch327_read2485_strand.fast5
m0	lemon_20160617_FN_MN17035_sequencing_run_sample_id_42998_ch327_read443_strand.fast5
m0	lemon_20160617_FN_MN17035_sequencing_run_sample_id_42998_ch328_read270_strand1.fast5
m0	lemon_20160617_FN_MN17035_sequencing_run_sample_id_42998_ch328_read354_strand.fast5
m0	lemon_20160617_FN_MN17035_sequencing_run_sample_id_42998_ch328_read378_strand.fast5
m0	lemon_20160617_FN_MN17035_sequencing_run_sample_id_42998_ch328_read591_strand.fast5
m0	lemon_20160617_FN_MN17035_sequencing_run_sample_id_42998_ch328_read708_strand.fast5
m0	lemon_20160617_FN_MN17035_sequencing_run_sample_id_42998_ch32_read177673_strand.fast5
m0	lemon_20160617_FN_MN17035_sequencing_run_sample_id_42998_ch32_read23326_strand.fast5
m0	lemon_20160617_FN_MN17035_sequencing_run_sample_id_42998_ch330_read1003_strand.fast5
m0	lemon_20160617_FN_MN17035_sequencing_run_sample_id_42998_ch330_read1027_strand.fast5
m0	lemon_20160617_FN_MN17035_sequencing_run_sample_id_42998_ch330_read1068_strand.fast5
m0	lemon_20160617_FN_MN17035_sequencing_run_sample_id_42998_ch330_read107_strand.fast5
m0	lemon_20160617_FN_MN17035_sequencing_run_sample_id_42998_ch330_read1169_strand.fast5
m0	lemon_20160617_FN_MN17035_sequencing_run_sample_id_42998_ch330_read1220_strand.fast5
m0	lemon_20160617_FN_MN17035_sequencing_run_sample_id_42998_ch330_read2939_strand.fast5
m0	lemon_20160617_FN_MN17035_sequencing_run_sample_id_42998_ch330_read492_strand.fast5
m0	lemon_20160617_FN_MN17035_sequencing_run_sample_id_42998_ch330_read861_strand.fast5
m0	lemon_20160617_FN_MN17035_sequencing_run_sample_id_42998_ch330_read899_strand.fast5
m0	lemon_20160617_FN_MN17035_sequencing_run_sample_id_42998_ch330_read947_strand.fast5
m0	lemon_20160617_FN_MN17035_sequencing_run_sample_id_42998_ch330_read956_strand.fast5
m0	lemon_20160617_FN_MN17035_sequencing_run_sample_id_42998_ch330_read994_strand.fast5
m0	lemon_20160617_FN_MN17035_sequencing_run_sample_id_42998_ch331_read12_strand.fast5
m0	lemon_20160617_FN_MN17035_sequencing_run_sample_id_42998_ch331_read139_strand.fast5
m0	lemon_20160617_FN_MN17035_sequencing_run_sample_id_42998_ch333_read1198_strand1.fast5
m0	lemon_20160617_FN_MN17035_sequencing_run_sample_id_42998_ch333_read317_strand1.fast5
m0	lemon_20160617_FN_MN17035_sequencing_run_sample_id_42998_ch334_read1149_strand.fast5
m0	lemon_20160617_FN_MN17035_sequencing_run_sample_id_42998_ch334_read1346_strand.fast5
m0	lemon_20160617_FN_MN17035_sequencing_run_sample_id_42998_ch334_read1368_strand.fast5
m0	lemon_20160617_FN_MN17035_sequencing_run_sample_id_42998_ch334_read1395_strand.fast5
m0	lemon_20160617_FN_MN17035_sequencing_run_sample_id_42998_ch334_read13_strand.fast5
m0	lemon_20160617_FN_MN17035_sequencing_run_sample_id_42998_ch334_read271_strand.fast5
m0	lemon_20160617_FN_MN17035_sequencing_run_sample_id_42998_ch334_read379_strand.fast5
m0	lemon_20160617_FN_MN17035_sequencing_run_sample_id_42998_ch334_read407_strand.fast5
m0	lemon_20160617_FN_MN17035_sequencing_run_sample_id_42998_ch334_read830_strand.fast5
m0	lemon_20160617_FN_MN17035_sequencing_run_sample_id_42998_ch335_read10233_strand.fast5
m0	lemon_20160617_FN_MN17035_sequencing_run_sample_id_42998_ch335_read10489_strand.fast5
m0	lemon_20160617_FN_MN17035_sequencing_run_sample_id_42998_ch335_read1091_strand.fast5
m0	lemon_20160617_FN_MN17035_sequencing_run_sample_id_42998_ch335_read1252_strand.fast5
m0	lemon_20160617_FN_MN17035_sequencing_run_sample_id_42998_ch335_read410_strand.fast5
m0	lemon_20160617_FN_MN17035_sequencing_run_sample_id_42998_ch335_read731_strand.fast5
m0	lemon_20160617_FN_MN17035_sequencing_run_sample_id_42998_ch335_read843_strand.fast5
m0	lemon_20160617_FN_MN17035_sequencing_run_sample_id_42998_ch335_read905_strand.fast5
m0	lemon_20160617_FN_MN17035_sequencing_run_sample_id_42998_ch335_read9634_strand.fast5
m0	lemon_20160617_FN_MN17035_sequencing_run_sample_id_42998_ch336_read122_strand.fast5
m0	lemon_20160617_FN_MN17035_sequencing_run_sample_id_42998_ch336_read2485_strand.fast5
m0	lemon_20160617_FN_MN17035_sequencing_run_sample_id_42998_ch336_read2665_strand.fast5
m0	lemon_20160617_FN_MN17035_sequencing_run_sample_id_42998_ch336_read2723_strand1.fast5
m0	lemon_20160617_FN_MN17035_sequencing_run_sample_id_42998_ch336_read2850_strand1.fast5
m0	lemon_20160617_FN_MN17035_sequencing_run_sample_id_42998_ch336_read285_strand.fast5
m0	lemon_20160617_FN_MN17035_sequencing_run_sample_id_42998_ch336_read2924_strand.fast5
m0	lemon_20160617_FN_MN17035_sequencing_run_sample_id_42998_ch336_read3317_strand.fast5
m0	lemon_20160617_FN_MN17035_sequencing_run_sample_id_42998_ch336_read3357_strand.fast5
m0	lemon_20160617_FN_MN17035_sequencing_run_sample_id_42998_ch336_read3446_strand.fast5
m0	lemon_20160617_FN_MN17035_sequencing_run_sample_id_42998_ch336_read3542_strand.fast5
m0	lemon_20160617_FN_MN17035_sequencing_run_sample_id_42998_ch336_read3547_strand1.fast5
m0	lemon_20160617_FN_MN17035_sequencing_run_sample_id_42998_ch336_read3595_strand.fast5
m0	lemon_20160617_FN_MN17035_sequencing_run_sample_id_42998_ch336_read452_strand.fast5
m0	lemon_20160617_FN_MN17035_sequencing_run_sample_id_42998_ch336_read779_strand.fast5
m0	lemon_20160617_FN_MN17035_sequencing_run_sample_id_42998_ch336_read877_strand.fast5
m0	lemon_20160617_FN_MN17035_sequencing_run_sample_id_42998_ch337_read16_strand.fast5
m0	lemon_20160617_FN_MN17035_sequencing_run_sample_id_42998_ch337_read422_strand.fast5
m0	lemon_20160617_FN_MN17035_sequencing_run_sample_id_42998_ch338_read130_strand.fast5
m0	lemon_20160617_FN_MN17035_sequencing_run_sample_id_42998_ch338_read250_strand.fast5
m0	lemon_20160617_FN_MN17035_sequencing_run_sample_id_42998_ch338_read620_strand.fast5
m0	lemon_20160617_FN_MN17035_sequencing_run_sample_id_42998_ch338_read658_strand.fast5
m0	lemon_20160617_FN_MN17035_sequencing_run_sample_id_42998_ch339_read1133_strand.fast5
m0	lemon_20160617_FN_MN17035_sequencing_run_sample_id_42998_ch339_read1620_strand.fast5
m0	lemon_20160617_FN_MN17035_sequencing_run_sample_id_42998_ch339_read218_strand.fast5
m0	lemon_20160617_FN_MN17035_sequencing_run_sample_id_42998_ch339_read2966_strand.fast5
m0	lemon_20160617_FN_MN17035_sequencing_run_sample_id_42998_ch339_read315_strand.fast5
m0	lemon_20160617_FN_MN17035_sequencing_run_sample_id_42998_ch339_read462_strand.fast5
m0	lemon_20160617_FN_MN17035_sequencing_run_sample_id_42998_ch339_read623_strand.fast5
m0	lemon_20160617_FN_MN17035_sequencing_run_sample_id_42998_ch33_read1147_strand.fast5
m0	lemon_20160617_FN_MN17035_sequencing_run_sample_id_42998_ch33_read1170_strand.fast5
m0	lemon_20160617_FN_MN17035_sequencing_run_sample_id_42998_ch33_read1465_strand.fast5
m0	lemon_20160617_FN_MN17035_sequencing_run_sample_id_42998_ch33_read1767_strand.fast5
m0	lemon_20160617_FN_MN17035_sequencing_run_sample_id_42998_ch33_read686_strand.fast5
m0	lemon_20160617_FN_MN17035_sequencing_run_sample_id_42998_ch340_read338_strand.fast5
m0	lemon_20160617_FN_MN17035_sequencing_run_sample_id_42998_ch340_read4066_strand.fast5
m0	lemon_20160617_FN_MN17035_sequencing_run_sample_id_42998_ch340_read4119_strand.fast5
m0	lemon_20160617_FN_MN17035_sequencing_run_sample_id_42998_ch340_read4127_strand.fast5
m0	lemon_20160617_FN_MN17035_sequencing_run_sample_id_42998_ch340_read5229_strand.fast5
m0	lemon_20160617_FN_MN17035_sequencing_run_sample_id_42998_ch340_read85_strand.fast5
m0	lemon_20160617_FN_MN17035_sequencing_run_sample_id_42998_ch340_read988_strand.fast5
m0	lemon_20160617_FN_MN17035_sequencing_run_sample_id_42998_ch341_read1605_strand.fast5
m0	lemon_20160617_FN_MN17035_sequencing_run_sample_id_42998_ch341_read18120_strand1.fast5
m0	lemon_20160617_FN_MN17035_sequencing_run_sample_id_42998_ch341_read18217_strand1.fast5
m0	lemon_20160617_FN_MN17035_sequencing_run_sample_id_42998_ch341_read1869_strand.fast5
m0	lemon_20160617_FN_MN17035_sequencing_run_sample_id_42998_ch341_read18737_strand.fast5
m0	lemon_20160617_FN_MN17035_sequencing_run_sample_id_42998_ch341_read1882_strand.fast5
m0	lemon_20160617_FN_MN17035_sequencing_run_sample_id_42998_ch341_read18832_strand1.fast5
m0	lemon_20160617_FN_MN17035_sequencing_run_sample_id_42998_ch341_read18887_strand.fast5
m0	lemon_20160617_FN_MN17035_sequencing_run_sample_id_42998_ch341_read1898_strand.fast5
m0	lemon_20160617_FN_MN17035_sequencing_run_sample_id_42998_ch341_read19070_strand.fast5
m0	lemon_20160617_FN_MN17035_sequencing_run_sample_id_42998_ch341_read1913_strand.fast5
m0	lemon_20160617_FN_MN17035_sequencing_run_sample_id_42998_ch341_read19197_strand.fast5
m0	lemon_20160617_FN_MN17035_sequencing_run_sample_id_42998_ch341_read19464_strand.fast5
m0	lemon_20160617_FN_MN17035_sequencing_run_sample_id_42998_ch341_read1954_strand.fast5
m0	lemon_20160617_FN_MN17035_sequencing_run_sample_id_42998_ch341_read19555_strand.fast5
m0	lemon_20160617_FN_MN17035_sequencing_run_sample_id_42998_ch341_read2006_strand.fast5
m0	lemon_20160617_FN_MN17035_sequencing_run_sample_id_42998_ch341_read885_strand1.fast5
m0	lemon_20160617_FN_MN17035_sequencing_run_sample_id_42998_ch341_read912_strand1.fast5
m0	lemon_20160617_FN_MN17035_sequencing_run_sample_id_42998_ch343_read1161_strand1.fast5
m0	lemon_20160617_FN_MN17035_sequencing_run_sample_id_42998_ch343_read1485_strand.fast5
m0	lemon_20160617_FN_MN17035_sequencing_run_sample_id_42998_ch343_read1807_strand.fast5
m0	lemon_20160617_FN_MN17035_sequencing_run_sample_id_42998_ch343_read2295_strand1.fast5
m0	lemon_20160617_FN_MN17035_sequencing_run_sample_id_42998_ch343_read2335_strand.fast5
m0	lemon_20160617_FN_MN17035_sequencing_run_sample_id_42998_ch343_read2356_strand.fast5
m0	lemon_20160617_FN_MN17035_sequencing_run_sample_id_42998_ch343_read2455_strand1.fast5
m0	lemon_20160617_FN_MN17035_sequencing_run_sample_id_42998_ch343_read2517_strand.fast5
m0	lemon_20160617_FN_MN17035_sequencing_run_sample_id_42998_ch343_read8345_strand.fast5
m0	lemon_20160617_FN_MN17035_sequencing_run_sample_id_42998_ch344_read1886_strand.fast5
m0	lemon_20160617_FN_MN17035_sequencing_run_sample_id_42998_ch344_read1898_strand.fast5
m0	lemon_20160617_FN_MN17035_sequencing_run_sample_id_42998_ch344_read2046_strand.fast5
m0	lemon_20160617_FN_MN17035_sequencing_run_sample_id_42998_ch344_read430_strand.fast5
m0	lemon_20160617_FN_MN17035_sequencing_run_sample_id_42998_ch344_read910_strand.fast5
m0	lemon_20160617_FN_MN17035_sequencing_run_sample_id_42998_ch345_read103_strand.fast5
m0	lemon_20160617_FN_MN17035_sequencing_run_sample_id_42998_ch345_read256_strand.fast5
m0	lemon_20160617_FN_MN17035_sequencing_run_sample_id_42998_ch345_read540_strand.fast5
m0	lemon_20160617_FN_MN17035_sequencing_run_sample_id_42998_ch345_read694_strand.fast5
m0	lemon_20160617_FN_MN17035_sequencing_run_sample_id_42998_ch346_read423_strand.fast5
m0	lemon_20160617_FN_MN17035_sequencing_run_sample_id_42998_ch346_read426_strand.fast5
m0	lemon_20160617_FN_MN17035_sequencing_run_sample_id_42998_ch346_read594_strand.fast5
m0	lemon_20160617_FN_MN17035_sequencing_run_sample_id_42998_ch346_read802_strand.fast5
m0	lemon_20160617_FN_MN17035_sequencing_run_sample_id_42998_ch346_read875_strand.fast5
m0	lemon_20160617_FN_MN17035_sequencing_run_sample_id_42998_ch347_read1024_strand.fast5
m0	lemon_20160617_FN_MN17035_sequencing_run_sample_id_42998_ch347_read1054_strand.fast5
m0	lemon_20160617_FN_MN17035_sequencing_run_sample_id_42998_ch347_read1303_strand.fast5
m0	lemon_20160617_FN_MN17035_sequencing_run_sample_id_42998_ch347_read1431_strand.fast5
m0	lemon_20160617_FN_MN17035_sequencing_run_sample_id_42998_ch347_read253_strand1.fast5
m0	lemon_20160617_FN_MN17035_sequencing_run_sample_id_42998_ch347_read263_strand.fast5
m0	lemon_20160617_FN_MN17035_sequencing_run_sample_id_42998_ch347_read402_strand.fast5
m0	lemon_20160617_FN_MN17035_sequencing_run_sample_id_42998_ch347_read420_strand.fast5
m0	lemon_20160617_FN_MN17035_sequencing_run_sample_id_42998_ch347_read608_strand.fast5
m0	lemon_20160617_FN_MN17035_sequencing_run_sample_id_42998_ch347_read875_strand.fast5
m0	lemon_20160617_FN_MN17035_sequencing_run_sample_id_42998_ch34_read512_strand.fast5
m0	lemon_20160617_FN_MN17035_sequencing_run_sample_id_42998_ch34_read709_strand.fast5
m0	lemon_20160617_FN_MN17035_sequencing_run_sample_id_42998_ch34_read767_strand.fast5
m0	lemon_20160617_FN_MN17035_sequencing_run_sample_id_42998_ch34_read772_strand.fast5
m0	lemon_20160617_FN_MN17035_sequencing_run_sample_id_42998_ch34_read846_strand1.fast5
m0	lemon_20160617_FN_MN17035_sequencing_run_sample_id_42998_ch351_read147_strand1.fast5
m0	lemon_20160617_FN_MN17035_sequencing_run_sample_id_42998_ch351_read419_strand.fast5
m0	lemon_20160617_FN_MN17035_sequencing_run_sample_id_42998_ch351_read4615_strand.fast5
m0	lemon_20160617_FN_MN17035_sequencing_run_sample_id_42998_ch351_read489_strand.fast5
m0	lemon_20160617_FN_MN17035_sequencing_run_sample_id_42998_ch352_read1168_strand.fast5
m0	lemon_20160617_FN_MN17035_sequencing_run_sample_id_42998_ch352_read1374_strand.fast5
m0	lemon_20160617_FN_MN17035_sequencing_run_sample_id_42998_ch352_read1420_strand.fast5
m0	lemon_20160617_FN_MN17035_sequencing_run_sample_id_42998_ch352_read1514_strand.fast5
m0	lemon_20160617_FN_MN17035_sequencing_run_sample_id_42998_ch352_read1526_strand.fast5
m0	lemon_20160617_FN_MN17035_sequencing_run_sample_id_42998_ch352_read1580_strand.fast5
m0	lemon_20160617_FN_MN17035_sequencing_run_sample_id_42998_ch352_read1620_strand.fast5
m0	lemon_20160617_FN_MN17035_sequencing_run_sample_id_42998_ch352_read1707_strand.fast5
m0	lemon_20160617_FN_MN17035_sequencing_run_sample_id_42998_ch352_read1745_strand.fast5
m0	lemon_20160617_FN_MN17035_sequencing_run_sample_id_42998_ch352_read1762_strand.fast5
m0	lemon_20160617_FN_MN17035_sequencing_run_sample_id_42998_ch352_read1993_strand.fast5
m0	lemon_20160617_FN_MN17035_sequencing_run_sample_id_42998_ch352_read2158_strand.fast5
m0	lemon_20160617_FN_MN17035_sequencing_run_sample_id_42998_ch352_read2212_strand.fast5
m0	lemon_20160617_FN_MN17035_sequencing_run_sample_id_42998_ch352_read2322_strand.fast5
m0	lemon_20160617_FN_MN17035_sequencing_run_sample_id_42998_ch352_read2363_strand.fast5
m0	lemon_20160617_FN_MN17035_sequencing_run_sample_id_42998_ch352_read866_strand.fast5
m0	lemon_20160617_FN_MN17035_sequencing_run_sample_id_42998_ch352_read909_strand.fast5
m0	lemon_20160617_FN_MN17035_sequencing_run_sample_id_42998_ch353_read11767_strand.fast5
m0	lemon_20160617_FN_MN17035_sequencing_run_sample_id_42998_ch353_read12737_strand.fast5
m0	lemon_20160617_FN_MN17035_sequencing_run_sample_id_42998_ch353_read14144_strand.fast5
m0	lemon_20160617_FN_MN17035_sequencing_run_sample_id_42998_ch353_read15178_strand.fast5
m0	lemon_20160617_FN_MN17035_sequencing_run_sample_id_42998_ch353_read15930_strand.fast5
m0	lemon_20160617_FN_MN17035_sequencing_run_sample_id_42998_ch353_read16131_strand.fast5
m0	lemon_20160617_FN_MN17035_sequencing_run_sample_id_42998_ch353_read24446_strand.fast5
m0	lemon_20160617_FN_MN17035_sequencing_run_sample_id_42998_ch353_read24717_strand.fast5
m0	lemon_20160617_FN_MN17035_sequencing_run_sample_id_42998_ch353_read24926_strand.fast5
m0	lemon_20160617_FN_MN17035_sequencing_run_sample_id_42998_ch353_read25023_strand.fast5
m0	lemon_20160617_FN_MN17035_sequencing_run_sample_id_42998_ch353_read9189_strand.fast5
m0	lemon_20160617_FN_MN17035_sequencing_run_sample_id_42998_ch353_read9273_strand.fast5
m0	lemon_20160617_FN_MN17035_sequencing_run_sample_id_42998_ch354_read484_strand.fast5
m0	lemon_20160617_FN_MN17035_sequencing_run_sample_id_42998_ch355_read1040_strand.fast5
m0	lemon_20160617_FN_MN17035_sequencing_run_sample_id_42998_ch355_read1198_strand.fast5
m0	lemon_20160617_FN_MN17035_sequencing_run_sample_id_42998_ch355_read1277_strand.fast5
m0	lemon_20160617_FN_MN17035_sequencing_run_sample_id_42998_ch355_read1284_strand.fast5
m0	lemon_20160617_FN_MN17035_sequencing_run_sample_id_42998_ch355_read1386_strand.fast5
m0	lemon_20160617_FN_MN17035_sequencing_run_sample_id_42998_ch355_read1513_strand.fast5
m0	lemon_20160617_FN_MN17035_sequencing_run_sample_id_42998_ch355_read344_strand.fast5
m0	lemon_20160617_FN_MN17035_sequencing_run_sample_id_42998_ch355_read425_strand.fast5
m0	lemon_20160617_FN_MN17035_sequencing_run_sample_id_42998_ch355_read439_strand.fast5
m0	lemon_20160617_FN_MN17035_sequencing_run_sample_id_42998_ch355_read529_strand.fast5
m0	lemon_20160617_FN_MN17035_sequencing_run_sample_id_42998_ch355_read999_strand.fast5
m0	lemon_20160617_FN_MN17035_sequencing_run_sample_id_42998_ch356_read1099_strand.fast5
m0	lemon_20160617_FN_MN17035_sequencing_run_sample_id_42998_ch356_read1174_strand.fast5
m0	lemon_20160617_FN_MN17035_sequencing_run_sample_id_42998_ch356_read1440_strand.fast5
m0	lemon_20160617_FN_MN17035_sequencing_run_sample_id_42998_ch356_read1491_strand.fast5
m0	lemon_20160617_FN_MN17035_sequencing_run_sample_id_42998_ch356_read1540_strand.fast5
m0	lemon_20160617_FN_MN17035_sequencing_run_sample_id_42998_ch356_read1684_strand.fast5
m0	lemon_20160617_FN_MN17035_sequencing_run_sample_id_42998_ch356_read179_strand.fast5
m0	lemon_20160617_FN_MN17035_sequencing_run_sample_id_42998_ch356_read1928_strand.fast5
m0	lemon_20160617_FN_MN17035_sequencing_run_sample_id_42998_ch356_read202_strand.fast5
m0	lemon_20160617_FN_MN17035_sequencing_run_sample_id_42998_ch356_read2089_strand.fast5
m0	lemon_20160617_FN_MN17035_sequencing_run_sample_id_42998_ch356_read2221_strand.fast5
m0	lemon_20160617_FN_MN17035_sequencing_run_sample_id_42998_ch356_read241_strand.fast5
m0	lemon_20160617_FN_MN17035_sequencing_run_sample_id_42998_ch356_read421_strand.fast5
m0	lemon_20160617_FN_MN17035_sequencing_run_sample_id_42998_ch356_read66_strand.fast5
m0	lemon_20160617_FN_MN17035_sequencing_run_sample_id_42998_ch356_read676_strand.fast5
m0	lemon_20160617_FN_MN17035_sequencing_run_sample_id_42998_ch356_read888_strand.fast5
m0	lemon_20160617_FN_MN17035_sequencing_run_sample_id_42998_ch356_read922_strand.fast5
m0	lemon_20160617_FN_MN17035_sequencing_run_sample_id_42998_ch356_read960_strand.fast5
m0	lemon_20160617_FN_MN17035_sequencing_run_sample_id_42998_ch358_read2445_strand.fast5
m0	lemon_20160617_FN_MN17035_sequencing_run_sample_id_42998_ch359_read2007_strand.fast5
m0	lemon_20160617_FN_MN17035_sequencing_run_sample_id_42998_ch359_read2745_strand1.fast5
m0	lemon_20160617_FN_MN17035_sequencing_run_sample_id_42998_ch359_read3955_strand.fast5
m0	lemon_20160617_FN_MN17035_sequencing_run_sample_id_42998_ch359_read993_strand.fast5
m0	lemon_20160617_FN_MN17035_sequencing_run_sample_id_42998_ch35_read174_strand.fast5
m0	lemon_20160617_FN_MN17035_sequencing_run_sample_id_42998_ch35_read270_strand.fast5
m0	lemon_20160617_FN_MN17035_sequencing_run_sample_id_42998_ch35_read339_strand.fast5
m0	lemon_20160617_FN_MN17035_sequencing_run_sample_id_42998_ch35_read4037_strand.fast5
m0	lemon_20160617_FN_MN17035_sequencing_run_sample_id_42998_ch35_read4417_strand.fast5
m0	lemon_20160617_FN_MN17035_sequencing_run_sample_id_42998_ch35_read4995_strand.fast5
m0	lemon_20160617_FN_MN17035_sequencing_run_sample_id_42998_ch35_read5149_strand.fast5
m0	lemon_20160617_FN_MN17035_sequencing_run_sample_id_42998_ch35_read608_strand.fast5
m0	lemon_20160617_FN_MN17035_sequencing_run_sample_id_42998_ch35_read625_strand.fast5
m0	lemon_20160617_FN_MN17035_sequencing_run_sample_id_42998_ch35_read686_strand.fast5
m0	lemon_20160617_FN_MN17035_sequencing_run_sample_id_42998_ch35_read720_strand.fast5
m0	lemon_20160617_FN_MN17035_sequencing_run_sample_id_42998_ch35_read734_strand.fast5
m0	lemon_20160617_FN_MN17035_sequencing_run_sample_id_42998_ch35_read842_strand.fast5
m0	lemon_20160617_FN_MN17035_sequencing_run_sample_id_42998_ch35_read876_strand.fast5
m0	lemon_20160617_FN_MN17035_sequencing_run_sample_id_42998_ch360_read1023_strand.fast5
m0	lemon_20160617_FN_MN17035_sequencing_run_sample_id_42998_ch360_read1027_strand.fast5
m0	lemon_20160617_FN_MN17035_sequencing_run_sample_id_42998_ch360_read1104_strand.fast5
m0	lemon_20160617_FN_MN17035_sequencing_run_sample_id_42998_ch360_read1127_strand.fast5
m0	lemon_20160617_FN_MN17035_sequencing_run_sample_id_42998_ch360_read1153_strand.fast5
m0	lemon_20160617_FN_MN17035_sequencing_run_sample_id_42998_ch360_read1189_strand.fast5
m0	lemon_20160617_FN_MN17035_sequencing_run_sample_id_42998_ch360_read1663_strand.fast5
m0	lemon_20160617_FN_MN17035_sequencing_run_sample_id_42998_ch360_read1704_strand.fast5
m0	lemon_20160617_FN_MN17035_sequencing_run_sample_id_42998_ch360_read1732_strand.fast5
m0	lemon_20160617_FN_MN17035_sequencing_run_sample_id_42998_ch360_read1821_strand.fast5
m0	lemon_20160617_FN_MN17035_sequencing_run_sample_id_42998_ch360_read2061_strand.fast5
m0	lemon_20160617_FN_MN17035_sequencing_run_sample_id_42998_ch360_read2331_strand.fast5
m0	lemon_20160617_FN_MN17035_sequencing_run_sample_id_42998_ch360_read396_strand.fast5
m0	lemon_20160617_FN_MN17035_sequencing_run_sample_id_42998_ch360_read956_strand.fast5
m0	lemon_20160617_FN_MN17035_sequencing_run_sample_id_42998_ch361_read5484_strand.fast5
m0	lemon_20160617_FN_MN17035_sequencing_run_sample_id_42998_ch362_read1415_strand.fast5
m0	lemon_20160617_FN_MN17035_sequencing_run_sample_id_42998_ch362_read1512_strand.fast5
m0	lemon_20160617_FN_MN17035_sequencing_run_sample_id_42998_ch362_read1576_strand1.fast5
m0	lemon_20160617_FN_MN17035_sequencing_run_sample_id_42998_ch362_read1823_strand.fast5
m0	lemon_20160617_FN_MN17035_sequencing_run_sample_id_42998_ch362_read1931_strand.fast5
m0	lemon_20160617_FN_MN17035_sequencing_run_sample_id_42998_ch362_read2009_strand.fast5
m0	lemon_20160617_FN_MN17035_sequencing_run_sample_id_42998_ch362_read2172_strand.fast5
m0	lemon_20160617_FN_MN17035_sequencing_run_sample_id_42998_ch362_read2263_strand.fast5
m0	lemon_20160617_FN_MN17035_sequencing_run_sample_id_42998_ch362_read2461_strand.fast5
m0	lemon_20160617_FN_MN17035_sequencing_run_sample_id_42998_ch362_read2628_strand.fast5
m0	lemon_20160617_FN_MN17035_sequencing_run_sample_id_42998_ch362_read2863_strand.fast5
m0	lemon_20160617_FN_MN17035_sequencing_run_sample_id_42998_ch362_read2938_strand.fast5
m0	lemon_20160617_FN_MN17035_sequencing_run_sample_id_42998_ch363_read295_strand.fast5
m0	lemon_20160617_FN_MN17035_sequencing_run_sample_id_42998_ch363_read369_strand.fast5
m0	lemon_20160617_FN_MN17035_sequencing_run_sample_id_42998_ch364_read223_strand.fast5
m0	lemon_20160617_FN_MN17035_sequencing_run_sample_id_42998_ch364_read5550_strand1.fast5
m0	lemon_20160617_FN_MN17035_sequencing_run_sample_id_42998_ch364_read5795_strand1.fast5
m0	lemon_20160617_FN_MN17035_sequencing_run_sample_id_42998_ch364_read5918_strand.fast5
m0	lemon_20160617_FN_MN17035_sequencing_run_sample_id_42998_ch364_read888_strand1.fast5
m0	lemon_20160617_FN_MN17035_sequencing_run_sample_id_42998_ch365_read1131_strand.fast5
m0	lemon_20160617_FN_MN17035_sequencing_run_sample_id_42998_ch365_read1627_strand.fast5
m0	lemon_20160617_FN_MN17035_sequencing_run_sample_id_42998_ch365_read1750_strand.fast5
m0	lemon_20160617_FN_MN17035_sequencing_run_sample_id_42998_ch365_read2370_strand1.fast5
m0	lemon_20160617_FN_MN17035_sequencing_run_sample_id_42998_ch365_read2442_strand.fast5
m0	lemon_20160617_FN_MN17035_sequencing_run_sample_id_42998_ch365_read2527_strand.fast5
m0	lemon_20160617_FN_MN17035_sequencing_run_sample_id_42998_ch365_read442_strand.fast5
[truncated: 35,518 more rows]
