# Supplementary material for: Systematic benchmarking of tools for CpG methylation detection from nanopore sequencing
Source: Nat Commun. 2021 Jun 8;12:3438. doi: 10.1038/s41467-021-23778-6 (PMC8187371; doi:10.1038/s41467-021-23778-6)
Supplement: Supplementary file 4 — Supplementary Data 1-13 [file 41467_2021_23778_MOESM4_ESM.zip › Source data/Supplementary_data_13.xlsx]

## Sheet: Sheet1
Chr	Pos	8mer	Method	Abs_diff	GC_content	GC_bin
chr11	67577048	ACACGTGT	Nanopolish	0.383333	0.5	26-50%
chr11	67577099	GGCCGGGT	Nanopolish	0.065	0.875	76-100%
chr11	67577196	CAGCGCCC	Nanopolish	0.0204167	0.875	76-100%
chr11	67577224	TGGCGGGG	Nanopolish	0.130926	0.875	76-100%
chr11	67577230	GGGCGGAG	Nanopolish	0.115926	0.875	76-100%
chr11	67577268	ATCCGGGA	Nanopolish	0.0217391	0.625	51-75%
chr11	67577363	AGCCGAGG	Nanopolish	0.109516	0.75	51-75%
chr11	67577376	CTTCGGGA	Nanopolish	0.484318	0.625	51-75%
chr11	67577465	ACTCGCTG	Nanopolish	0.0888158	0.625	51-75%
chr11	67577472	GTGCGTGA	Nanopolish	0.0888158	0.625	51-75%
chr11	67577487	TCTCGTTG	Nanopolish	0.161184	0.5	26-50%
chr11	67577604	GCCCGGCC	Nanopolish	0.0135714	1	76-100%
chr11	67577618	CTGCGCTC	Nanopolish	0.189076	0.75	51-75%
chr11	67577664	TGCCGCGA	Nanopolish	0.0714286	0.75	51-75%
chr11	67577666	CCGCGAGG	Nanopolish	0.0714286	0.875	76-100%
chr11	67577677	GGGCGCTT	Nanopolish	0.0466531	0.75	51-75%
chr11	67577693	TATCGCTT	Nanopolish	0.0108824	0.375	26-50%
chr11	67577735	TTCCGGGC	Nanopolish	0.0147059	0.75	51-75%
chr11	67577767	GGCCGCCA	Nanopolish	0.0332773	0.875	76-100%
chr11	67577897	CACCGTCA	Nanopolish	0.102308	0.625	51-75%
chr11	67577920	CACCGAGT	Nanopolish	0.0825	0.625	51-75%
chr11	67578133	CCACGCCG	Nanopolish	0.0662393	0.875	76-100%
chr11	67578184	TTCCGTGC	Nanopolish	0.666667	0.625	51-75%
chr11	67578213	CCCCGGCT	Nanopolish	0.190714	0.875	76-100%
chr11	67578236	TGACGGAG	Nanopolish	0.355	0.625	51-75%
chr11	67578354	GCTCGGGA	Nanopolish	0.01875	0.75	51-75%
chr11	67578406	GAGCGTCC	Nanopolish	0.277745	0.75	51-75%
chr11	67578463	CTGCGCCT	Nanopolish	0.254955	0.75	51-75%
chr11	67578616	TGCCGAGA	Nanopolish	0.0151515	0.625	51-75%
chr11	67578632	AGGCGCTG	Nanopolish	0.0535714	0.75	51-75%
chr11	67578688	GGTCGAAT	Nanopolish	0.24381	0.5	26-50%
chr11	67578804	GGCCGGGC	Nanopolish	0.0105882	1	76-100%
chr11	67578810	GCACGGTG	Nanopolish	0.0344118	0.75	51-75%
chr11	67578878	GATCGAGA	Nanopolish	0.115385	0.5	26-50%
chr11	67578909	CCCCGTCT	Nanopolish	0.0714286	0.75	51-75%
chr11	67578950	TGGCGGGC	Nanopolish	0.0297619	0.875	76-100%
chr11	67579006	ACCCGGGA	Nanopolish	0.0554545	0.75	51-75%
chr11	67579306	TTTCGTTG	Nanopolish	0.198942	0.375	26-50%
chr11	67579395	AGACGTCG	Nanopolish	0.5125	0.625	51-75%
chr11	67579398	CGTCGCCC	Nanopolish	0.5125	0.875	76-100%
chr11	67579627	AACCGAAG	Nanopolish	0.0555556	0.5	26-50%
chr11	67579692	GGGCGGGC	Nanopolish	0.0208333	1	76-100%
chr11	67579787	GTTCGGAA	Nanopolish	0.458333	0.5	26-50%
chr11	67579910	ACCCGAGA	Nanopolish	0.25	0.625	51-75%
chr11	67580124	AATCGAAG	Nanopolish	0.292105	0.375	26-50%
chr11	67580158	ATACGAGG	Nanopolish	0.208333	0.5	26-50%
chr11	67580253	CATCGAAG	Nanopolish	0.017037	0.5	26-50%
chr11	67580266	AGGCGCAG	Nanopolish	0.0436842	0.75	51-75%
chr11	67580278	TCACGCCT	Nanopolish	0.382778	0.625	51-75%
chr11	67580306	GCCCGAGG	Nanopolish	0.424286	0.875	76-100%
chr11	67580655	AGACGGAG	Nanopolish	0.17119	0.625	51-75%
chr11	67580730	GACCGAAG	Nanopolish	0.075	0.625	51-75%
chr11	67580991	ATTCGAGA	Nanopolish	0.385965	0.375	26-50%
chr11	67581047	CTGCGGCA	Nanopolish	0.105	0.75	51-75%
chr11	67581081	CCCCGAAC	Nanopolish	0.008125	0.75	51-75%
chr11	67581085	GAACGGAG	Nanopolish	0.016875	0.625	51-75%
chr11	67581234	TGTCGCCT	Nanopolish	0.016129	0.625	51-75%
chr11	67581258	CTGCGTTA	Nanopolish	0.230415	0.5	26-50%
chr11	67581427	TACCGCAA	Nanopolish	0	0.5	26-50%
chr11	67581519	GGCCGGGC	Nanopolish	0.03	1	76-100%
chr11	67581584	ACACGCCC	Nanopolish	0.354683	0.75	51-75%
chr11	67581686	GTGCGTGC	Nanopolish	0.115556	0.75	51-75%
chr11	67581728	TTTCGCCG	Nanopolish	0.0595238	0.625	51-75%
chr11	67581731	CGCCGTGA	Nanopolish	0.0595238	0.75	51-75%
chr11	67581759	TGTCGCCC	Nanopolish	0.0153509	0.75	51-75%
chr11	67581799	GTTCGTGC	Nanopolish	0.212143	0.625	51-75%
chr11	67581838	ACTCGCTG	Nanopolish	0.548333	0.625	51-75%
chr11	67581849	TTACGGCT	Nanopolish	0.132414	0.5	26-50%
chr11	67581866	TCACGGAA	Nanopolish	0.323529	0.5	26-50%
chr11	67581903	ACCCGGCT	Nanopolish	0.282258	0.75	51-75%
chr11	67581956	AGCCGACA	Nanopolish	0.0242045	0.625	51-75%
chr11	67581986	CCACGTGA	Nanopolish	0.138333	0.625	51-75%
chr11	67582119	ACTCGTGT	Nanopolish	0.0523148	0.5	26-50%
chr11	67582127	CTTCGGTG	Nanopolish	0.447685	0.625	51-75%
chr11	67582170	TGCCGAGT	Nanopolish	0.452359	0.625	51-75%
chr11	67582682	GAACGTGA	Nanopolish	0.221719	0.5	26-50%
chr11	67582952	TGGCGCAC	Nanopolish	0.140714	0.75	51-75%
chr11	67583020	GGACGGCC	Nanopolish	0.271762	0.875	76-100%
chr11	67583028	AGGCGTGG	Nanopolish	0.111762	0.75	51-75%
chr11	67583040	TCACGCCT	Nanopolish	0.160088	0.625	51-75%
chr11	67583100	GTTCGAGA	Nanopolish	0.204762	0.5	26-50%
chr11	67583111	GCCCGGCC	Nanopolish	0.519608	1	76-100%
chr11	67583131	CCCCGTCT	Nanopolish	0.358621	0.75	51-75%
chr11	67583192	ACTCGGGA	Nanopolish	0.0625	0.625	51-75%
chr11	67583221	ACCCGAGA	Nanopolish	0.195238	0.625	51-75%
chr11	67583228	AGGCGGAG	Nanopolish	0.165238	0.75	51-75%
chr11	67583245	AGCCGCCG	Nanopolish	0.55	0.875	76-100%
chr11	67583248	CGCCGAGA	Nanopolish	0.55	0.75	51-75%
chr11	67583254	GATCGCGC	Nanopolish	0.55	0.75	51-75%
chr11	67583256	TCGCGCCA	Nanopolish	0.55	0.75	51-75%
chr11	67583284	CAGCGTGA	Nanopolish	0.307692	0.625	51-75%
chr11	67583294	CTACGTCA	Nanopolish	0.307692	0.5	26-50%
chr11	67583907	ACCCGCAG	Nanopolish	0.0902778	0.75	51-75%
chr11	67583985	GGACGTCC	Nanopolish	0.0428571	0.75	51-75%
chr11	67583997	TGCCGTTA	Nanopolish	0.03125	0.5	26-50%
chr11	67584003	TAGCGGCT	Nanopolish	0.03125	0.625	51-75%
chr11	67584137	TGCCGCCC	Nanopolish	0.0104167	0.875	76-100%
chr11	67584147	CACCGTGG	Nanopolish	0.0104167	0.75	51-75%
chr11	67584166	GTTCGAGG	Nanopolish	0.0384615	0.625	51-75%
chr11	67584267	CTCCGTCG	Nanopolish	0.178571	0.75	51-75%
chr11	67584270	CGTCGTGT	Nanopolish	0.0535714	0.625	51-75%
chr11	67584355	CTTCGGAG	Nanopolish	0.0294118	0.625	51-75%
chr11	67584413	CTGCGAGG	Nanopolish	0.0657895	0.75	51-75%
chr11	67584418	AGGCGGAG	Nanopolish	0.0657895	0.75	51-75%
chr11	67584424	AGTCGGCC	Nanopolish	0.0657895	0.75	51-75%
chr11	67584443	TCTCGTAC	Nanopolish	0.0227273	0.5	26-50%
chr11	67584539	AGACGTGG	Nanopolish	0.0825893	0.625	51-75%
chr11	67584633	GATCGGGG	Nanopolish	0.501136	0.75	51-75%
chr11	67584640	GGACGCCC	Nanopolish	0.376136	0.875	76-100%
chr11	67584751	CTGCGTCA	Nanopolish	0.262121	0.625	51-75%
chr11	67584763	GGCCGCAC	Nanopolish	0.000337838	0.875	76-100%
chr11	67585190	TGACGGCG	Nanopolish	0.250845	0.75	51-75%
chr11	67585206	CTCCGCTG	Nanopolish	0.355556	0.75	51-75%
chr11	67585452	TAACGGGT	Nanopolish	0.1	0.5	26-50%
chr11	67585465	GGGCGAGT	Nanopolish	0.0151515	0.75	51-75%
chr11	67585520	TGGCGAGG	Nanopolish	0.721513	0.75	51-75%
chr11	67585561	TGTCGCCA	Nanopolish	0.291667	0.625	51-75%
chr11	67585658	CAGCGTGT	Nanopolish	0.0104167	0.625	51-75%
chr11	67585666	GTGCGCGT	Nanopolish	0.0104167	0.75	51-75%
chr11	67585668	GCGCGTGC	Nanopolish	0.0104167	0.875	76-100%
chr11	67585672	GTGCGTGT	Nanopolish	0.00458333	0.625	51-75%
chr11	67585702	GTACGCTT	Nanopolish	0.00508945	0.5	26-50%
chr11	67586043	AGACGGGG	Nanopolish	0.475769	0.75	51-75%
chr11	67586108	AGGCGGGC	Nanopolish	0.177083	0.875	76-100%
chr11	67586243	CCTCGCCA	Nanopolish	0.0238095	0.75	51-75%
chr11	67586397	CTTCGCTG	Nanopolish	0.1	0.625	51-75%
chr11	67586491	GGGCGCCT	Nanopolish	0.0102041	0.875	76-100%
chr11	67586503	GCCCGGCC	Nanopolish	0.65	1	76-100%
chr11	67586597	GAGCGGGA	Nanopolish	0.0202632	0.75	51-75%
chr11	67586935	GCACGTGC	Nanopolish	0.257037	0.75	51-75%
chr11	67587479	AATCGCTC	Nanopolish	0.153846	0.5	26-50%
chr11	67587938	ACTCGCCT	Nanopolish	0.0111111	0.625	51-75%
chr11	67587971	AGGCGTGA	Nanopolish	0.03125	0.625	51-75%
chr11	67587981	CACCGCAC	Nanopolish	0.01125	0.75	51-75%
chr11	67587997	ATACGCTA	Nanopolish	0.166667	0.375	26-50%
chr11	67588355	GCACGCTG	Nanopolish	0.00214286	0.75	51-75%
chr11	67588576	TGTCGCCC	Nanopolish	0.229091	0.75	51-75%
chr11	67588785	ACTCGCCT	Nanopolish	0.0318605	0.625	51-75%
chr11	67588790	CCTCGGCC	Nanopolish	0.0581395	0.875	76-100%
chr11	67588818	AGGCGTAA	Nanopolish	0.0628328	0.5	26-50%
chr11	67588865	AGGCGAGC	Nanopolish	0.0108696	0.75	51-75%
chr11	67588991	ACTCGGGA	Nanopolish	0.02	0.625	51-75%
chr11	67589055	TGACGCCT	Nanopolish	0.0580726	0.625	51-75%
chr11	67589139	AATCGTGG	Nanopolish	0.11	0.5	26-50%
chr11	67589151	AGGCGAAT	Nanopolish	0.154088	0.5	26-50%
chr11	67589318	CCACGTGG	Nanopolish	0.214167	0.75	51-75%
chr11	67589397	AATCGAGT	Nanopolish	0.0814286	0.375	26-50%
chr11	67589416	AGCCGATC	Nanopolish	0.055	0.625	51-75%
chr11	67589862	TGACGATG	Nanopolish	0.358289	0.5	26-50%
chr11	67589994	GTCCGGCA	Nanopolish	0.118095	0.75	51-75%
chr11	67590199	GACCGGGT	Nanopolish	0	0.75	51-75%
chr11	67590215	TCACGCCT	Nanopolish	0.166667	0.625	51-75%
chr11	67590243	GGCCGAGG	Nanopolish	0.0275	0.875	76-100%
chr11	67590259	TCACGAGG	Nanopolish	0.254286	0.625	51-75%
chr11	67590334	AGCCGGGT	Nanopolish	0.299286	0.75	51-75%
chr11	67590394	TGGCGTGA	Nanopolish	0.102121	0.625	51-75%
chr11	67590426	AGCCGAGA	Nanopolish	0.0125	0.625	51-75%
chr11	67590464	AAGCGAGA	Nanopolish	0.0245455	0.5	26-50%
chr11	67590472	CTCCGTCT	Nanopolish	0.0454545	0.625	51-75%
chr11	67590489	AATCGATG	Nanopolish	0.116042	0.375	26-50%
chr11	67590535	ACACGAGA	Nanopolish	0.783571	0.5	26-50%
chr11	67590713	GATCGACA	Nanopolish	0.35447	0.5	26-50%
chr11	67590892	GCACGGTG	Nanopolish	0	0.75	51-75%
chr11	67590902	TCACGCCT	Nanopolish	0	0.625	51-75%
chr11	67590930	GGCCGAGG	Nanopolish	0	0.875	76-100%
chr11	67591020	ACCCGGGC	Nanopolish	0.0457843	0.875	76-100%
chr11	67591036	GCACGCTT	Nanopolish	0.131486	0.625	51-75%
chr11	67591078	AATCGCTT	Nanopolish	0.0715385	0.375	26-50%
chr11	67591118	GATCGCAC	Nanopolish	0.229167	0.625	51-75%
chr11	67591253	AGTCGAGC	Nanopolish	0.075	0.625	51-75%
chr11	67591262	ATCCGCTT	Nanopolish	0	0.5	26-50%
chr11	67591277	AGCCGTGA	Nanopolish	0.0238095	0.625	51-75%
chr11	67591392	GGCCGGGC	Nanopolish	0.166667	1	76-100%
chr11	67591481	GTTCGAGA	Nanopolish	0.0416667	0.5	26-50%
chr11	67591614	AGGCGGAG	Nanopolish	0.053871	0.75	51-75%
chr11	67591661	AGGCGACA	Nanopolish	0.0714286	0.625	51-75%
chr11	67591849	AACCGAGT	Nanopolish	0.183704	0.5	26-50%
chr11	67591906	CTTCGGTG	Nanopolish	0.147293	0.625	51-75%
chr11	67592032	GTACGTGA	Nanopolish	0.0259091	0.5	26-50%
chr11	67592441	GGCCGAGG	Nanopolish	0.0102619	0.875	76-100%
chr11	67592450	AGACGGAT	Nanopolish	0.0197381	0.5	26-50%
chr11	67592465	GGCCGGGA	Nanopolish	0.0185185	0.875	76-100%
chr11	67592473	GTTCGATA	Nanopolish	0.0185185	0.375	26-50%
chr11	67592496	TGGCGAAA	Nanopolish	0	0.5	26-50%
chr11	67592503	ACCCGTCT	Nanopolish	0	0.625	51-75%
chr11	67592607	AGGCGGAG	Nanopolish	0.0127778	0.75	51-75%
chr11	67592630	GATCGCGC	Nanopolish	0.282105	0.75	51-75%
chr11	67592632	TCGCGCCA	Nanopolish	0.157895	0.75	51-75%
chr11	67592654	GAGCGACA	Nanopolish	0	0.625	51-75%
chr11	67592792	ATACGTTA	Nanopolish	0.00489011	0.25	0-25%
chr11	67593027	CCCCGCTG	Nanopolish	0.1	0.875	76-100%
chr11	67593422	GCCCGGCC	Nanopolish	0.02	1	76-100%
chr11	67593433	CTCCGCCT	Nanopolish	0.0636364	0.75	51-75%
chr11	67593461	TGCCGGCA	Nanopolish	0.276324	0.75	51-75%
chr11	67593472	TGGCGTCT	Nanopolish	0.0261538	0.625	51-75%
chr11	67593479	TGTCGTGT	Nanopolish	0.0888462	0.5	26-50%
chr11	67593554	GGACGCAA	Nanopolish	0	0.625	51-75%
chr11	67593703	TGTCGACC	Nanopolish	0.214646	0.625	51-75%
chr11	67593993	CAACGTCC	Nanopolish	0.0532609	0.625	51-75%
chr11	67594037	CCACGTCC	Nanopolish	0.353571	0.75	51-75%
chr12	25238366	GACCGTGG	Nanopolish	0.0633333	0.75	51-75%
chr12	25238522	TAACGGTA	Nanopolish	0.160347	0.375	26-50%
chr12	25239025	AGGCGCAC	Nanopolish	0.045	0.75	51-75%
chr12	25239621	CTGCGGGA	Nanopolish	0.181538	0.75	51-75%
chr12	25239697	AAACGGTC	Nanopolish	0.378299	0.5	26-50%
chr12	25239725	AGGCGGGC	Nanopolish	0.0323529	0.875	76-100%
chr12	25239736	TCACGAGG	Nanopolish	0.0424534	0.625	51-75%
chr12	25239750	GTTCGAGA	Nanopolish	0.00666667	0.5	26-50%
chr12	25239781	CCCCGTCT	Nanopolish	0.065	0.75	51-75%
chr12	25239907	GATCGCGC	Nanopolish	0.0367063	0.75	51-75%
chr12	25239909	TCGCGCCA	Nanopolish	0.0367063	0.75	51-75%
chr12	25239939	GAGCGAGA	Nanopolish	0.0188679	0.625	51-75%
chr12	25240098	CAGCGAAT	Nanopolish	0.125867	0.5	26-50%
chr12	25240241	AGACGCCA	Nanopolish	0.01	0.625	51-75%
chr12	25240423	TTCCGAAA	Nanopolish	0.00441176	0.375	26-50%
chr12	25240462	CTACGTTG	Nanopolish	0.0366899	0.5	26-50%
chr12	25240575	TTGCGCCT	Nanopolish	0	0.625	51-75%
chr12	25241138	CCTCGTTT	Nanopolish	0.149306	0.5	26-50%
chr12	25241237	ATACGAAA	Nanopolish	0.0263158	0.25	0-25%
chr12	25241269	AAACGAAT	Nanopolish	0.00166667	0.25	0-25%
chr12	25241502	TAACGTAC	Nanopolish	0.00922619	0.375	26-50%
chr12	25241993	ATTCGTAG	Nanopolish	0.100707	0.375	26-50%
chr12	25242359	AAACGAGA	Nanopolish	0.045	0.375	26-50%
chr12	25242510	TAACGAGG	Nanopolish	0.0227273	0.5	26-50%
chr12	25242860	CTACGTAT	Nanopolish	0	0.375	26-50%
chr12	25243339	CTACGTCA	Nanopolish	0.167576	0.5	26-50%
chr12	25243349	GACCGTCA	Nanopolish	0.152424	0.625	51-75%
chr12	25243461	TTCCGCCC	Nanopolish	0.0340136	0.75	51-75%
chr12	25243566	TGACGTCA	Nanopolish	0.674013	0.5	26-50%
chr12	25244032	TGACGTTT	Nanopolish	0.247961	0.375	26-50%
chr12	25244128	CAGCGCAA	Nanopolish	0.0102041	0.625	51-75%
chr12	25244165	GTACGTTA	Nanopolish	0.0108696	0.375	26-50%
chr12	25244362	AGGCGATA	Nanopolish	0.0840171	0.5	26-50%
chr12	25244807	ATCCGGTA	Nanopolish	0.000454545	0.5	26-50%
chr12	25245022	TCACGAAA	Nanopolish	0.00263158	0.375	26-50%
chr12	25245294	ATTCGTCC	Nanopolish	0.0666667	0.5	26-50%
chr12	25245345	CTACGCCA	Nanopolish	0.0540244	0.625	51-75%
chr12	25245573	TATCGTAA	Nanopolish	0.000833333	0.25	0-25%
chr12	25245609	CATCGACG	Nanopolish	0.0391667	0.625	51-75%
chr12	25245612	CGACGCTT	Nanopolish	0.0208333	0.625	51-75%
chr12	25245701	CTGCGGCG	Nanopolish	0	0.875	76-100%
chr12	25245704	CGGCGGCT	Nanopolish	0	0.875	76-100%
chr12	25246081	GTCCGAGG	Nanopolish	0.566667	0.75	51-75%
chr12	25246097	AGCCGAGA	Nanopolish	0.00119048	0.625	51-75%
chr12	25246105	TGGCGCCA	Nanopolish	0.0238095	0.75	51-75%
chr12	25246126	TGGCGATA	Nanopolish	0.277778	0.5	26-50%
chr12	25246208	CTCCGAAT	Nanopolish	0.2	0.5	26-50%
chr12	25246247	CACCGCTG	Nanopolish	0.0151515	0.75	51-75%
chr12	25246279	AGCCGGGT	Nanopolish	0.0416667	0.75	51-75%
chr12	25246285	GTGCGGCG	Nanopolish	0.0416667	0.875	76-100%
chr12	25246288	CGGCGGCT	Nanopolish	0.0416667	0.875	76-100%
chr12	25246328	AGGCGGGT	Nanopolish	0.0106383	0.75	51-75%
chr12	25246426	TGGCGCTC	Nanopolish	0.0283019	0.75	51-75%
chr12	25246482	ACCCGGGA	Nanopolish	0.0902941	0.75	51-75%
chr12	25246514	TCACGCCA	Nanopolish	0.0721966	0.625	51-75%
chr12	25246539	TGACGGAG	Nanopolish	0.130435	0.625	51-75%
chr12	25246638	AGCCGGGC	Nanopolish	0	0.875	76-100%
chr12	25246644	GCACGGTG	Nanopolish	0	0.75	51-75%
chr12	25246654	TCACGCCT	Nanopolish	0	0.625	51-75%
chr12	25246682	GGCCGAGG	Nanopolish	0	0.875	76-100%
chr12	25246698	TCACGAGG	Nanopolish	0.03125	0.625	51-75%
chr12	25246732	ACCCGGTG	Nanopolish	0	0.75	51-75%
chr12	25246743	CCCCGTCT	Nanopolish	0	0.75	51-75%
chr12	25246773	AGCCGGGC	Nanopolish	0	0.875	76-100%
chr12	25246777	GGGCGTGG	Nanopolish	0	0.875	76-100%
chr12	25246785	TGGCGGGC	Nanopolish	0	0.875	76-100%
chr12	25246789	GGGCGCCT	Nanopolish	0	0.875	76-100%
chr12	25246833	TGGCGTGA	Nanopolish	0.277778	0.625	51-75%
chr12	25246848	AGGCGGAG	Nanopolish	0	0.75	51-75%
chr12	25246873	TCACGCCA	Nanopolish	0.0714865	0.625	51-75%
chr12	25246895	GGGCGACA	Nanopolish	0.0131579	0.75	51-75%
chr12	25246909	CTCCGTCT	Nanopolish	0	0.625	51-75%
chr12	25247341	TGCCGCAA	Nanopolish	0.0375	0.625	51-75%
chr12	25247380	ACACGGTC	Nanopolish	0.00315789	0.625	51-75%
chr12	25247386	TCACGGCA	Nanopolish	0.0331579	0.625	51-75%
chr12	25247399	CCCCGCCT	Nanopolish	0.0902778	0.875	76-100%
chr12	25247480	TCCCGTTT	Nanopolish	0.0755952	0.5	26-50%
chr12	25247492	CCACGCTT	Nanopolish	0.0166667	0.625	51-75%
chr12	25247979	ATACGGTA	Nanopolish	0	0.375	26-50%
chr12	25248071	GTACGCTG	Nanopolish	0.138889	0.625	51-75%
chr12	25248098	AAGCGATC	Nanopolish	0.0833333	0.5	26-50%
chr12	25248107	TCCCGCCT	Nanopolish	0.0916667	0.75	51-75%
chr12	25248156	GCCCGGCC	Nanopolish	0.113095	1	76-100%
chr12	25248165	CTTCGATA	Nanopolish	0.113095	0.375	26-50%
chr12	25248188	GGCCGGGT	Nanopolish	0.07	0.875	76-100%
chr12	25248231	AGGCGGGC	Nanopolish	0.0909091	0.875	76-100%
chr12	25248235	GGGCGGAT	Nanopolish	0.0609091	0.75	51-75%
chr12	25248258	GGTCGAGA	Nanopolish	0.0454545	0.625	51-75%
chr12	25248289	TCCCGTAT	Nanopolish	0.192308	0.5	26-50%
chr12	25248312	GCCCGGTG	Nanopolish	0	0.875	76-100%
chr12	25248318	TGGCGGGA	Nanopolish	0	0.75	51-75%
chr12	25248334	TCCCGGCT	Nanopolish	0.0109831	0.75	51-75%
chr12	25248342	ACTCGGGA	Nanopolish	0.0790169	0.625	51-75%
chr12	25248355	AGGCGGGA	Nanopolish	0	0.75	51-75%
chr12	25248364	AATCGCTT	Nanopolish	0	0.375	26-50%
chr12	25248381	AGTCGGAG	Nanopolish	0.0695918	0.625	51-75%
chr12	25248398	GGCCGAGA	Nanopolish	0.00980392	0.75	51-75%
chr12	25248404	GATCGCGC	Nanopolish	0.00980392	0.75	51-75%
chr12	25248406	TCGCGCCA	Nanopolish	0.00980392	0.75	51-75%
chr12	25248419	TTCCGGCC	Nanopolish	0.075	0.75	51-75%
chr12	25248477	GGTCGTTA	Nanopolish	0.208333	0.5	26-50%
chr12	25248575	TTCCGGTT	Nanopolish	0	0.5	26-50%
chr12	25248592	ATGCGGTG	Nanopolish	0.03375	0.625	51-75%
chr12	25248731	CACCGAGA	Nanopolish	0.174603	0.625	51-75%
chr12	25248768	ACTCGAAT	Nanopolish	0.015	0.375	26-50%
chr12	25249162	GGCCGAGG	Nanopolish	0.0583333	0.875	76-100%
chr12	25249167	AGGCGGGC	Nanopolish	0.0166667	0.875	76-100%
chr12	25249178	TCACGAGG	Nanopolish	0.01125	0.625	51-75%
chr12	25249253	AGCCGGGC	Nanopolish	0.0465152	0.875	76-100%
chr12	25249345	AGCCGAGA	Nanopolish	0.0208333	0.625	51-75%
chr12	25249350	AGACGGCG	Nanopolish	0.0341667	0.75	51-75%
chr12	25249353	CGGCGCCA	Nanopolish	0.0208333	0.875	76-100%
chr12	25249459	TGGCGTGC	Nanopolish	0.153124	0.75	51-75%
chr12	25249546	TACCGCGC	Nanopolish	0.238095	0.75	51-75%
chr12	25249766	AGACGAGG	Nanopolish	0.0333333	0.625	51-75%
chr12	25249980	CTACGTGT	Nanopolish	0.0621212	0.5	26-50%
chr12	25250168	AAACGTGA	Nanopolish	0.0128205	0.375	26-50%
chr12	25250204	ACACGGAA	Nanopolish	0.5	0.5	26-50%
chr12	25250222	ATCCGTCC	Nanopolish	0.173134	0.625	51-75%
chr12	25250258	CTTCGTCC	Nanopolish	0.0116279	0.625	51-75%
chr12	25250296	GACCGAGG	Nanopolish	0.0225	0.75	51-75%
chr12	25250772	AGCCGCTG	Nanopolish	0.030303	0.75	51-75%
chr12	25250789	CCCCGCCG	Nanopolish	0.0208333	1	76-100%
chr12	25250792	CGCCGCCG	Nanopolish	0.0208333	1	76-100%
chr12	25250795	CGCCGCCT	Nanopolish	0.0208333	0.875	76-100%
chr12	25250830	GTCCGAAA	Nanopolish	0.0441176	0.5	26-50%
chr12	25250838	TGGCGGGG	Nanopolish	0.0441176	0.875	76-100%
chr12	25250845	GGCCGGGA	Nanopolish	0.0441176	0.875	76-100%
chr12	25251309	ACCCGGAG	Nanopolish	0.0102041	0.75	51-75%
chr12	25251314	GAGCGGGA	Nanopolish	0.0102041	0.75	51-75%
chr12	25251320	GACCGGAC	Nanopolish	0.0102041	0.75	51-75%
chr12	25251325	GACCGCGG	Nanopolish	0.0102041	0.875	76-100%
chr12	25251327	CCGCGGCG	Nanopolish	0.0102041	1	76-100%
chr12	25251330	CGGCGGGC	Nanopolish	0.0102041	1	76-100%
chr12	25251339	GTGCGGAT	Nanopolish	0.0102041	0.625	51-75%
chr12	25251419	CCCCGCCA	Nanopolish	0.0833333	0.875	76-100%
chr12	25251434	GGTCGGCC	Nanopolish	0.0384615	0.875	76-100%
chr12	25251571	CGCCGCCC	Nanopolish	0.253889	1	76-100%
chr12	25251634	ACACGACA	Nanopolish	0.261905	0.5	26-50%
chr12	25251650	CAACGCTA	Nanopolish	0.209276	0.5	26-50%
chr12	25251662	TCTCGGGT	Nanopolish	0.0384615	0.625	51-75%
chr12	25251869	GTTCGTGG	Nanopolish	0.0493651	0.625	51-75%
chr12	25251919	ACCCGGAG	Nanopolish	0.170833	0.75	51-75%
chr12	25252011	GATCGCCC	Nanopolish	0.04	0.75	51-75%
chr12	25252022	CTCCGAGA	Nanopolish	0.165	0.625	51-75%
chr12	25252194	TAGCGCCA	Nanopolish	0.085	0.625	51-75%
chr12	25252292	TATCGTAT	Nanopolish	0.015	0.25	0-25%
chr12	25252315	TCACGACA	Nanopolish	0.111111	0.5	26-50%
chr12	25252346	TACCGTTT	Nanopolish	0	0.375	26-50%
chr12	25252360	TGACGAAA	Nanopolish	0.2	0.375	26-50%
chr12	25252383	AAACGTTG	Nanopolish	0.480606	0.375	26-50%
chr12	25252429	TGTCGGAT	Nanopolish	0.025	0.5	26-50%
chr12	25252587	TTACGTAG	Nanopolish	0.0397059	0.375	26-50%
chr12	25252635	AGGCGTCT	Nanopolish	0.0208333	0.625	51-75%
chr12	25252752	TTTCGCCC	Nanopolish	0.185856	0.625	51-75%
chr12	25253203	TTGCGCTT	Nanopolish	0.000740741	0.5	26-50%
chr12	25253627	AGCCGGCA	Nanopolish	0.171429	0.75	51-75%
chr12	25254129	GCACGTAC	Nanopolish	0.121034	0.625	51-75%
chr12	25254358	AGGCGGAG	Nanopolish	0.0705943	0.75	51-75%
chr16	67952647	AGCCGGGC	Nanopolish	0.0508489	0.875	76-100%
chr16	67952651	GGGCGTGG	Nanopolish	0.0508489	0.875	76-100%
chr16	67952661	GCACGTGC	Nanopolish	0.0391511	0.75	51-75%
chr16	67952858	AGGCGGTG	Nanopolish	0.00617284	0.75	51-75%
chr16	67952990	ACTCGGGA	Nanopolish	0.00581395	0.625	51-75%
chr16	67953023	TCTCGGAG	Nanopolish	0.0133333	0.625	51-75%
chr16	67953059	CCACGGCA	Nanopolish	0.127894	0.75	51-75%
chr16	67953118	GGCCGGGC	Nanopolish	0.00909091	1	76-100%
chr16	67953122	GGGCGCAA	Nanopolish	0.00909091	0.75	51-75%
chr16	67953162	GGCCGACT	Nanopolish	0.0805882	0.75	51-75%
chr16	67953184	GTTCGAGA	Nanopolish	0.0351163	0.5	26-50%
chr16	67953247	GGGCGTGG	Nanopolish	0.0267857	0.875	76-100%
chr16	67953365	GGGCGACA	Nanopolish	0.0316473	0.75	51-75%
chr16	67953536	TGGCGGGG	Nanopolish	0.00535714	0.875	76-100%
chr16	67953601	CTGCGCAA	Nanopolish	0.0147059	0.625	51-75%
chr16	67953759	AATCGTTA	Nanopolish	0.0478125	0.25	0-25%
chr16	67954066	GGGCGGGC	Nanopolish	0.179702	1	76-100%
chr16	67954091	TCCCGCAG	Nanopolish	0.066875	0.75	51-75%
chr16	67954121	GTACGGCA	Nanopolish	0.0262084	0.625	51-75%
chr16	67954174	GCTCGTGG	Nanopolish	0.0159615	0.75	51-75%
chr16	67954185	GAGCGCCG	Nanopolish	0.0214286	0.875	76-100%
chr16	67954272	CCCCGGAG	Nanopolish	0.000757576	0.875	76-100%
chr16	67954509	TCTCGAAG	Nanopolish	0.0114919	0.5	26-50%
chr16	67954654	TCTCGATG	Nanopolish	0.179767	0.5	26-50%
chr16	67954684	CTGCGAAT	Nanopolish	0.0142857	0.5	26-50%
chr16	67954746	GAACGAGA	Nanopolish	0.015625	0.5	26-50%
chr16	67954928	GCACGGTG	Nanopolish	0.188961	0.75	51-75%
chr16	67954955	ATTCGATC	Nanopolish	0.0290418	0.375	26-50%
chr16	67954989	GCACGGCC	Nanopolish	0.0197368	0.875	76-100%
chr16	67954994	GCCCGTGG	Nanopolish	0.0197368	0.875	76-100%
chr16	67955013	TTGCGGGA	Nanopolish	0.0760078	0.625	51-75%
chr16	67955209	CCCCGCAC	Nanopolish	0.277126	0.875	76-100%
chr16	67955240	CCACGGCT	Nanopolish	0.320192	0.75	51-75%
chr16	67955447	GGGCGTGG	Nanopolish	0.00039808	0.875	76-100%
chr16	67955602	GGCCGGGT	Nanopolish	0.1	0.875	76-100%
chr16	67955678	GTTCGTGA	Nanopolish	0.360119	0.5	26-50%
chr16	67955698	ACACGATG	Nanopolish	0.0243902	0.5	26-50%
chr16	67955709	CCCCGTCT	Nanopolish	0.0391207	0.75	51-75%
chr16	67955739	AGGCGTGG	Nanopolish	0.0238243	0.75	51-75%
chr16	67955744	TGGCGGTG	Nanopolish	0.0611757	0.75	51-75%
chr16	67955827	AGCCGAGA	Nanopolish	0.0305263	0.625	51-75%
chr16	67955856	TGGCGACA	Nanopolish	0.490476	0.625	51-75%
chr16	67955872	CTCCGTCT	Nanopolish	0.0666667	0.625	51-75%
chr16	67956069	ACTCGGGC	Nanopolish	0.0566596	0.75	51-75%
chr16	67956073	GGGCGGCT	Nanopolish	0.0283404	0.875	76-100%
chr16	67956091	AATCGCTT	Nanopolish	0.0322581	0.375	26-50%
chr16	67956131	GATCGTGC	Nanopolish	0.157803	0.625	51-75%
chr16	67956155	GGGCGACA	Nanopolish	0.00556497	0.75	51-75%
chr16	67956165	CTCCGTCT	Nanopolish	0.014435	0.625	51-75%
chr16	67956195	AAACGAAA	Nanopolish	0.0285272	0.25	0-25%
chr16	67956218	TGCCGTAA	Nanopolish	0.117821	0.5	26-50%
chr16	67956403	TTTCGGCA	Nanopolish	0.214506	0.5	26-50%
chr16	67956483	GTTCGAAA	Nanopolish	0.144608	0.375	26-50%
chr16	67956514	CCTCGTCT	Nanopolish	0.00847458	0.625	51-75%
chr16	67956756	ACACGTAA	Nanopolish	0.118158	0.375	26-50%
chr16	67956875	GTGCGTGT	Nanopolish	0.0152273	0.625	51-75%
chr16	67956922	AGGCGAAC	Nanopolish	0.0211552	0.625	51-75%
chr16	67957246	CACCGCAA	Nanopolish	0.16129	0.625	51-75%
chr16	67957270	TCACGCCA	Nanopolish	0.263256	0.625	51-75%
chr16	67957294	TCCCGAGT	Nanopolish	0	0.625	51-75%
chr16	67957318	GCCCGCCA	Nanopolish	0.0410959	0.875	76-100%
chr16	67957326	CCACGCCC	Nanopolish	0.0410959	0.875	76-100%
chr16	67957330	GCCCGGCT	Nanopolish	0.0410959	0.875	76-100%
chr16	67957370	CACCGTGT	Nanopolish	0.167716	0.625	51-75%
chr16	67957390	TCTCGATC	Nanopolish	0.00126984	0.5	26-50%
chr16	67957420	CCTCGGCC	Nanopolish	0.0075	0.875	76-100%
chr16	67957458	CACCGCGC	Nanopolish	0.105	0.875	76-100%
chr16	67957460	CCGCGCCT	Nanopolish	0.105	0.875	76-100%
chr16	67957598	CTACGTGG	Nanopolish	0.0314525	0.625	51-75%
chr16	67957731	TGGCGCTC	Nanopolish	0.0930556	0.75	51-75%
chr16	67957754	CACCGTTG	Nanopolish	0.158333	0.625	51-75%
chr16	67957763	TGGCGATG	Nanopolish	0.158333	0.625	51-75%
chr16	67957785	GGCCGTCA	Nanopolish	0.0712954	0.75	51-75%
chr16	67957822	GAGCGGCT	Nanopolish	0.0174985	0.75	51-75%
chr16	67957854	AGCCGTGG	Nanopolish	0.525	0.75	51-75%
chr16	67957883	CCACGCCA	Nanopolish	0.104144	0.75	51-75%
chr16	67957918	GCACGATG	Nanopolish	0.14337	0.625	51-75%
chr16	67957968	AGCCGCAG	Nanopolish	0.0317442	0.75	51-75%
chr16	67958050	ATGCGAAC	Nanopolish	0.03902	0.5	26-50%
chr16	67958442	TCCCGGTA	Nanopolish	0.065942	0.625	51-75%
chr16	67958757	CTGCGAAC	Nanopolish	0.0316667	0.625	51-75%
chr16	67958794	AGTCGGCC	Nanopolish	0.0180993	0.75	51-75%
chr16	67958807	TCACGGCC	Nanopolish	0.0192308	0.75	51-75%
chr16	67958845	TCTCGGGA	Nanopolish	0.0359091	0.625	51-75%
chr16	67958857	GTCCGAAG	Nanopolish	0.0375	0.625	51-75%
chr16	67959149	ATACGCAA	Nanopolish	0.0309874	0.375	26-50%
chr16	67959361	ATACGGGG	Nanopolish	0.104167	0.625	51-75%
chr16	67959387	CCACGAGA	Nanopolish	0.0115928	0.625	51-75%
chr16	67959399	GCCCGTGC	Nanopolish	0.0572581	0.875	76-100%
chr16	67959522	GAGCGACC	Nanopolish	0.0391577	0.75	51-75%
chr16	67959581	CTGCGTGG	Nanopolish	0.0327586	0.75	51-75%
chr16	67959600	GGACGGAT	Nanopolish	0.219167	0.625	51-75%
chr16	67959661	TAGCGACA	Nanopolish	0.0652564	0.5	26-50%
chr16	67959863	GGTCGGAG	Nanopolish	0.304683	0.75	51-75%
chr16	67959900	TTCCGAGG	Nanopolish	0.145148	0.625	51-75%
chr16	67959913	GCTCGGGC	Nanopolish	0.0378062	0.875	76-100%
chr16	67960184	AGCCGTTC	Nanopolish	0.0891197	0.625	51-75%
chr16	67960209	CCCCGCCA	Nanopolish	0.121516	0.875	76-100%
chr16	67960340	AGACGCAG	Nanopolish	0.0482516	0.625	51-75%
chr16	67960474	AGACGCGC	Nanopolish	0.00847458	0.75	51-75%
chr16	67960476	ACGCGCTT	Nanopolish	0.00847458	0.625	51-75%
chr16	67960577	GAGCGCCT	Nanopolish	0.0299107	0.75	51-75%
chr16	67960593	TGCCGACC	Nanopolish	0.0169492	0.75	51-75%
chr16	67960748	AGCCGCAA	Nanopolish	0.0163934	0.625	51-75%
chr16	67960877	CTCCGATC	Nanopolish	0.375	0.625	51-75%
chr16	67960968	CTGCGAGC	Nanopolish	0.0295671	0.75	51-75%
chr16	67961132	CTACGAAT	Nanopolish	0.03875	0.375	26-50%
chr16	67961385	CCCCGGGG	Nanopolish	0.4375	1	76-100%
chr16	67961558	TGCCGCCC	Nanopolish	0.0927536	0.875	76-100%
chr16	67961577	CCTCGGCT	Nanopolish	0.0151515	0.75	51-75%
chr16	67961588	CTCCGGCG	Nanopolish	0.293692	0.875	76-100%
chr16	67961591	CGGCGGGT	Nanopolish	0.293692	0.875	76-100%
chr16	67961610	TCTCGGCC	Nanopolish	0.0765602	0.75	51-75%
chr16	67961631	TGGCGCCC	Nanopolish	0.0338095	0.875	76-100%
chr16	67961658	TGACGAGC	Nanopolish	0.220385	0.625	51-75%
chr16	67961677	AGACGATA	Nanopolish	0.0189226	0.375	26-50%
chr16	67961690	GGGCGGAT	Nanopolish	0.0415584	0.75	51-75%
chr16	67961910	CCCCGCGG	Nanopolish	0.0216135	1	76-100%
chr16	67961912	CCGCGGCT	Nanopolish	0.0633865	0.875	76-100%
chr16	67961931	CCCCGCCT	Nanopolish	0.00757576	0.875	76-100%
chr16	67962089	TCACGCCT	Nanopolish	0.241795	0.625	51-75%
chr16	67962250	AATCGCGG	Nanopolish	0.0525373	0.625	51-75%
chr16	67962252	TCGCGGAG	Nanopolish	0.00746269	0.75	51-75%
chr16	67962289	AGGCGGGG	Nanopolish	0.0323077	0.875	76-100%
chr16	67962312	CACCGCAG	Nanopolish	0.04411	0.75	51-75%
chr16	67962375	CACCGGGG	Nanopolish	0.0717647	0.875	76-100%
chr16	67962386	AGGCGATG	Nanopolish	0.0196512	0.625	51-75%
chr16	67962413	TCTCGAGG	Nanopolish	0.0441176	0.625	51-75%
chr16	67962559	CCTCGGCC	Nanopolish	0.102456	0.875	76-100%
chr16	67962658	ACACGGTG	Nanopolish	0.0192308	0.625	51-75%
chr16	67962669	CCCCGTCT	Nanopolish	0.0212162	0.75	51-75%
chr16	67962729	ACTCGGGA	Nanopolish	0.117354	0.625	51-75%
chr16	67962751	AATCGCTG	Nanopolish	0.0700764	0.5	26-50%
chr16	67962790	GATCGCGT	Nanopolish	0.0185185	0.625	51-75%
chr16	67962792	TCGCGTCA	Nanopolish	0.0185185	0.625	51-75%
chr16	67962815	GGGCGACA	Nanopolish	0.0205795	0.75	51-75%
chr16	67963025	AGACGTAT	Nanopolish	0.195385	0.375	26-50%
chr16	67963126	GAGCGAAG	Nanopolish	0.0169492	0.625	51-75%
chr16	67963199	AAGCGGGC	Nanopolish	0.0571795	0.75	51-75%
chr16	67963203	GGGCGTTT	Nanopolish	0.0121795	0.625	51-75%
chr16	67963329	GCCCGGCT	Nanopolish	0.0228161	0.875	76-100%
chr16	67963393	CCACGTGT	Nanopolish	0.193182	0.625	51-75%
chr16	67963705	CACCGTGC	Nanopolish	0.0328664	0.75	51-75%
chr16	67963803	GGGCGCAG	Nanopolish	0	0.875	76-100%
chr16	67963809	AGGCGCCC	Nanopolish	0	0.875	76-100%
chr16	67963825	GCACGTAT	Nanopolish	0.0210364	0.5	26-50%
chr16	67963843	GGACGGGG	Nanopolish	0.281046	0.875	76-100%
chr16	67963860	GGGCGGGG	Nanopolish	0.192087	1	76-100%
chr16	67963869	CAGCGTTT	Nanopolish	0.317087	0.5	26-50%
chr16	67963889	GATCGCCT	Nanopolish	0.0287255	0.625	51-75%
chr16	67963897	CCACGCCC	Nanopolish	0.0287255	0.875	76-100%
chr16	67963914	TCCCGGTC	Nanopolish	0.042674	0.75	51-75%
chr16	67963923	TTCCGGAG	Nanopolish	0.042674	0.625	51-75%
chr16	67963955	GTTCGGTG	Nanopolish	0.388889	0.625	51-75%
chr16	67963971	GACCGCCC	Nanopolish	0.139627	0.875	76-100%
chr16	67963997	AGACGAAG	Nanopolish	0.0345161	0.5	26-50%
chr16	67964003	AGCCGCAC	Nanopolish	0.0645161	0.75	51-75%
chr16	67964018	CTTCGGCT	Nanopolish	0.0606833	0.625	51-75%
chr16	67964042	GGCCGGCT	Nanopolish	0.00163851	0.875	76-100%
chr16	67964067	CTGCGCGG	Nanopolish	0.0131579	0.875	76-100%
chr16	67964069	GCGCGGGG	Nanopolish	0.0568421	1	76-100%
chr16	67964076	GGGCGTCC	Nanopolish	0.0868421	0.875	76-100%
chr16	67964093	GCCCGGGG	Nanopolish	0.0979889	1	76-100%
chr16	67964103	TGCCGGGA	Nanopolish	0.0979889	0.75	51-75%
chr16	67964127	GGCCGTGG	Nanopolish	0.0510133	0.875	76-100%
chr16	67964136	GAGCGGAA	Nanopolish	0.0139867	0.625	51-75%
chr16	67964179	AGTCGGAC	Nanopolish	0.0742424	0.625	51-75%
chr16	67964183	GGACGGGT	Nanopolish	0.0742424	0.75	51-75%
chr16	67964194	TGTCGGAC	Nanopolish	0.0794931	0.625	51-75%
chr16	67964261	GCCCGCAG	Nanopolish	0.0590909	0.875	76-100%
chr16	67964270	TCCCGCCG	Nanopolish	0.0540909	0.875	76-100%
chr16	67964273	CGCCGCTT	Nanopolish	0.109091	0.75	51-75%
chr16	67964294	CTCCGCCT	Nanopolish	0.0138889	0.75	51-75%
chr16	67964398	GCTCGACT	Nanopolish	0.00793651	0.625	51-75%
chr16	67964466	TCTCGGTG	Nanopolish	0.22169	0.625	51-75%
chr16	67964502	GAACGCCA	Nanopolish	0.0961329	0.625	51-75%
chr16	67964513	ACTCGTTT	Nanopolish	0.0458055	0.375	26-50%
chr16	67964555	CCTCGCAG	Nanopolish	0.00633903	0.75	51-75%
chr16	67964563	CCCCGGCC	Nanopolish	0.00633903	1	76-100%
chr16	67964740	GCCCGCCA	Nanopolish	0.0619748	0.875	76-100%
chr16	67965121	CACCGTGT	Nanopolish	0.041891	0.625	51-75%
chr16	67965141	AGGCGGGG	Nanopolish	0.0607143	0.875	76-100%
chr16	67965152	TGTCGGAC	Nanopolish	0.25	0.625	51-75%
chr16	67965770	GCTCGGGG	Nanopolish	0.101376	0.875	76-100%
chr16	67965937	GGGCGGAG	Nanopolish	0.0272727	0.875	76-100%
chr16	67965952	TTCCGTTC	Nanopolish	0.0796176	0.5	26-50%
chr16	67966032	GTACGCAT	Nanopolish	0.0129655	0.5	26-50%
chr16	67966063	CTGCGGCA	Nanopolish	0.048538	0.75	51-75%
chr16	67966130	GTGCGGCC	Nanopolish	0.120968	0.875	76-100%
chr16	67966222	AGACGCCC	Nanopolish	0.0295238	0.75	51-75%
chr16	67966316	CCTCGGCT	Nanopolish	0.657771	0.75	51-75%
chr16	67966546	ACACGGAC	Nanopolish	0.21344	0.625	51-75%
chr16	67966753	CACCGGGG	Nanopolish	0.0727256	0.875	76-100%
chr16	67966860	TTGCGGGG	Nanopolish	0.0306787	0.75	51-75%
chr16	67966926	AGGCGTGG	Nanopolish	0.298333	0.75	51-75%
chr16	67967291	CAACGTCA	Nanopolish	0.162951	0.5	26-50%
chr16	67967303	ACACGTGT	Nanopolish	0.266194	0.5	26-50%
chr16	67967342	GATCGGTC	Nanopolish	0.256767	0.625	51-75%
chr16	67967512	CTACGTAC	Nanopolish	0.0738798	0.5	26-50%
chr16	67967536	AGCCGTGT	Nanopolish	0.0822404	0.625	51-75%
chr16	67967542	GTTCGTGC	Nanopolish	0.0822404	0.625	51-75%
chr16	67967549	CTCCGAGG	Nanopolish	0.0822404	0.75	51-75%
chr16	67967625	AGACGCGG	Nanopolish	0.0928571	0.75	51-75%
chr16	67967627	ACGCGGGC	Nanopolish	0.0928571	0.875	76-100%
chr16	67967670	TCTCGGCC	Nanopolish	0.166667	0.75	51-75%
chr16	67967824	AAACGAGT	Nanopolish	0.0697674	0.375	26-50%
chr16	67967853	ACACGTCC	Nanopolish	0.00270335	0.625	51-75%
chr16	67967857	GTCCGGCT	Nanopolish	0.00270335	0.75	51-75%
chr16	67967975	AGGCGCAG	Nanopolish	0.0210944	0.75	51-75%
chr16	67967989	ACACGGAG	Nanopolish	0.0909091	0.625	51-75%
chr16	67968014	GAGCGGAT	Nanopolish	0.02	0.625	51-75%
chr16	67968019	GATCGTCT	Nanopolish	0.02	0.5	26-50%
chr16	67968036	AGACGCTG	Nanopolish	0.0833333	0.625	51-75%
chr16	67968058	AACCGAGG	Nanopolish	0.120313	0.625	51-75%
chr16	67968063	AGGCGAGA	Nanopolish	0.0246867	0.625	51-75%
chr16	67968086	CACCGAAG	Nanopolish	0.0455466	0.625	51-75%
chr16	67968100	GGCCGGGA	Nanopolish	0.333333	0.875	76-100%
chr16	67968141	AGCCGGGC	Nanopolish	0.0135135	0.875	76-100%
chr16	67968145	GGGCGGCC	Nanopolish	0.0135135	1	76-100%
chr16	67968150	GCCCGGCC	Nanopolish	0.0135135	1	76-100%
chr16	67968154	GGCCGGCT	Nanopolish	0.0135135	0.875	76-100%
chr16	67968171	GGGCGGCC	Nanopolish	0.0138651	1	76-100%
chr16	67968177	CCACGTCT	Nanopolish	0.0138651	0.625	51-75%
chr16	67968190	CCCCGCCC	Nanopolish	0.00847458	1	76-100%
chr16	67968194	GCCCGGGG	Nanopolish	0.00847458	1	76-100%
chr16	67968777	GGGCGGGA	Nanopolish	0.00769231	0.875	76-100%
chr16	67968800	CCACGGCC	Nanopolish	0.164087	0.875	76-100%
chr16	67968811	GGGCGGGC	Nanopolish	0.00704225	1	76-100%
chr16	67968817	GCCCGATT	Nanopolish	0.00704225	0.625	51-75%
chr16	67968834	CCTCGGGT	Nanopolish	0.00980392	0.75	51-75%
chr16	67968846	GGCCGCCC	Nanopolish	0.0364006	1	76-100%
chr16	67968904	CCTCGGGG	Nanopolish	0.0555556	0.875	76-100%
chr16	67968923	CTCCGTGA	Nanopolish	0.0294118	0.625	51-75%
chr16	67968955	CTGCGCCC	Nanopolish	0.0128647	0.875	76-100%
chr16	67968991	GGACGGGG	Nanopolish	0.0288462	0.875	76-100%
chr16	67969006	GGCCGGAC	Nanopolish	0.134848	0.875	76-100%
chr16	67969011	GACCGGCC	Nanopolish	0.134848	0.875	76-100%
chr16	67969101	CTCCGCGA	Nanopolish	0.0144928	0.75	51-75%
chr16	67969194	TCTCGGTC	Nanopolish	0.176573	0.625	51-75%
chr16	67969217	CTGCGTCC	Nanopolish	0.0182927	0.75	51-75%
chr16	67969224	CTCCGCAG	Nanopolish	0.0182927	0.75	51-75%
chr16	67969237	ACACGCAC	Nanopolish	0.01	0.625	51-75%
chr16	67969255	CCCCGCCC	Nanopolish	0.00520833	1	76-100%
chr16	67969260	CCCCGCTT	Nanopolish	0.00520833	0.75	51-75%
chr16	67969269	CCTCGCTT	Nanopolish	0.00520833	0.625	51-75%
chr16	67969337	TCTCGCCT	Nanopolish	0.0247253	0.625	51-75%
chr16	67969365	AGCCGTTT	Nanopolish	0.0635135	0.5	26-50%
chr16	67969386	TAACGTTT	Nanopolish	0.105263	0.25	0-25%
chr16	67969505	CCTCGCGT	Nanopolish	0.320565	0.75	51-75%
chr16	67969507	TCGCGTGG	Nanopolish	0.179435	0.75	51-75%
chr16	67969521	TGGCGTCC	Nanopolish	0.0944346	0.75	51-75%
chr16	67969608	CCCCGAGC	Nanopolish	0.278681	0.875	76-100%
chr16	67969785	CTCCGGGC	Nanopolish	0.0685234	0.875	76-100%
chr16	67969810	ATGCGGCC	Nanopolish	0.00909091	0.75	51-75%
chr16	67969814	GGCCGGAC	Nanopolish	0.00909091	0.875	76-100%
chr16	67969834	AGGCGCAT	Nanopolish	0.00617284	0.625	51-75%
chr16	67969843	CCTCGCCA	Nanopolish	0.00617284	0.75	51-75%
chr16	67969855	CCTCGCAG	Nanopolish	0.055	0.75	51-75%
chr16	67969992	TGGCGCGG	Nanopolish	0.0131868	0.875	76-100%
chr16	67969994	GCGCGGTG	Nanopolish	0.0218132	0.875	76-100%
chr16	67970004	TCACGCCG	Nanopolish	0.141813	0.75	51-75%
chr16	67970007	CGCCGGTA	Nanopolish	0.0131868	0.75	51-75%
chr16	67970037	AGGCGGGA	Nanopolish	0.0931481	0.75	51-75%
chr16	67970073	CAGCGTGG	Nanopolish	0.375	0.75	51-75%
chr16	67970094	CCCCGTCT	Nanopolish	0.137763	0.75	51-75%
chr16	67970128	GGGCGTGG	Nanopolish	0.0923913	0.875	76-100%
chr16	67970136	TGGCGGGT	Nanopolish	0.0523913	0.75	51-75%
chr16	67970192	ACCCGGGA	Nanopolish	0.04	0.75	51-75%
chr16	67970216	AACCGAGA	Nanopolish	0.0301708	0.5	26-50%
chr16	67970224	TGGCGCCA	Nanopolish	0.0198292	0.75	51-75%
chr16	67970246	GAGCGAAA	Nanopolish	0.0153409	0.5	26-50%
chr16	67970284	GGCCGGCC	Nanopolish	0.18354	1	76-100%
chr16	67970332	AGGCGGGT	Nanopolish	0.025	0.75	51-75%
chr16	67970341	GATCGCCT	Nanopolish	0	0.625	51-75%
chr16	67970359	GTTCGAGA	Nanopolish	0.0279861	0.5	26-50%
chr16	67970390	CCCCGTCT	Nanopolish	0.0925136	0.75	51-75%
chr16	67970454	ACTCGGGA	Nanopolish	0.0859091	0.625	51-75%
chr16	67970487	CCACGGAG	Nanopolish	0.266364	0.75	51-75%
chr16	67970795	TGTCGGTC	Nanopolish	0.449321	0.625	51-75%
chr16	67971099	CAGCGATC	Nanopolish	0.241329	0.625	51-75%
chr16	67971143	AGTCGTGA	Nanopolish	0.493056	0.5	26-50%
chr16	67971159	TCCCGGTC	Nanopolish	0.142857	0.75	51-75%
chr16	67971341	GGACGATG	Nanopolish	0.136835	0.625	51-75%
chr16	67971354	CTCCGAGG	Nanopolish	0.0384615	0.75	51-75%
chr16	67971453	GGCCGGGC	Nanopolish	0.0188636	1	76-100%
chr16	67971457	GGGCGCGG	Nanopolish	0.0511364	1	76-100%
chr16	67971459	GCGCGGTG	Nanopolish	0.0511364	0.875	76-100%
chr16	67971469	TCACGCCT	Nanopolish	0.0311364	0.625	51-75%
chr16	67971527	GATCGAGA	Nanopolish	0.0470899	0.5	26-50%
chr16	67971547	ACACGGTG	Nanopolish	0.0151515	0.625	51-75%
chr16	67971600	TGGCGGGC	Nanopolish	0.0272953	0.875	76-100%
chr16	67971604	GGGCGCCT	Nanopolish	0.0227047	0.875	76-100%
chr16	67971648	TGGCGTGT	Nanopolish	0.0666667	0.625	51-75%
chr16	67971656	ACCCGGGA	Nanopolish	0.00833333	0.75	51-75%
chr16	67971672	TTGCGGTG	Nanopolish	0.0126582	0.625	51-75%
chr16	67971679	GAGCGGAG	Nanopolish	0.0126582	0.75	51-75%
chr16	67971688	TGGCGCCA	Nanopolish	0.0126582	0.75	51-75%
chr16	67971711	GGGCGACA	Nanopolish	0.0372642	0.75	51-75%
chr16	67971777	GATCGAAA	Nanopolish	0.0717391	0.375	26-50%
chr16	67971840	GGCCGAGG	Nanopolish	0.00549543	0.875	76-100%
chr16	67971872	GTTCGAGA	Nanopolish	0.0648776	0.5	26-50%
chr16	67972094	GGGCGACA	Nanopolish	0.199116	0.75	51-75%
chr16	67972182	TGGCGTGG	Nanopolish	0.0445752	0.75	51-75%
chr16	67972276	GATCGGGC	Nanopolish	0.284804	0.75	51-75%
chr16	67972308	GAGCGAGA	Nanopolish	0.0802567	0.625	51-75%
chr16	67972375	CTCCGGAG	Nanopolish	0.0413636	0.75	51-75%
chr16	67972646	GGGCGTGA	Nanopolish	0.104209	0.75	51-75%
chr16	67972760	GCCCGGGC	Nanopolish	0.0128205	1	76-100%
chr16	67972937	GGGCGGAG	Nanopolish	0.0171581	0.875	76-100%
chr16	67973080	TGGCGCGT	Nanopolish	0.0133333	0.75	51-75%
chr16	67973082	GCGCGTGC	Nanopolish	0.0133333	0.875	76-100%
chr16	67973143	AGGCGGAG	Nanopolish	0	0.75	51-75%
chr16	67973190	GGGCGACA	Nanopolish	0.18805	0.75	51-75%
chr16	67973391	GGGCGCGG	Nanopolish	0.0130769	1	76-100%
chr16	67973393	GCGCGGTG	Nanopolish	0.123077	0.875	76-100%
chr16	67973440	GGGCGGAT	Nanopolish	0.0446429	0.75	51-75%
chr16	67973491	ACCCGGTC	Nanopolish	0.142547	0.75	51-75%
chr16	67973521	AGCCGGGC	Nanopolish	0.044613	0.875	76-100%
chr16	67973525	GGGCGTGG	Nanopolish	0.029613	0.875	76-100%
chr16	67973589	ACCCGGGA	Nanopolish	0.282759	0.75	51-75%
chr16	67973596	AGGCGGAG	Nanopolish	0.0327586	0.75	51-75%
chr16	67973608	CAGCGAGC	Nanopolish	0.130967	0.75	51-75%
chr16	67973621	TTGCGCCA	Nanopolish	0.130967	0.625	51-75%
chr16	67973659	CTCCGTCT	Nanopolish	0.035989	0.625	51-75%
chr16	67973957	GCACGGGC	Nanopolish	0.48462	0.875	76-100%
chr16	67974034	TCTCGAAA	Nanopolish	0.117898	0.375	26-50%
chr16	67974152	AGACGGAG	Nanopolish	0.0496154	0.625	51-75%
chr16	67974168	TGTCGCCC	Nanopolish	0.321429	0.75	51-75%
chr16	67974190	TGGCGTGA	Nanopolish	0.000521102	0.625	51-75%
chr16	67974198	TCTCGGCT	Nanopolish	0.0294789	0.625	51-75%
chr16	67974215	CTCCGCCT	Nanopolish	0.0394101	0.75	51-75%
chr16	67974271	AGGCGCTC	Nanopolish	0.0542847	0.75	51-75%
chr16	67974415	CTGCGCCT	Nanopolish	0.0255102	0.75	51-75%
chr16	67974468	CCACGCTG	Nanopolish	0.232704	0.75	51-75%
chr16	67974535	TCACGTCT	Nanopolish	0.0311039	0.5	26-50%
chr16	67974593	CTGCGTGC	Nanopolish	0.0872156	0.75	51-75%
chr16	67974644	GCCCGGCC	Nanopolish	0.253472	1	76-100%
chr16	67975060	GGACGGAG	Nanopolish	0.00448052	0.75	51-75%
chr16	67975078	TCTCGCTC	Nanopolish	0.0404545	0.625	51-75%
chr16	67975086	TTTCGCCC	Nanopolish	0.00454545	0.625	51-75%
chr16	67975110	GTGCGAGC	Nanopolish	0.0792131	0.75	51-75%
chr16	67975172	TCCCGAGT	Nanopolish	0.0123457	0.625	51-75%
chr16	67975204	CCACGCCT	Nanopolish	0.14548	0.75	51-75%
chr16	67975298	CCTCGCCC	Nanopolish	0.0406241	0.875	76-100%
chr16	67975326	AGGCGTGA	Nanopolish	0.0509497	0.625	51-75%
chr16	67975336	CACCGCAC	Nanopolish	0.0140503	0.75	51-75%
chr16	67975346	AGCCGAGT	Nanopolish	0.0509497	0.625	51-75%
chr16	67975402	TTTCGAAG	Nanopolish	0.116518	0.375	26-50%
chr16	67975440	CCACGAAG	Nanopolish	0.075	0.625	51-75%
chr16	67975459	GAACGTTT	Nanopolish	0.00675676	0.375	26-50%
chr16	67975630	TCCCGCTA	Nanopolish	0.0192308	0.625	51-75%
chr16	67975859	ACCCGATT	Nanopolish	0.251567	0.5	26-50%
chr16	67975917	GCACGAGG	Nanopolish	0.172414	0.75	51-75%
chr16	67975971	CCACGGGG	Nanopolish	0.176377	0.875	76-100%
chr16	67975981	CTGCGCCC	Nanopolish	0.0236227	0.875	76-100%
chr16	67976115	ACCCGCAG	Nanopolish	0.366111	0.75	51-75%
chr16	67976130	CCACGAAG	Nanopolish	0.659327	0.625	51-75%
chr16	67976155	CCTCGCTC	Nanopolish	0.0733651	0.75	51-75%
chr16	67976287	GCCCGCTG	Nanopolish	0.129106	0.875	76-100%
chr16	67976474	CTGCGGAG	Nanopolish	0.0340476	0.75	51-75%
chr16	67976625	GGACGTCA	Nanopolish	0.161657	0.625	51-75%
chr16	67976700	CACCGGCC	Nanopolish	0.0121951	0.875	76-100%
chr16	67976710	TCCCGTCA	Nanopolish	0.0121951	0.625	51-75%
chr16	67976731	TCCCGATG	Nanopolish	0.01	0.625	51-75%
chr17	7666663	TCCCGGGT	Nanopolish	0.0338821	0.75	51-75%
chr17	7666715	AGGCGTGC	Nanopolish	0.0565111	0.75	51-75%
chr17	7666812	ATCCGCCG	Nanopolish	0.0983245	0.75	51-75%
chr17	7666815	CGCCGGCC	Nanopolish	0.0983245	1	76-100%
chr17	7666849	AGGCGTGA	Nanopolish	0.00900901	0.625	51-75%
chr17	7666859	CACCGCGC	Nanopolish	0.020991	0.875	76-100%
chr17	7666861	CCGCGCCC	Nanopolish	0.00900901	1	76-100%
chr17	7667074	CGTCGTAG	Nanopolish	0.0384615	0.625	51-75%
chr17	7667088	ACACGTGC	Nanopolish	0.218864	0.625	51-75%
chr17	7667127	GGACGTGC	Nanopolish	0.0749056	0.75	51-75%
chr17	7667389	AGGCGGGT	Nanopolish	0.00980392	0.75	51-75%
chr17	7667781	ACCCGACT	Nanopolish	0.105504	0.625	51-75%
chr17	7668093	TCCCGTAA	Nanopolish	0.0990328	0.5	26-50%
chr17	7668172	AGCCGTGG	Nanopolish	0.0263158	0.75	51-75%
chr17	7668194	GGACGGTT	Nanopolish	0.0481814	0.625	51-75%
chr17	7668249	GCCCGCAG	Nanopolish	0.0199566	0.875	76-100%
chr17	7668286	TCCCGGAA	Nanopolish	0.0590552	0.625	51-75%
chr17	7668293	ACCCGGGC	Nanopolish	0.0259448	0.875	76-100%
chr17	7668398	TGGCGTTC	Nanopolish	0.0688406	0.625	51-75%
chr17	7668453	GATCGATA	Nanopolish	0.340074	0.375	26-50%
chr17	7668555	GGACGTGG	Nanopolish	0.0153577	0.75	51-75%
chr17	7668609	GATCGCCT	Nanopolish	0.113254	0.625	51-75%
chr17	7668723	CTCCGGAG	Nanopolish	0.0521022	0.75	51-75%
chr17	7668745	GCTCGAGC	Nanopolish	0.025	0.75	51-75%
chr17	7668750	AGCCGGGG	Nanopolish	0	0.875	76-100%
chr17	7668783	TCACGCCA	Nanopolish	0.139491	0.625	51-75%
chr17	7668813	AAGCGAGA	Nanopolish	0.0884615	0.5	26-50%
chr17	7669281	GTACGGTG	Nanopolish	0.0394852	0.625	51-75%
chr17	7669467	CCCCGGGA	Nanopolish	0.105263	0.875	76-100%
chr17	7669503	TGACGCAC	Nanopolish	0.0617512	0.625	51-75%
chr17	7669655	TGGCGGGA	Nanopolish	0.104762	0.75	51-75%
chr17	7669922	AGACGGAG	Nanopolish	0.216898	0.625	51-75%
chr17	7669977	CACCGCAA	Nanopolish	0.0411458	0.625	51-75%
chr17	7669993	TCCCGGGT	Nanopolish	0.0863496	0.75	51-75%
chr17	7670003	AAGCGATT	Nanopolish	0.0863496	0.375	26-50%
chr17	7670025	TCCCGAGT	Nanopolish	0.067402	0.625	51-75%
chr17	7670061	CCACGCCC	Nanopolish	0.0304667	0.875	76-100%
chr17	7670065	GCCCGGCT	Nanopolish	0.00953328	0.875	76-100%
chr17	7670131	TCCCGACC	Nanopolish	0.134921	0.75	51-75%
chr17	7670150	ACTCGCCT	Nanopolish	0.0121032	0.625	51-75%
chr17	7670177	ATTCGTGA	Nanopolish	0.4375	0.375	26-50%
chr17	7670189	CTGCGCCC	Nanopolish	0.0285897	0.875	76-100%
chr17	7670193	GCCCGGCC	Nanopolish	0.00641026	1	76-100%
chr17	7670236	TGACGGGG	Nanopolish	0.0227273	0.75	51-75%
chr17	7670257	TGCCGGTG	Nanopolish	0.0520213	0.75	51-75%
chr17	7670363	TTGCGGAG	Nanopolish	0.12485	0.625	51-75%
chr17	7670391	ACTCGTCC	Nanopolish	0.0762889	0.625	51-75%
chr17	7670453	AACCGGAG	Nanopolish	0.02	0.625	51-75%
chr17	7670684	TCTCGGAA	Nanopolish	0.00490196	0.5	26-50%
chr17	7670694	TCTCGAAG	Nanopolish	0.00490196	0.5	26-50%
chr17	7670699	AAGCGCTC	Nanopolish	0.015098	0.625	51-75%
chr17	7670705	TCACGCCC	Nanopolish	0.030098	0.75	51-75%
chr17	7670711	CCACGGAT	Nanopolish	0.065098	0.625	51-75%
chr17	7670804	TGACGGTA	Nanopolish	0.0407316	0.5	26-50%
chr17	7670918	AGGCGGGA	Nanopolish	0.0204849	0.75	51-75%
chr17	7670957	CTCCGCCT	Nanopolish	0.0335714	0.75	51-75%
chr17	7670996	TCCCGAGT	Nanopolish	0.251339	0.625	51-75%
chr17	7671016	AGGCGTGT	Nanopolish	0.0286973	0.625	51-75%
chr17	7671102	TGACGTCA	Nanopolish	0.263522	0.5	26-50%
chr17	7671167	GCCCGGCC	Nanopolish	0.382353	1	76-100%
chr17	7671288	ATGCGACT	Nanopolish	0.0241935	0.5	26-50%
chr17	7671299	CCTCGTTT	Nanopolish	0.0455195	0.5	26-50%
chr17	7671340	TATCGCCC	Nanopolish	0.379708	0.625	51-75%
chr17	7671362	TGGCGCCA	Nanopolish	0	0.75	51-75%
chr17	7671387	CTCCGCCT	Nanopolish	0.00510204	0.75	51-75%
chr17	7671403	AAGCGATT	Nanopolish	0.329286	0.375	26-50%
chr17	7671457	TCACGCCC	Nanopolish	0.185661	0.75	51-75%
chr17	7671461	GCCCGGTT	Nanopolish	0.155661	0.75	51-75%
chr17	7671488	AGACGGGG	Nanopolish	0.00347512	0.75	51-75%
chr17	7671546	ACCCGCCT	Nanopolish	0.016875	0.75	51-75%
chr17	7671559	TCCCGAAA	Nanopolish	0.00131868	0.5	26-50%
chr17	7671579	AGGCGTGA	Nanopolish	0.150784	0.625	51-75%
chr17	7671591	GTGCGCCT	Nanopolish	0.0228594	0.75	51-75%
chr17	7671618	TCTCGCTC	Nanopolish	0.228431	0.625	51-75%
chr17	7671625	CTGCGCCC	Nanopolish	0.0615691	0.875	76-100%
chr17	7671645	GCTCGACT	Nanopolish	0	0.625	51-75%
chr17	7671913	CAACGTAG	Nanopolish	0.0711067	0.5	26-50%
chr17	7671960	TGTCGTGG	Nanopolish	0.0534954	0.625	51-75%
chr17	7672006	CACCGGAG	Nanopolish	0.482989	0.75	51-75%
chr17	7672117	GGGCGTGG	Nanopolish	0.0724421	0.875	76-100%
chr17	7672157	GGCCGAGG	Nanopolish	0.0345696	0.875	76-100%
chr17	7672162	AGGCGGGC	Nanopolish	0.0154304	0.875	76-100%
chr17	7672166	GGGCGGAT	Nanopolish	0.0345696	0.75	51-75%
chr17	7672187	GTTCGAGA	Nanopolish	0.122941	0.5	26-50%
chr17	7672250	GGGCGTGG	Nanopolish	0.0952381	0.875	76-100%
chr17	7672262	AGGCGCTT	Nanopolish	0.0139472	0.625	51-75%
chr17	7672282	ATTCGGGA	Nanopolish	0.264236	0.5	26-50%
chr17	7672338	AGCCGAGA	Nanopolish	0.00102041	0.625	51-75%
chr17	7672368	GGGCGACA	Nanopolish	0.011875	0.75	51-75%
chr17	7672832	GGCCGGGT	Nanopolish	0.0543478	0.875	76-100%
chr17	7672838	GTGCGGTG	Nanopolish	0.0243478	0.75	51-75%
chr17	7672848	TCACGCCT	Nanopolish	0.0543478	0.625	51-75%
chr17	7672906	GTTCGAGA	Nanopolish	0.0276545	0.5	26-50%
chr17	7672985	GGGCGTCG	Nanopolish	0.0396251	0.875	76-100%
chr17	7672988	CGTCGGGG	Nanopolish	0.0396251	0.875	76-100%
chr17	7673039	AATCGCTT	Nanopolish	0.366621	0.375	26-50%
chr17	7673056	AGGCGGAG	Nanopolish	0.027027	0.75	51-75%
chr17	7673073	AGCCGAGA	Nanopolish	0.0307692	0.625	51-75%
chr17	7673081	TCCCGCCA	Nanopolish	0.0392308	0.75	51-75%
chr17	7673222	TTACGACG	Nanopolish	0.0275581	0.5	26-50%
chr17	7673225	CGACGAGT	Nanopolish	0.0174419	0.625	51-75%
chr17	7673250	CATCGTAA	Nanopolish	0.0373134	0.375	26-50%
chr17	7673474	AAACGGCA	Nanopolish	0.241693	0.5	26-50%
chr17	7673751	TTGCGGAG	Nanopolish	0.0280712	0.625	51-75%
chr17	7673775	CGCCGGTC	Nanopolish	0.0204082	0.875	76-100%
chr17	7673802	ACACGCAC	Nanopolish	0.126376	0.625	51-75%
chr17	7673820	TTCCGTCC	Nanopolish	0.0776014	0.625	51-75%
chr17	7674049	CCCCGCCG	Nanopolish	0.04099	1	76-100%
chr17	7674052	CGCCGGGG	Nanopolish	0.05901	1	76-100%
chr17	7674096	AATCGGTA	Nanopolish	0.0184783	0.375	26-50%
chr17	7674220	CTCCGGTT	Nanopolish	0.0434783	0.625	51-75%
chr17	7674230	TGCCGCCC	Nanopolish	0.0434783	0.875	76-100%
chr17	7674326	GTGCGCCT	Nanopolish	0.0232016	0.75	51-75%
chr17	7674397	TGTCGCCC	Nanopolish	0.055374	0.75	51-75%
chr17	7674483	TCCCGAGT	Nanopolish	0.05	0.625	51-75%
chr17	7674515	CCACGCCC	Nanopolish	0.167966	0.875	76-100%
chr17	7674519	GCCCGGCT	Nanopolish	0.167966	0.875	76-100%
chr17	7674552	AGACGGGG	Nanopolish	0.078125	0.75	51-75%
chr17	7674563	CACCGTTA	Nanopolish	0.106667	0.5	26-50%
chr17	7674581	TCTCGATC	Nanopolish	0.0433333	0.5	26-50%
chr17	7674595	CCTCGTGA	Nanopolish	0.030099	0.625	51-75%
chr17	7674602	ATCCGCCT	Nanopolish	0.00990099	0.625	51-75%
chr17	7674651	CTGCGCCC	Nanopolish	0.00806452	0.875	76-100%
chr17	7674865	AGGCGGCT	Nanopolish	0.0717442	0.75	51-75%
chr17	7674893	TGTCGAAA	Nanopolish	0.060306	0.375	26-50%
chr17	7674926	ACACGCAA	Nanopolish	0.0128205	0.5	26-50%
chr17	7674944	ACTCGGAT	Nanopolish	0	0.5	26-50%
chr17	7675028	TGTCGTCT	Nanopolish	0.265974	0.5	26-50%
chr17	7675056	CATCGCTA	Nanopolish	0.392069	0.5	26-50%
chr17	7675070	CAGCGCTC	Nanopolish	0.0177512	0.75	51-75%
chr17	7675088	CAGCGCCT	Nanopolish	0.0318401	0.75	51-75%
chr17	7675102	CTCCGTCA	Nanopolish	0.023489	0.625	51-75%
chr17	7675137	TGGCGCGG	Nanopolish	0.00462963	0.875	76-100%
chr17	7675139	GCGCGGAC	Nanopolish	0.00462963	0.875	76-100%
chr17	7675143	GGACGCGG	Nanopolish	0.00462963	0.875	76-100%
chr17	7675145	ACGCGGGT	Nanopolish	0.00462963	0.75	51-75%
chr17	7675152	TGCCGGGC	Nanopolish	0.0503704	0.875	76-100%
chr17	7675156	GGGCGGGG	Nanopolish	0.0503704	1	76-100%
chr17	7675305	AGACGGCA	Nanopolish	0.405854	0.625	51-75%
chr17	7675327	ATGCGTAA	Nanopolish	0.62625	0.375	26-50%
chr17	7675584	AGACGAGG	Nanopolish	0.00543717	0.625	51-75%
chr17	7675945	ATACGGCC	Nanopolish	0.280804	0.625	51-75%
chr17	7675994	GACCGTGC	Nanopolish	0.00909091	0.75	51-75%
chr17	7676040	AGACGGAA	Nanopolish	0.0633474	0.5	26-50%
chr17	7676047	AACCGTAG	Nanopolish	0.0633474	0.5	26-50%
chr17	7676120	GGCCGCCG	Nanopolish	0.22342	1	76-100%
chr17	7676123	CGCCGGTG	Nanopolish	0.22342	0.875	76-100%
chr17	7676152	CCACGGGG	Nanopolish	0.277027	0.875	76-100%
chr17	7676224	TATCGTCC	Nanopolish	0.0271155	0.5	26-50%
chr17	7676228	GTCCGGGG	Nanopolish	0.0271155	0.875	76-100%
chr17	7676261	GGACGGCA	Nanopolish	0.0125	0.75	51-75%
chr17	7676564	GCTCGACG	Nanopolish	0.0907527	0.75	51-75%
chr17	7676567	CGACGCTA	Nanopolish	0.00924731	0.625	51-75%
chr17	7676583	CTGCGGCT	Nanopolish	0.0137753	0.75	51-75%
chr17	7676605	ACCCGGAA	Nanopolish	0	0.625	51-75%
chr17	7676734	GCTCGGCT	Nanopolish	0.0637164	0.75	51-75%
chr17	7677029	TTCCGGGT	Nanopolish	0.139792	0.625	51-75%
chr17	7677061	TCCCGAGT	Nanopolish	0.079186	0.625	51-75%
chr17	7677081	AGGCGAGT	Nanopolish	0.0213722	0.625	51-75%
chr17	7677155	TCTCGAAC	Nanopolish	0.0226121	0.5	26-50%
chr17	7677177	GATCGGCC	Nanopolish	0.00458716	0.75	51-75%
chr17	7677182	GCCCGCCT	Nanopolish	0.00458716	0.875	76-100%
chr17	7677333	ACACGGCT	Nanopolish	0.0714286	0.625	51-75%
chr17	7677391	CACCGCTC	Nanopolish	0.0913425	0.75	51-75%
chr17	7677412	CTTCGGAC	Nanopolish	0.0523457	0.625	51-75%
chr17	7677447	TCACGAAT	Nanopolish	0.04	0.375	26-50%
chr17	7677456	GCCCGTCT	Nanopolish	0.045	0.75	51-75%
chr17	7677461	TCTCGGCT	Nanopolish	0.02	0.625	51-75%
chr17	7677844	GAGCGAGA	Nanopolish	0.0300985	0.625	51-75%
chr17	7677889	GCACGAAG	Nanopolish	0.289197	0.625	51-75%
chr17	7677909	CATCGCAC	Nanopolish	0.0083743	0.625	51-75%
chr17	7678003	TTTCGCCC	Nanopolish	0.00568182	0.625	51-75%
chr17	7678089	TCCCGAGT	Nanopolish	0.0630363	0.625	51-75%
chr17	7678215	CCTCGGCC	Nanopolish	0.00568182	0.875	76-100%
chr17	7678228	AAGCGCTG	Nanopolish	0.0784771	0.625	51-75%
chr17	7678264	GCCCGCCA	Nanopolish	0.0205479	0.875	76-100%
chr17	7678363	CCTCGGAC	Nanopolish	0.533816	0.75	51-75%
chr17	7678475	AGACGGAG	Nanopolish	0.00952381	0.625	51-75%
chr17	7678483	TCTCGCCC	Nanopolish	0.00952381	0.75	51-75%
chr17	7678597	AGGCGCCC	Nanopolish	0.0351763	0.875	76-100%
chr17	7678609	ATGCGCCT	Nanopolish	0.0236951	0.625	51-75%
chr17	7678673	TTTCGAAC	Nanopolish	0.0181507	0.375	26-50%
chr17	7678700	TCCCGCCT	Nanopolish	0.0108696	0.75	51-75%
chr17	7678706	CTCCGACT	Nanopolish	0.0391304	0.625	51-75%
chr17	7678749	ACCCGGCC	Nanopolish	0.0922755	0.875	76-100%
chr17	7678956	TCTCGTCC	Nanopolish	0.0378966	0.625	51-75%
chr17	7678980	GTGCGATC	Nanopolish	0.0536437	0.625	51-75%
chr17	7678986	TCTCGGCT	Nanopolish	0.0536437	0.625	51-75%
chr17	7678994	CACCGCAA	Nanopolish	0.0536437	0.625	51-75%
chr17	7679020	AAGCGATT	Nanopolish	0.128141	0.375	26-50%
chr17	7679066	ATGCGCCA	Nanopolish	0.190713	0.625	51-75%
chr17	7679074	CTGCGCCC	Nanopolish	0.100713	0.875	76-100%
chr17	7679078	GCCCGGCT	Nanopolish	0.0457131	0.875	76-100%
chr17	7679105	AGACGGGG	Nanopolish	0.00868421	0.75	51-75%
chr17	7679159	ATCCGCCC	Nanopolish	0.0240801	0.75	51-75%
chr17	7679163	GCCCGCCT	Nanopolish	0.0240801	0.875	76-100%
chr17	7679337	AGACGGAG	Nanopolish	0.138671	0.625	51-75%
chr17	7679386	CTCCGCTT	Nanopolish	0.0520833	0.625	51-75%
chr17	7679406	TCCCGGAT	Nanopolish	0.0366981	0.625	51-75%
chr17	7679592	AGGCGTGA	Nanopolish	0.110575	0.625	51-75%
chr17	7679764	GTGCGGAT	Nanopolish	0.039434	0.625	51-75%
chr17	7679961	CTCCGTGT	Nanopolish	0.010101	0.625	51-75%
chr17	7680336	TACCGTCT	Nanopolish	0.0595781	0.5	26-50%
chr17	7680547	AGACGGAA	Nanopolish	0.0047619	0.5	26-50%
chr17	7680555	TCTCGCTC	Nanopolish	0.0047619	0.625	51-75%
chr17	7680570	CGGCGTGG	Nanopolish	0.12106	0.875	76-100%
chr17	7680669	AGGCGCCC	Nanopolish	0.014694	0.875	76-100%
chr17	7680713	AGACGGGG	Nanopolish	0.0294118	0.75	51-75%
chr17	7680800	AGGCGTAA	Nanopolish	0.0271429	0.5	26-50%
chr17	7680859	TAGCGCGA	Nanopolish	0.0222545	0.625	51-75%
chr17	7680861	GCGCGATC	Nanopolish	0.0222545	0.75	51-75%
chr17	7680867	TCTCGGCT	Nanopolish	0.0222545	0.625	51-75%
chr17	7681078	CCACGCCT	Nanopolish	0.0114546	0.75	51-75%
chr17	7681210	TGTCGCCT	Nanopolish	0.125	0.625	51-75%
chr17	7681240	TCTCGGCT	Nanopolish	0.0363636	0.625	51-75%
chr17	7681404	TCTCGGCT	Nanopolish	0.0283019	0.625	51-75%
chr17	7681421	CTCCGCCT	Nanopolish	0.00884956	0.75	51-75%
chr17	7681438	AAGCGATT	Nanopolish	0.025625	0.375	26-50%
chr17	7681480	AGGCGCCC	Nanopolish	0.0723768	0.875	76-100%
chr17	7681484	GCCCGCCA	Nanopolish	0.0723768	0.875	76-100%
chr17	7681492	CTACGCCC	Nanopolish	0.0323768	0.75	51-75%
chr17	7681496	GCCCGGCT	Nanopolish	0.0023768	0.875	76-100%
chr17	7681587	CCTCGGCC	Nanopolish	0.0681818	0.875	76-100%
chr17	7681638	CAACGCCT	Nanopolish	0.0295083	0.625	51-75%
chr17	7681734	CCTCGGCC	Nanopolish	0.0135135	0.875	76-100%
chr17	7681762	AGGCGTGA	Nanopolish	0.0208333	0.625	51-75%
chr17	7681772	CATCGGGC	Nanopolish	0.0208333	0.75	51-75%
chr17	7681879	CTCCGCCC	Nanopolish	0.0233929	0.875	76-100%
chr17	7681942	GCCCGCCA	Nanopolish	0.130868	0.875	76-100%
chr17	7681950	CTACGCCC	Nanopolish	0.0658678	0.75	51-75%
chr17	7681954	GCCCGGCT	Nanopolish	0.00413223	0.875	76-100%
chr17	7682014	TCTCGATC	Nanopolish	0.0569873	0.5	26-50%
chr17	7682028	CCTCGTGA	Nanopolish	0.0689655	0.625	51-75%
chr17	7682039	ACCCGTCT	Nanopolish	0	0.625	51-75%
chr17	7682044	TCTCGGCT	Nanopolish	0.03	0.625	51-75%
chr17	7682082	CACCGCAC	Nanopolish	0.03	0.75	51-75%
chr17	7682088	ACCCGGCC	Nanopolish	0.03	0.875	76-100%
chr17	41517876	GGGCGAGT	Nanopolish	0.0555556	0.75	51-75%
chr17	41517942	GGCCGGAG	Nanopolish	0.229167	0.875	76-100%
chr17	41517993	ACACGAGC	Nanopolish	0.07	0.625	51-75%
chr17	41518374	AGTCGCAT	Nanopolish	0.03125	0.5	26-50%
chr17	41518457	GCACGTAC	Nanopolish	0.202857	0.625	51-75%
chr17	41518539	CATCGCCA	Nanopolish	0.0277778	0.625	51-75%
chr17	41518575	CAACGCCC	Nanopolish	0.0333333	0.75	51-75%
chr17	41518596	CACCGAAA	Nanopolish	0.0357143	0.5	26-50%
chr17	41518703	CTTCGGCT	Nanopolish	0.0625	0.625	51-75%
chr17	41518902	GCACGCTG	Nanopolish	0.105263	0.75	51-75%
chr17	41519103	GCACGGTT	Nanopolish	0.25	0.625	51-75%
chr17	41519162	GAGCGAAC	Nanopolish	0.128788	0.625	51-75%
chr17	41519252	CCCCGAGC	Nanopolish	0.125	0.875	76-100%
chr17	41519285	CTCCGTGT	Nanopolish	0.0384615	0.625	51-75%
chr17	41519313	GGCCGATC	Nanopolish	0.608333	0.75	51-75%
chr17	41519659	TCCCGACA	Nanopolish	0.344524	0.625	51-75%
chr17	41519695	GCTCGTTT	Nanopolish	0.625	0.5	26-50%
chr17	41519724	CTCCGCTG	Nanopolish	0.666667	0.75	51-75%
chr17	41519844	GGCCGCTG	Nanopolish	0.5625	0.875	76-100%
chr17	41520411	GACCGGCA	Nanopolish	0.13	0.75	51-75%
chr17	41520452	TGTCGTTG	Nanopolish	0.0625	0.5	26-50%
chr17	41520509	CATCGACC	Nanopolish	0.181471	0.625	51-75%
chr17	41520904	CTTCGCAG	Nanopolish	0.251597	0.625	51-75%
chr17	41520983	CTCCGAAA	Nanopolish	0.0595238	0.5	26-50%
chr17	41521076	ACTCGCCT	Nanopolish	0.0197009	0.625	51-75%
chr17	41521155	CCTCGAGG	Nanopolish	0.0555556	0.75	51-75%
chr17	41521195	GGGCGGCA	Nanopolish	0.214286	0.875	76-100%
chr17	41521318	TTGCGAAG	Nanopolish	0.0136538	0.5	26-50%
chr17	41521719	GTGCGGCT	Nanopolish	0.00153846	0.75	51-75%
chr17	41521855	CCACGATG	Nanopolish	0.0357143	0.625	51-75%
chr17	41522057	CCCCGCCC	Nanopolish	0.0263158	1	76-100%
chr17	41522062	CCCCGCAG	Nanopolish	0.0263158	0.875	76-100%
chr17	41522142	AAGCGCCT	Nanopolish	0.0333333	0.625	51-75%
chr17	41522303	CAGCGGGG	Nanopolish	0.0384615	0.875	76-100%
chr17	41522354	CTTCGGGA	Nanopolish	0.233529	0.625	51-75%
chr17	41522854	AAGCGGGA	Nanopolish	0.0769231	0.625	51-75%
chr17	41522930	CCCCGGCC	Nanopolish	0.125	1	76-100%
chr17	41522975	GACCGGCA	Nanopolish	0.115128	0.75	51-75%
chr17	41523403	GAACGGGT	Nanopolish	0.318333	0.625	51-75%
chr17	41523570	GAACGACC	Nanopolish	0.255833	0.625	51-75%
chr17	41523608	AAACGTCC	Nanopolish	0.05	0.5	26-50%
chr17	41523660	AGCCGGGG	Nanopolish	0.0916667	0.875	76-100%
chr17	41523831	AGCCGCGA	Nanopolish	0.126405	0.75	51-75%
chr17	41523833	CCGCGACT	Nanopolish	0.0185948	0.75	51-75%
chr17	41523852	AGCCGCTG	Nanopolish	0.51375	0.75	51-75%
chr17	41523888	GCTCGCAC	Nanopolish	0.0600464	0.75	51-75%
chr17	41523895	CATCGCCC	Nanopolish	0.199954	0.75	51-75%
chr17	41523938	ATGCGCCA	Nanopolish	0.0669444	0.625	51-75%
chr17	41523957	AAGCGCGC	Nanopolish	0.0555556	0.75	51-75%
chr17	41523959	GCGCGCCT	Nanopolish	0.0555556	0.875	76-100%
chr17	41523965	CTCCGTTT	Nanopolish	0.0244444	0.5	26-50%
chr17	41524189	GTGCGCCG	Nanopolish	0.00818713	0.875	76-100%
chr17	41524192	CGCCGCAG	Nanopolish	0.0431871	0.875	76-100%
chr17	41524208	CCTCGGAC	Nanopolish	0.22549	0.75	51-75%
chr17	41524233	CTCCGTGT	Nanopolish	0.0453846	0.625	51-75%
chr17	41524244	CAGCGACC	Nanopolish	0.101753	0.75	51-75%
chr17	41524380	ACCCGGCT	Nanopolish	0.1375	0.75	51-75%
chr17	41524410	TTCCGGTT	Nanopolish	0.18375	0.5	26-50%
chr17	41524443	CTTCGCAT	Nanopolish	0.0546429	0.5	26-50%
chr17	41524890	CTTCGATC	Nanopolish	0.00817308	0.5	26-50%
chr17	41524908	GGTCGGTC	Nanopolish	0.4375	0.75	51-75%
chr17	41524943	CTGCGCAG	Nanopolish	0.0888889	0.75	51-75%
chr17	41524950	GGCCGTTG	Nanopolish	0.611111	0.75	51-75%
chr17	41524959	TGTCGGCC	Nanopolish	0.526111	0.75	51-75%
chr17	41524976	ATGCGCAG	Nanopolish	0.388889	0.625	51-75%
chr17	41525197	GTTCGGAA	Nanopolish	0.324643	0.5	26-50%
chr17	41525371	CCCCGGCA	Nanopolish	0.282051	0.875	76-100%
chr17	41525632	ATGCGAAG	Nanopolish	0.322105	0.5	26-50%
chr17	41525837	AGGCGCAT	Nanopolish	0.352815	0.625	51-75%
chr17	41526029	CAGCGTCG	Nanopolish	0.0254762	0.75	51-75%
chr17	41526034	TCGCGATC	Nanopolish	0.190476	0.625	51-75%
chr17	41526040	TCTCGGCT	Nanopolish	0.239524	0.625	51-75%
chr17	41526072	TCACGCCA	Nanopolish	0.242929	0.625	51-75%
chr17	41526116	AGGCGCCC	Nanopolish	0.174107	0.875	76-100%
chr17	41526128	CCACGCCC	Nanopolish	0.178571	0.875	76-100%
chr17	41526209	CCTCGTGA	Nanopolish	0.225	0.625	51-75%
chr17	41526220	GCCCGCCT	Nanopolish	0.395	0.875	76-100%
chr17	41526226	CTCCGCCT	Nanopolish	0.55	0.75	51-75%
chr17	41526263	CACCGCGC	Nanopolish	0.141667	0.875	76-100%
chr17	41526265	CCGCGCCC	Nanopolish	0.101667	1	76-100%
chr17	41526269	GCCCGGCC	Nanopolish	0.0166667	1	76-100%
chr17	41526379	GCACGCAC	Nanopolish	0.0429221	0.75	51-75%
chr17	41526413	ATGCGTAA	Nanopolish	0.0833333	0.375	26-50%
chr17	41526423	GTGCGTAG	Nanopolish	0.0833333	0.625	51-75%
chr17	41526445	TGTCGCAA	Nanopolish	0	0.5	26-50%
chr17	41526477	TCTCGCTG	Nanopolish	0.0321429	0.625	51-75%
chr17	41526594	AGACGGAC	Nanopolish	0.0075	0.625	51-75%
chr17	41526602	TCTCGCTC	Nanopolish	0.1025	0.625	51-75%
chr17	41526632	TGGCGCAA	Nanopolish	0.0966667	0.625	51-75%
chr17	41526640	TCTCGGCT	Nanopolish	0.246667	0.625	51-75%
chr17	41526657	CTCCGCCT	Nanopolish	0.138095	0.75	51-75%
chr17	41526728	CCACGCCC	Nanopolish	0.14609	0.875	76-100%
chr17	41526791	TCTCGAAC	Nanopolish	0.0710784	0.5	26-50%
chr17	41526852	AGGCGTGA	Nanopolish	0.217212	0.625	51-75%
chr17	41526936	TAGCGCTT	Nanopolish	0.0950855	0.5	26-50%
chr17	41526972	CCACGAGT	Nanopolish	0.0714286	0.625	51-75%
chr17	41527023	CAGCGTGT	Nanopolish	0.169231	0.625	51-75%
chr17	41527029	GTGCGGCT	Nanopolish	0.209231	0.75	51-75%
chr17	41527347	TTCCGGCC	Nanopolish	0.65	0.75	51-75%
chr17	41527359	AAACGGAA	Nanopolish	0.326923	0.375	26-50%
chr17	41527441	TCTCGCAT	Nanopolish	0.111111	0.5	26-50%
chr17	41527453	CTGCGGCA	Nanopolish	0.0533333	0.75	51-75%
chr17	41527459	CAGCGCGG	Nanopolish	0.0533333	0.875	76-100%
chr17	41527461	GCGCGGCC	Nanopolish	0.0533333	1	76-100%
chr17	41527535	ACCCGCGT	Nanopolish	0.173611	0.75	51-75%
chr17	41527537	CCGCGTCC	Nanopolish	0.173611	0.875	76-100%
chr17	41527739	GCCCGCCG	Nanopolish	0.0733333	1	76-100%
chr17	41527742	CGCCGCCC	Nanopolish	0.00166667	1	76-100%
chr17	41527759	CCTCGCCC	Nanopolish	0.0217391	0.875	76-100%
chr17	41527763	GCCCGGCC	Nanopolish	0.0282609	1	76-100%
chr17	41527770	CCGCGGGG	Nanopolish	0.0217391	1	76-100%
chr17	41527872	AGTCGCGG	Nanopolish	0.207143	0.75	51-75%
chr17	41527874	TCGCGGGA	Nanopolish	0.207143	0.75	51-75%
chr17	41527908	AGTCGCGG	Nanopolish	0.05	0.75	51-75%
chr17	41527910	TCGCGGAT	Nanopolish	0.05	0.625	51-75%
chr17	41527929	GCTCGCCG	Nanopolish	0.107143	0.875	76-100%
chr17	41527932	CGCCGTTG	Nanopolish	0.00214286	0.75	51-75%
chr17	41527939	GGCCGCCT	Nanopolish	0.0428571	0.875	76-100%
chr17	41527950	GGGCGCGC	Nanopolish	0.0544118	1	76-100%
chr17	41527952	GCGCGCAC	Nanopolish	0.0544118	0.875	76-100%
chr17	41527983	GGTCGTTG	Nanopolish	0.136667	0.625	51-75%
chr17	41528250	TGGCGAGG	Nanopolish	0.025	0.75	51-75%
chr17	41528255	AGGCGGAG	Nanopolish	0.125	0.75	51-75%
chr17	41528262	GCACGGAC	Nanopolish	0.04	0.75	51-75%
chr17	41528311	CGGCGAGG	Nanopolish	0.14881	0.875	76-100%
chr17	41528381	GGGCGGAT	Nanopolish	0.0892857	0.75	51-75%
chr17	41528498	CCCCGCCC	Nanopolish	0.247143	1	76-100%
chr17	41528521	CTCCGACC	Nanopolish	0.135808	0.75	51-75%
chr17	41528526	ACCCGCAC	Nanopolish	0.114192	0.75	51-75%
chr17	41528573	CCCCGTCA	Nanopolish	0.025	0.75	51-75%
chr17	41528734	AGACGAGT	Nanopolish	0.321429	0.5	26-50%
chr17	41528745	TGTCGCCC	Nanopolish	0.146739	0.75	51-75%
chr17	41528775	TCTCGGCC	Nanopolish	0.375	0.75	51-75%
chr17	41528799	TCCCGGGT	Nanopolish	0.305556	0.75	51-75%
chr17	41528855	ACGCGCCA	Nanopolish	0.358974	0.75	51-75%
chr17	41528863	CCACGCCC	Nanopolish	0.0810256	0.875	76-100%
chr17	41528986	AGGCGTGA	Nanopolish	0.154915	0.625	51-75%
chr17	41529196	TTCCGGAT	Nanopolish	0.522222	0.5	26-50%
chr17	41529212	ATCCGGGC	Nanopolish	0.515385	0.75	51-75%
chr17	41529230	GCACGAAC	Nanopolish	0.516667	0.625	51-75%
chr17	41529272	TGTCGCCA	Nanopolish	0.03125	0.625	51-75%
chr17	41529398	ACTCGTCC	Nanopolish	0.07	0.625	51-75%
chr17	41529447	ATGCGTTC	Nanopolish	0.0772947	0.5	26-50%
chr17	41529811	GGGCGCTG	Nanopolish	0.0294118	0.875	76-100%
chr17	41529853	CCCCGTCC	Nanopolish	0.0555556	0.875	76-100%
chr17	41530180	AACCGCTC	Nanopolish	0.025	0.625	51-75%
chr17	41530510	ATTCGTAA	Nanopolish	0.186364	0.25	0-25%
chr17	41530742	CACCGCTA	Nanopolish	0.133333	0.625	51-75%
chr17	41530796	TAACGGAG	Nanopolish	0.0833333	0.5	26-50%
chr17	41531776	GGTCGCAT	Nanopolish	0.4225	0.625	51-75%
chr17	41532216	AAACGGTT	Nanopolish	0.0714286	0.375	26-50%
chr17	41532517	ACTCGTGT	Nanopolish	0.194444	0.5	26-50%
chr17	41532679	ACCCGCTC	Nanopolish	0.350833	0.75	51-75%
chr17	41532713	AAGCGCAG	Nanopolish	0.0644444	0.625	51-75%
chr17	41532729	CTACGCAT	Nanopolish	0.08	0.5	26-50%
chr17	41532952	ACACGCCT	Nanopolish	0.120385	0.625	51-75%
chr17	41533555	GACCGTAA	Nanopolish	0.40375	0.5	26-50%
chr17	41533704	CAACGTTT	Nanopolish	0.0277778	0.375	26-50%
chr17	41533797	GAGCGATT	Nanopolish	0.0560606	0.5	26-50%
chr17	41533862	CTTCGTGT	Nanopolish	0.367308	0.5	26-50%
chr17	41533872	ATCCGAAA	Nanopolish	0.207692	0.375	26-50%
chr17	41533889	GCCCGTGT	Nanopolish	0.525	0.75	51-75%
chr17	41533971	TGGCGGGG	Nanopolish	0.171349	0.875	76-100%
chr17	41533979	AGGCGTTC	Nanopolish	0.216349	0.625	51-75%
chr17	41534086	GGCCGGAC	Nanopolish	0.165556	0.875	76-100%
chr17	41534102	TCACGCCT	Nanopolish	0.0373188	0.625	51-75%
chr17	41534162	GTTCGAGA	Nanopolish	0.217647	0.5	26-50%
chr17	41534230	TGGCGGCG	Nanopolish	0.131364	0.875	76-100%
chr17	41534859	GTCCGCCA	Nanopolish	0.157143	0.75	51-75%
chr17	41534901	AAACGGAC	Nanopolish	0.0333333	0.5	26-50%
chr17	41535078	TGGCGTGG	Nanopolish	0.125	0.75	51-75%
chr17	41535156	ATGCGAGG	Nanopolish	0.125	0.625	51-75%
chr17	41535445	AACCGGGC	Nanopolish	0.0875	0.75	51-75%
chr17	41535515	GGTCGTTG	Nanopolish	0.134921	0.625	51-75%
chr3	49353063	CCACGTGA	Nanopolish	0.115733	0.625	51-75%
chr3	49353135	CTGCGCCT	Nanopolish	0.030314	0.75	51-75%
chr3	49353308	ACCCGCCA	Nanopolish	0.0418421	0.75	51-75%
chr3	49353389	TCTCGCTC	Nanopolish	0.0348837	0.625	51-75%
chr3	49353427	TCTCGGCT	Nanopolish	0.16	0.625	51-75%
chr3	49353444	CTCCGCCC	Nanopolish	0	0.875	76-100%
chr3	49353459	TCACGCCA	Nanopolish	0.201667	0.625	51-75%
chr3	49353507	GCTCGCCA	Nanopolish	0.0482353	0.75	51-75%
chr3	49353515	CCACGCCC	Nanopolish	0.0432353	0.875	76-100%
chr3	49353559	CACCGTGT	Nanopolish	0.035	0.625	51-75%
chr3	49353579	TCTCGATC	Nanopolish	0.1	0.5	26-50%
chr3	49353600	ATCCGCCC	Nanopolish	0.05	0.75	51-75%
chr3	49353721	TCTCGGCT	Nanopolish	0.103537	0.625	51-75%
chr3	49353801	GCCCGCCA	Nanopolish	0.175676	0.875	76-100%
chr3	49353809	CCACGCCC	Nanopolish	0.105676	0.875	76-100%
chr3	49353841	AGACGTGG	Nanopolish	0.0457692	0.625	51-75%
chr3	49353849	TTTCGCCG	Nanopolish	0.0192308	0.625	51-75%
chr3	49353852	CGCCGTGT	Nanopolish	0.0192308	0.75	51-75%
chr3	49353950	CACCGCAC	Nanopolish	0.0345833	0.75	51-75%
chr3	49354105	TCTCGGCT	Nanopolish	0	0.625	51-75%
chr3	49354122	CTCCGCTT	Nanopolish	0.0620301	0.625	51-75%
chr3	49354129	TCCCGGGT	Nanopolish	0.0620301	0.75	51-75%
chr3	49354137	TCACGCCA	Nanopolish	0.0620301	0.625	51-75%
chr3	49354185	GCCCGCCA	Nanopolish	0.0446429	0.875	76-100%
chr3	49354193	CCACGCCC	Nanopolish	0.0446429	0.875	76-100%
chr3	49354197	GCCCGGCT	Nanopolish	0.0653571	0.875	76-100%
chr3	49354228	AGACGGGG	Nanopolish	0.0833333	0.75	51-75%
chr3	49354259	TCTCGATC	Nanopolish	0.0357143	0.5	26-50%
chr3	49354280	ATCCGCCC	Nanopolish	0	0.75	51-75%
chr3	49354284	GCCCGCCT	Nanopolish	0	0.875	76-100%
chr3	49354289	CCTCGGCC	Nanopolish	0.055	0.875	76-100%
chr3	49354317	AGGCGTGA	Nanopolish	0.0619355	0.625	51-75%
chr3	49354327	CACCGCAC	Nanopolish	0.0180645	0.75	51-75%
chr3	49354333	ACCCGGCC	Nanopolish	0.0180645	0.875	76-100%
chr3	49354473	ACACGGCA	Nanopolish	0.0208333	0.625	51-75%
chr3	49354694	TCTCGCTC	Nanopolish	0.027027	0.625	51-75%
chr3	49354724	TAGCGCAA	Nanopolish	0.00186743	0.5	26-50%
chr3	49354732	TCTCGGCT	Nanopolish	0.00313257	0.625	51-75%
chr3	49354749	CTCCGCCT	Nanopolish	0.161111	0.75	51-75%
chr3	49354809	AGGCGCCC	Nanopolish	0.0121951	0.875	76-100%
chr3	49354813	GCCCGACA	Nanopolish	0.0121951	0.75	51-75%
chr3	49354853	AGACGGGG	Nanopolish	0.0416667	0.75	51-75%
chr3	49354870	TGTCGGTC	Nanopolish	0	0.625	51-75%
chr3	49354954	AGGCGTGA	Nanopolish	0.0441935	0.625	51-75%
chr3	49354960	GAGCGTCC	Nanopolish	0.0441935	0.75	51-75%
chr3	49355078	GCCCGGCA	Nanopolish	0.0216667	0.875	76-100%
chr3	49355141	GGGCGCAG	Nanopolish	0.0119355	0.875	76-100%
chr3	49355153	TCACGCCT	Nanopolish	0.192308	0.625	51-75%
chr3	49355236	TGGCGAAA	Nanopolish	0	0.5	26-50%
chr3	49355331	AATCGCTT	Nanopolish	0.035628	0.375	26-50%
chr3	49355694	TCACGAAT	Nanopolish	0.23	0.375	26-50%
chr3	49355744	CAGCGGGT	Nanopolish	0.133333	0.75	51-75%
chr3	49355789	AAGCGGAA	Nanopolish	0	0.5	26-50%
chr3	49355826	CTGCGTTA	Nanopolish	0.0303993	0.5	26-50%
chr3	49355906	AGGCGGGT	Nanopolish	0.0463793	0.75	51-75%
chr3	49355917	TCACGAGG	Nanopolish	0.0789474	0.625	51-75%
chr3	49355931	GATCGAGA	Nanopolish	0.105238	0.5	26-50%
chr3	49355951	ACACGGTG	Nanopolish	0.0406532	0.625	51-75%
chr3	49355991	AGCCGGGC	Nanopolish	0.0763793	0.875	76-100%
chr3	49355995	GGGCGTGG	Nanopolish	0.0663793	0.875	76-100%
chr3	49356003	TGGCGGGC	Nanopolish	0.00862069	0.875	76-100%
chr3	49356007	GGGCGCCT	Nanopolish	0.00862069	0.875	76-100%
chr3	49356027	ACTCGGGA	Nanopolish	0.0178571	0.625	51-75%
chr3	49356048	TGGCGTGA	Nanopolish	0.0897059	0.625	51-75%
chr3	49356056	ACCCGGGA	Nanopolish	0.0897059	0.75	51-75%
chr3	49356211	GCCCGAGA	Nanopolish	0.0822764	0.75	51-75%
chr3	49356276	GCACGTTA	Nanopolish	0.0678571	0.5	26-50%
chr3	49356368	CATCGTCA	Nanopolish	0.0317494	0.5	26-50%
chr3	49356543	CAGCGTGC	Nanopolish	0.00514142	0.75	51-75%
chr3	49356724	ACACGCTG	Nanopolish	0.12	0.625	51-75%
chr3	49356820	TATCGCCA	Nanopolish	0.0369016	0.5	26-50%
chr3	49356828	GGCCGGGT	Nanopolish	0.0369016	0.875	76-100%
chr3	49356834	GTGCGGTG	Nanopolish	0.0369016	0.75	51-75%
chr3	49356872	GGCCGAGG	Nanopolish	0.0320635	0.875	76-100%
chr3	49356877	AGGCGGGT	Nanopolish	0.0320635	0.75	51-75%
chr3	49356888	TCACGAGG	Nanopolish	0.326059	0.625	51-75%
chr3	49356902	GATCGATA	Nanopolish	0.167619	0.375	26-50%
chr3	49356922	ACACGGTG	Nanopolish	0.240714	0.625	51-75%
chr3	49356962	AGCCGGGC	Nanopolish	0.127262	0.875	76-100%
chr3	49356966	GGGCGTGG	Nanopolish	0.132262	0.875	76-100%
chr3	49357030	ACCCGGGA	Nanopolish	0.265007	0.75	51-75%
chr3	49357037	AGGCGGAG	Nanopolish	0.365007	0.75	51-75%
chr3	49357189	ACCCGGCA	Nanopolish	0.0606618	0.75	51-75%
chr3	49357213	ACTCGCCT	Nanopolish	0.094438	0.625	51-75%
chr3	49357260	TCTCGAGG	Nanopolish	0.0516194	0.625	51-75%
chr3	49357298	CCTCGTAG	Nanopolish	0.0757576	0.625	51-75%
chr3	49357339	CCCCGAGA	Nanopolish	0.0753589	0.75	51-75%
chr3	49357370	AGCCGGGG	Nanopolish	0.0119048	0.875	76-100%
chr3	49357384	GGGCGCCC	Nanopolish	0.00961538	1	76-100%
chr3	49357423	CTTCGATG	Nanopolish	0.0176316	0.5	26-50%
chr3	49357435	GCTCGATG	Nanopolish	0.0930687	0.625	51-75%
chr3	49357455	AAGCGGCG	Nanopolish	0.0106061	0.75	51-75%
chr3	49357458	CGGCGGCT	Nanopolish	0.0393939	0.875	76-100%
chr3	49357470	CTGCGTAG	Nanopolish	0.0394737	0.625	51-75%
chr3	49357483	CACCGTCA	Nanopolish	0.0290404	0.625	51-75%
chr3	49357684	GCTCGAAC	Nanopolish	0.0263158	0.625	51-75%
chr3	49357701	GGCCGGAC	Nanopolish	0.00246124	0.875	76-100%
chr3	49357705	GGACGTAC	Nanopolish	0.0324612	0.625	51-75%
chr3	49357798	AAACGTTC	Nanopolish	0.05	0.375	26-50%
chr3	49357837	CACCGGGA	Nanopolish	0.0681818	0.75	51-75%
chr3	49357870	GGGCGGAG	Nanopolish	0.0191761	0.875	76-100%
chr3	49357892	CTACGAGC	Nanopolish	0.152047	0.625	51-75%
chr3	49357910	AAACGAGA	Nanopolish	0.0555556	0.375	26-50%
chr3	49357931	CTCCGCGC	Nanopolish	0.00819672	0.875	76-100%
chr3	49357933	CCGCGCAT	Nanopolish	0.00819672	0.75	51-75%
chr3	49357943	AGCCGACG	Nanopolish	0.00819672	0.75	51-75%
chr3	49357946	CGACGGCA	Nanopolish	0.00819672	0.75	51-75%
chr3	49357964	CACCGCCG	Nanopolish	0.00806452	0.875	76-100%
chr3	49357967	CGCCGGCG	Nanopolish	0.00806452	1	76-100%
chr3	49357970	CGGCGCCC	Nanopolish	0.00806452	1	76-100%
chr3	49358118	TCCCGGAC	Nanopolish	0.1	0.75	51-75%
chr3	49358123	GACCGTGG	Nanopolish	0.1	0.75	51-75%
chr3	49358141	GGACGCCA	Nanopolish	0.0576923	0.75	51-75%
chr3	49358152	TCTCGATA	Nanopolish	0.0416667	0.375	26-50%
chr3	49358172	CCCCGCAG	Nanopolish	0.0454545	0.875	76-100%
chr3	49358234	CACCGACT	Nanopolish	0.00735294	0.625	51-75%
chr3	49358243	GGCCGCCG	Nanopolish	0.00735294	1	76-100%
chr3	49358246	CGCCGCCG	Nanopolish	0.00735294	1	76-100%
chr3	49358249	CGCCGCCG	Nanopolish	0.00735294	1	76-100%
chr3	49358252	CGCCGCCG	Nanopolish	0.00735294	1	76-100%
chr3	49358255	CGCCGCCG	Nanopolish	0.00735294	1	76-100%
chr3	49358258	CGCCGCTA	Nanopolish	0.00735294	0.75	51-75%
chr3	49358265	AGCCGAGC	Nanopolish	0.00735294	0.75	51-75%
chr3	49358343	AGGCGCCT	Nanopolish	0.0533395	0.75	51-75%
chr3	49358393	TTCCGGGC	Nanopolish	0.529412	0.75	51-75%
chr3	49358508	AGCCGGAA	Nanopolish	0.448925	0.625	51-75%
chr3	49358592	CCTCGAGG	Nanopolish	0.00819672	0.75	51-75%
chr3	49358601	CTCCGTTT	Nanopolish	0.00819672	0.5	26-50%
chr3	49358660	GGGCGACG	Nanopolish	0.0125	0.875	76-100%
chr3	49358663	CGACGGCA	Nanopolish	0.0125	0.75	51-75%
chr3	49358686	GCCCGTGC	Nanopolish	0.25	0.875	76-100%
chr3	49358760	TTCCGGTC	Nanopolish	0.016129	0.625	51-75%
chr3	49358787	AAGCGGCA	Nanopolish	0.0389423	0.625	51-75%
chr3	49358793	CACCGCCC	Nanopolish	0.00605769	0.875	76-100%
chr3	49358799	CCTCGTGC	Nanopolish	0.0389423	0.75	51-75%
chr3	49358803	GTGCGGGT	Nanopolish	0.0389423	0.75	51-75%
chr3	49358816	AACCGGGC	Nanopolish	0.474074	0.75	51-75%
chr3	49358870	GCTCGCCG	Nanopolish	0.143732	0.875	76-100%
chr3	49358887	AAACGCTG	Nanopolish	0.162871	0.5	26-50%
chr3	49359376	AGGCGTGA	Nanopolish	0.0241534	0.625	51-75%
chr3	49359435	GGCCGAAA	Nanopolish	0	0.625	51-75%
chr3	49359799	TTACGGAG	Nanopolish	0.101159	0.5	26-50%
chr3	49359961	TAGCGCCT	Nanopolish	0.0382609	0.625	51-75%
chr3	49360033	AGACGGGT	Nanopolish	0.0555556	0.625	51-75%
chr3	49360045	CATCGTTA	Nanopolish	0	0.375	26-50%
chr3	49360180	AACCGCAT	Nanopolish	0.00974632	0.5	26-50%
chr3	49360243	CCACGTCT	Nanopolish	0.0992754	0.625	51-75%
chr3	49360266	TCTCGTAG	Nanopolish	0.148148	0.5	26-50%
chr3	49360334	AAGCGCCA	Nanopolish	0.0151515	0.625	51-75%
chr3	49360377	CACCGGCT	Nanopolish	0	0.75	51-75%
chr3	49360499	GCTCGTCG	Nanopolish	0.0384615	0.75	51-75%
chr3	49360502	CGTCGGTC	Nanopolish	0.0384615	0.75	51-75%
chr3	49360506	GGTCGCCC	Nanopolish	0.0384615	0.875	76-100%
chr3	49360579	TCCCGCCT	Nanopolish	0.5	0.75	51-75%
chr3	49360592	TCCCGAGT	Nanopolish	0.55	0.625	51-75%
chr3	49360624	CCACGCCC	Nanopolish	0.0357143	0.875	76-100%
chr3	49360680	TCTCGAAC	Nanopolish	0.0269986	0.5	26-50%
chr3	49360710	CCTCGGCC	Nanopolish	0.163723	0.875	76-100%
chr3	49360850	GGGCGGAT	Nanopolish	0.196429	0.75	51-75%
chr3	49360857	TCACGAGT	Nanopolish	0.196429	0.5	26-50%
chr3	49360945	GGGCGCCT	Nanopolish	0.0078658	0.875	76-100%
chr3	49360987	AATCGCTT	Nanopolish	0.0481859	0.375	26-50%
chr3	49361004	AGGCGGAG	Nanopolish	0.0266291	0.75	51-75%
chr3	49361602	GCCCGGGC	Nanopolish	0.0271875	1	76-100%
chr3	49361606	GGGCGTGG	Nanopolish	0.0078125	0.875	76-100%
chr3	49361651	AGGCGGGC	Nanopolish	0.0596955	0.875	76-100%
chr3	49361741	AGGCGTGG	Nanopolish	0.0416667	0.75	51-75%
chr3	49362043	AGCCGGTC	Nanopolish	0.126457	0.75	51-75%
chr3	49362079	ACTCGGGA	Nanopolish	0.125	0.625	51-75%
chr3	49362101	AATCGCTT	Nanopolish	0.159091	0.375	26-50%
chr3	49362112	CCCCGGAG	Nanopolish	0.0178571	0.875	76-100%
chr3	49362118	AGGCGGAG	Nanopolish	0.0271429	0.75	51-75%
chr3	49362143	TTGCGCCA	Nanopolish	0	0.625	51-75%
chr3	49362539	TTCCGAAG	Nanopolish	0.095	0.5	26-50%
chr3	49362576	GCACGTTG	Nanopolish	0.130185	0.625	51-75%
chr3	49363140	GGCCGGGA	Nanopolish	0.0227273	0.875	76-100%
chr3	49363146	GAGCGGTG	Nanopolish	0.0227273	0.75	51-75%
chr3	49363193	GGGCGGAT	Nanopolish	0.022037	0.75	51-75%
chr3	49363245	CCCCGTCT	Nanopolish	0.00941176	0.75	51-75%
chr3	49363276	AGCCGGGT	Nanopolish	0.138684	0.75	51-75%
chr3	49363374	GATCGCGC	Nanopolish	0.041958	0.75	51-75%
chr3	49363376	TCGCGCCA	Nanopolish	0.028042	0.75	51-75%
chr3	49363460	GGGCGTGG	Nanopolish	0.0502439	0.875	76-100%
chr3	49363577	CAGCGTGG	Nanopolish	0.0459091	0.75	51-75%
chr3	49363587	GCTCGTGC	Nanopolish	0.0159091	0.75	51-75%
chr3	49363672	TGGCGAAA	Nanopolish	0.0357143	0.5	26-50%
chr3	49363708	AGCCGGGC	Nanopolish	0.00877193	0.875	76-100%
chr3	49363712	GGGCGCAG	Nanopolish	0.00877193	0.875	76-100%
chr3	49363800	AGTCGAGA	Nanopolish	0.055	0.5	26-50%
chr3	49363806	GATCGCAA	Nanopolish	0.03	0.5	26-50%
chr3	49364004	TCACGCTA	Nanopolish	0.0311111	0.5	26-50%
chr3	49364075	GGGCGCAG	Nanopolish	0.035	0.875	76-100%
chr3	49364129	GATCGCGT	Nanopolish	0	0.625	51-75%
chr3	49364131	TCGCGTTA	Nanopolish	0	0.5	26-50%
chr3	49364147	GTTCGAGA	Nanopolish	0.0604147	0.5	26-50%
chr3	49364211	AGGCGCAG	Nanopolish	0	0.75	51-75%
chr3	49364250	GGCCGGGG	Nanopolish	0.0516667	1	76-100%
chr3	49364255	GGGCGGGT	Nanopolish	0.0333333	0.875	76-100%
chr3	49364314	CCCCGTCT	Nanopolish	0.0134783	0.75	51-75%
chr3	49364345	GGGCGTGG	Nanopolish	0.158883	0.875	76-100%
chr3	49364399	AATCGCTT	Nanopolish	0.00806452	0.375	26-50%
chr3	49364416	AGGCGGAA	Nanopolish	0.00806452	0.625	51-75%
chr3	49364433	AGCCGAGA	Nanopolish	0.115	0.625	51-75%
chr3	49364439	GATCGTGC	Nanopolish	0	0.625	51-75%
chr3	49364472	GAGCGAAA	Nanopolish	0.055	0.5	26-50%
chr3	49364480	CTCCGTCT	Nanopolish	0	0.625	51-75%
chr3	49364615	GATCGTGC	Nanopolish	0.137931	0.625	51-75%
chr3	49364639	GGGCGACA	Nanopolish	0.0208602	0.75	51-75%
chr3	49364647	GAGCGAGA	Nanopolish	0.000860155	0.625	51-75%
chr3	49364655	CTCCGTCT	Nanopolish	0.0241398	0.625	51-75%
chr3	49364747	GGCCGAGG	Nanopolish	0.25	0.875	76-100%
chr3	49364896	ACCCGGGA	Nanopolish	0.0592593	0.75	51-75%
chr3	49364903	AGGCGGAG	Nanopolish	0.00425926	0.75	51-75%
chr3	49364924	GATCGCAC	Nanopolish	0.112002	0.625	51-75%
chr3	49364946	CTGCGTGA	Nanopolish	0.132609	0.625	51-75%
chr3	49365235	TCCCGGGT	Nanopolish	0.0188889	0.75	51-75%
chr3	49365267	TCCCGAGT	Nanopolish	0	0.625	51-75%
chr3	49365291	ACTCGCCA	Nanopolish	0.18	0.625	51-75%
chr3	49365299	CCACGCCC	Nanopolish	0.22	0.875	76-100%
chr3	49365303	GCCCGGAT	Nanopolish	0.22	0.75	51-75%
chr3	49365560	TGTCGCCA	Nanopolish	0.0238095	0.625	51-75%
chr3	49365653	ATGCGATC	Nanopolish	0.0461153	0.5	26-50%
chr3	49365659	TCTCGGCT	Nanopolish	0.0461153	0.625	51-75%
chr3	49365776	TAGCGACA	Nanopolish	0.175287	0.5	26-50%
chr3	49365810	TCTCGAAC	Nanopolish	0.0166667	0.5	26-50%
chr3	49365833	ATCCGCCT	Nanopolish	0.0294118	0.625	51-75%
chr3	49365850	TCCCGAAG	Nanopolish	0	0.625	51-75%
chr3	49365870	AGGCGTGA	Nanopolish	0.0178049	0.625	51-75%
chr3	49365886	GCCCGGCC	Nanopolish	0.125	1	76-100%
chr3	49365915	AAGCGCAG	Nanopolish	0	0.625	51-75%
chr3	49366041	AAGCGAGA	Nanopolish	0.0263158	0.5	26-50%
chr3	49366137	TAACGAGG	Nanopolish	0.241309	0.5	26-50%
chr7	140775440	TCCCGGGT	Nanopolish	0.166667	0.75	51-75%
chr7	140775527	AGACGGGG	Nanopolish	0	0.75	51-75%
chr7	140775566	TCCCGACC	Nanopolish	0.166667	0.75	51-75%
chr7	140775581	ATCCGCCT	Nanopolish	0.015	0.625	51-75%
chr7	140775590	CCTCGGCC	Nanopolish	0.015	0.875	76-100%
chr7	140775670	ATTCGAAC	Nanopolish	0.00261905	0.375	26-50%
chr7	140775703	AAACGTTG	Nanopolish	0.128413	0.375	26-50%
chr7	140775783	GGCCGAAT	Nanopolish	0	0.625	51-75%
chr7	140776898	TAACGAAT	Nanopolish	0.131667	0.25	0-25%
chr7	140776933	TGTCGTGC	Nanopolish	0.0333333	0.625	51-75%
chr7	140777080	TGTCGTGT	Nanopolish	0.0835714	0.5	26-50%
chr7	140777124	TGTCGACA	Nanopolish	0.035	0.5	26-50%
chr7	140777170	TGTCGGTA	Nanopolish	0.025	0.5	26-50%
chr7	140777492	TTCCGCAC	Nanopolish	0.00916667	0.625	51-75%
chr7	140777577	CCCCGTTA	Nanopolish	0.065	0.625	51-75%
chr7	140778771	TAACGTCA	Nanopolish	0	0.375	26-50%
chr7	140778976	AAACGATC	Nanopolish	0.06	0.375	26-50%
chr7	140779616	TTTCGGGT	Nanopolish	0	0.5	26-50%
chr7	140779760	ACTCGTCT	Nanopolish	0.045	0.5	26-50%
chr7	140779802	GTACGCGC	Nanopolish	0.05	0.75	51-75%
chr7	140779804	ACGCGCCT	Nanopolish	0.025	0.75	51-75%
chr7	140779910	GGGCGACA	Nanopolish	0.025	0.75	51-75%
chr7	140779918	GAGCGAGA	Nanopolish	0	0.625	51-75%
chr7	140780273	TCTCGCTG	Nanopolish	0.1	0.625	51-75%
chr7	140780301	TGGCGGGA	Nanopolish	0	0.75	51-75%
chr7	140780309	TCTCGGCT	Nanopolish	0	0.625	51-75%
chr7	140780385	AGGCGCCC	Nanopolish	0.0337121	0.875	76-100%
chr7	140780461	TCTCGAAC	Nanopolish	0.05	0.5	26-50%
chr7	140780493	CCTCGGCC	Nanopolish	0.0714286	0.875	76-100%
chr7	140780521	AGGCGTGA	Nanopolish	0.055	0.625	51-75%
chr7	140780958	AGACGGAG	Nanopolish	0.035	0.625	51-75%
chr7	140780993	TGGCGTAA	Nanopolish	0.147059	0.5	26-50%
chr7	140781018	CTCCGCCT	Nanopolish	0	0.75	51-75%
chr7	140781079	GCACGTGC	Nanopolish	0.120455	0.75	51-75%
chr7	140781166	CCTCGTGA	Nanopolish	0.03	0.625	51-75%
chr7	140781222	CTGCGCCC	Nanopolish	0.0114815	0.875	76-100%
chr7	140781387	TCCCGACT	Nanopolish	0.5	0.625	51-75%
chr7	140781475	ATGCGAAC	Nanopolish	0	0.5	26-50%
chr7	140781670	ACTCGAGT	Nanopolish	0	0.5	26-50%
chr7	140781677	TCCCGTCT	Nanopolish	0.02	0.625	51-75%
chr7	140782454	ATTCGGTC	Nanopolish	0	0.5	26-50%
chr7	140782545	CTACGGCT	Nanopolish	0.035	0.625	51-75%
chr7	140782560	ATTCGTTT	Nanopolish	0.00346154	0.25	0-25%
chr7	140782629	ATACGTAT	Nanopolish	0.237374	0.25	0-25%
chr7	140782741	TTTCGTGC	Nanopolish	0.0864815	0.5	26-50%
chr7	140782856	TGCCGTAG	Nanopolish	0.0238095	0.625	51-75%
chr7	140783025	ATTCGATT	Nanopolish	0.05	0.25	0-25%
chr7	140783064	TCTCGCTG	Nanopolish	0	0.625	51-75%
chr7	140783098	TCACGTTA	Nanopolish	0.025	0.375	26-50%
chr7	140783805	AGCCGGGC	Nanopolish	0	0.875	76-100%
chr7	140783871	AAGCGCTA	Nanopolish	0.10084	0.5	26-50%
chr7	140784397	CCTCGACT	Nanopolish	0	0.625	51-75%
chr7	140784418	TCACGGTT	Nanopolish	0.055	0.5	26-50%
chr7	140784713	TCTCGGCT	Nanopolish	0	0.625	51-75%
chr7	140784730	CTCCGCCT	Nanopolish	0	0.75	51-75%
chr7	140784747	AAGCGATT	Nanopolish	0.1	0.375	26-50%
chr7	140784793	ATCCGCCA	Nanopolish	0.06	0.625	51-75%
chr7	140784898	CCTCGGCC	Nanopolish	0	0.875	76-100%
chr7	140784926	AGGCGTGA	Nanopolish	0.0454545	0.625	51-75%
chr7	140784936	CACCGCGC	Nanopolish	0.0195455	0.875	76-100%
chr7	140784938	CCGCGCCT	Nanopolish	0.0454545	0.875	76-100%
chr7	140784947	GCCCGACT	Nanopolish	0.0454545	0.75	51-75%
chr7	140785433	TAACGAAA	Nanopolish	0.0227273	0.25	0-25%
chr7	140785524	GTACGTGT	Nanopolish	0.0178571	0.5	26-50%
chr7	140785533	AGACGTAC	Nanopolish	0.0178571	0.5	26-50%
chr7	140785763	GTCCGGGA	Nanopolish	0.305556	0.75	51-75%
chr7	140785778	TTCCGAAG	Nanopolish	0.1	0.5	26-50%
chr7	140785787	CAGCGCAT	Nanopolish	0.1	0.625	51-75%
chr7	140786131	ATACGAAA	Nanopolish	0.39	0.25	0-25%
chr7	140786877	AAGCGGGT	Nanopolish	0.136364	0.625	51-75%
chr7	140786932	CTACGGCC	Nanopolish	0.0564286	0.75	51-75%
chr7	140786950	GAACGTGT	Nanopolish	0.0205556	0.5	26-50%
chr7	140786956	GTCCGATC	Nanopolish	0.0555556	0.625	51-75%
chr7	140787023	GGCCGGGC	Nanopolish	0.07	1	76-100%
chr7	140787027	GGGCGCGG	Nanopolish	0	1	76-100%
chr7	140787029	GCGCGGTG	Nanopolish	0	0.875	76-100%
chr7	140787039	TCACGCCT	Nanopolish	0.025	0.625	51-75%
chr7	140787067	GGCCGAGG	Nanopolish	0.09	0.875	76-100%
chr7	140787072	AGGCGGGC	Nanopolish	0.045	0.875	76-100%
chr7	140787076	GGGCGGAT	Nanopolish	0	0.75	51-75%
chr7	140787083	TCACGAGG	Nanopolish	0	0.625	51-75%
chr7	140787097	GATCGAGA	Nanopolish	0.0454545	0.5	26-50%
chr7	140787117	ACACGGTG	Nanopolish	0	0.625	51-75%
chr7	140787128	CCCCGTCT	Nanopolish	0.1	0.75	51-75%
chr9	35677730	TTCCGGCC	Nanopolish	0.0589377	0.75	51-75%
chr9	35677797	GCCCGGAA	Nanopolish	0.0245513	0.75	51-75%
chr9	35677982	CAGCGCTC	Nanopolish	0.127932	0.75	51-75%
chr9	35678026	ACCCGCAA	Nanopolish	0.0808786	0.625	51-75%
chr9	35678032	AAACGGCT	Nanopolish	0.0358786	0.5	26-50%
chr9	35678065	AACCGCCG	Nanopolish	0.00856506	0.75	51-75%
chr9	35678068	CGCCGGGC	Nanopolish	0.0985651	1	76-100%
chr9	35678128	TCACGAGG	Nanopolish	0.0557143	0.625	51-75%
chr9	35678206	AGGCGTGG	Nanopolish	0.0528947	0.75	51-75%
chr9	35678214	TGGCGGGT	Nanopolish	0.0221053	0.75	51-75%
chr9	35679064	TAGCGAAG	Nanopolish	0.214286	0.5	26-50%
chr9	35679244	AGCCGCTA	Nanopolish	0.0026087	0.625	51-75%
chr9	35679278	CACCGCCC	Nanopolish	0.00326593	0.875	76-100%
chr9	35679448	TTACGCCT	Nanopolish	0.0236742	0.5	26-50%
chr9	35679465	CCACGTTG	Nanopolish	0.382309	0.625	51-75%
chr9	35679578	AGCCGGGC	Nanopolish	0.335458	0.875	76-100%
chr9	35679594	ATGCGCCT	Nanopolish	0.201429	0.625	51-75%
chr9	35679914	TTCCGAGC	Nanopolish	0.025	0.625	51-75%
chr9	35679918	GAGCGACG	Nanopolish	0	0.75	51-75%
chr9	35679921	CGACGCAG	Nanopolish	0	0.75	51-75%
chr9	35679938	GGGCGAGT	Nanopolish	0.139857	0.75	51-75%
chr9	35680447	CCTCGAAC	Nanopolish	0.0637534	0.625	51-75%
chr9	35680533	AAACGGCC	Nanopolish	0.464516	0.625	51-75%
chr9	35680566	AAACGGTG	Nanopolish	0.0110509	0.5	26-50%
chr9	35680588	TCTCGTGT	Nanopolish	0.340789	0.5	26-50%
chr9	35680799	CAGCGTCG	Nanopolish	0.268939	0.75	51-75%
chr9	35680804	TCGCGTTC	Nanopolish	0.268939	0.625	51-75%
chr9	35680901	AAGCGCAT	Nanopolish	0.0316279	0.5	26-50%
chr9	35680993	TACCGCCC	Nanopolish	0.0339367	0.75	51-75%
chr9	35681010	AGCCGAGA	Nanopolish	0.0896491	0.625	51-75%
chr9	35681266	GTTCGGAG	Nanopolish	0.000314685	0.625	51-75%
chr9	35681772	GGGCGGTG	Nanopolish	0.32655	0.875	76-100%
chr9	35681818	CCACGATG	Nanopolish	0.133929	0.625	51-75%
chr9	35682134	CGACGTTC	Nanopolish	0.0919697	0.625	51-75%
chr9	35682213	AGACGTGG	Nanopolish	0.574661	0.625	51-75%
chr9	35682283	TCACGGAC	Nanopolish	0.556458	0.625	51-75%
chr9	35682475	CTGCGCCA	Nanopolish	0.142525	0.75	51-75%
chr9	35682705	AGGCGGTC	Nanopolish	0.0405405	0.75	51-75%
chr9	35682759	GAGCGACA	Nanopolish	0.0723162	0.625	51-75%
chr9	35682882	CTCCGTGG	Nanopolish	0.0516667	0.75	51-75%
chr9	35682890	TGGCGATA	Nanopolish	0.171667	0.5	26-50%
chr9	35683145	CCACGCTG	Nanopolish	0.102273	0.75	51-75%
chr9	35683151	TGGCGTGG	Nanopolish	0.0777273	0.75	51-75%
chr9	35683200	CCTCGCTA	Nanopolish	0.604524	0.625	51-75%
chr9	35683516	TCTCGACA	Nanopolish	0.184732	0.5	26-50%
chr9	35683626	AAGCGAGA	Nanopolish	0.347876	0.5	26-50%
chr9	35683856	CTGCGTTA	Nanopolish	0.0174386	0.5	26-50%
chr9	35683865	ACTCGGGG	Nanopolish	0.0374386	0.75	51-75%
chr9	35683871	GGACGGAA	Nanopolish	0.0474386	0.625	51-75%
chr9	35684069	TTGCGCCG	Nanopolish	0.152551	0.75	51-75%
chr9	35684072	CGCCGTGG	Nanopolish	0.127551	0.875	76-100%
chr9	35684291	TCTCGGCA	Nanopolish	0.148953	0.625	51-75%
chr9	35684305	GCTCGGGT	Nanopolish	0.501892	0.75	51-75%
chr9	35684583	CAGCGCTA	Nanopolish	0.114911	0.625	51-75%
chr9	35684738	GTCCGCCT	Nanopolish	0.48025	0.75	51-75%
chr9	35685029	AGGCGCCA	Nanopolish	0.000174368	0.75	51-75%
chr9	35685110	GTTCGAAG	Nanopolish	0.418254	0.5	26-50%
chr9	35685137	GCTCGGCT	Nanopolish	0.166458	0.75	51-75%
chr9	35685150	CAGCGGGC	Nanopolish	0.326542	0.875	76-100%
chr9	35685273	TCTCGGCC	Nanopolish	0.229722	0.75	51-75%
chr9	35685295	CTCCGAGC	Nanopolish	0.023913	0.75	51-75%
chr9	35685299	GAGCGCTC	Nanopolish	0.016087	0.75	51-75%
chr9	35685447	TTGCGGTC	Nanopolish	0.18	0.625	51-75%
chr9	35685463	CAGCGATG	Nanopolish	0.131536	0.625	51-75%
chr9	35685631	CCCCGAGG	Nanopolish	0.0555556	0.875	76-100%
chr9	35685664	AGCCGCCT	Nanopolish	0.23467	0.75	51-75%
chr9	35685719	GCCCGGTC	Nanopolish	0.0389394	0.875	76-100%
chr9	35685749	ATGCGGCG	Nanopolish	0.0491344	0.75	51-75%
chr9	35685752	CGGCGGTT	Nanopolish	0.0441344	0.75	51-75%
chr9	35685972	GGCCGGGC	Nanopolish	0.174118	1	76-100%
chr9	35685988	TCACGCCT	Nanopolish	0.255	0.625	51-75%
chr9	35686001	CCCCGCAC	Nanopolish	0.0314286	0.875	76-100%
chr9	35686021	AGGCGGGT	Nanopolish	0.174634	0.75	51-75%
chr9	35686118	TGGCGCAT	Nanopolish	0.085	0.625	51-75%
chr9	35686181	AGGCGGAG	Nanopolish	0.045	0.75	51-75%
chr9	35686293	CTCCGCTC	Nanopolish	0.0466667	0.75	51-75%
chr9	35686567	CTCCGAAG	Nanopolish	0.415	0.625	51-75%
chr9	35686579	AGGCGGGA	Nanopolish	0.00166667	0.75	51-75%
chr9	35686918	AGGCGAGC	Nanopolish	0.0306383	0.75	51-75%
chr9	35686922	GAGCGCCA	Nanopolish	0.0306383	0.75	51-75%
chr9	35686958	CCACGTGT	Nanopolish	0.292692	0.625	51-75%
chr9	35687646	GGCCGGAT	Nanopolish	0.347143	0.75	51-75%
chr9	35688023	CTGCGGCT	Nanopolish	0.0952381	0.75	51-75%
chr9	35688789	AAACGGCT	Nanopolish	0.221625	0.5	26-50%
chr9	35689088	ACCCGGGG	Nanopolish	0.0551754	0.875	76-100%
chr9	35689163	TCTCGGCC	Nanopolish	0.0648151	0.75	51-75%
chr9	35689196	TCACGGAT	Nanopolish	0.0491444	0.5	26-50%
chr9	35689331	AGACGCGG	Nanopolish	0.0133721	0.75	51-75%
chr9	35689333	ACGCGGTG	Nanopolish	0.0116279	0.75	51-75%
chr9	35689348	GGGCGCTA	Nanopolish	0.00479592	0.75	51-75%
chr9	35689382	AAGCGGAA	Nanopolish	0.0116279	0.5	26-50%
chr9	35689429	ACCCGTTG	Nanopolish	0.292857	0.625	51-75%
chr9	35689476	AACCGCGC	Nanopolish	0.226389	0.75	51-75%
chr9	35689614	TGGCGGGC	Nanopolish	0.526316	0.875	76-100%
chr9	35689647	CAGCGGCC	Nanopolish	0.651515	0.875	76-100%
chr9	35689667	AGGCGCGG	Nanopolish	0.322917	0.875	76-100%
chr9	35689669	GCGCGGGG	Nanopolish	0.322917	1	76-100%
chr9	35689714	CAGCGGTC	Nanopolish	0.170227	0.75	51-75%
chr9	35689736	TGTCGGCT	Nanopolish	0.309441	0.625	51-75%
chr9	35689742	CTTCGGCC	Nanopolish	0.309441	0.75	51-75%
chr9	35689751	GCTCGGCG	Nanopolish	0.309441	0.875	76-100%
chr9	35689754	CGGCGCGG	Nanopolish	0.309441	1	76-100%
chr9	35689756	GCGCGGTC	Nanopolish	0.309441	0.875	76-100%
chr9	35689760	GGTCGATG	Nanopolish	0.309441	0.625	51-75%
chr9	35689766	TGGCGTTC	Nanopolish	0.309441	0.625	51-75%
chr9	35689859	GACCGGAC	Nanopolish	0.224734	0.75	51-75%
chr9	35689881	GAGCGGAC	Nanopolish	0.477083	0.75	51-75%
chr9	35689895	CACCGGTG	Nanopolish	0.191667	0.75	51-75%
chr9	35689905	AGGCGAGG	Nanopolish	0.183333	0.75	51-75%
chr9	35689919	GAGCGGGA	Nanopolish	0.433333	0.75	51-75%
chr9	35690271	TTTCGGGG	Nanopolish	0.0192308	0.625	51-75%
chr9	35690276	GGGCGTGA	Nanopolish	0.0192308	0.75	51-75%
chr9	35690286	TCACGGCA	Nanopolish	0.0192308	0.625	51-75%
chr9	35690375	CCCCGGAT	Nanopolish	0.25	0.75	51-75%
chr9	35690453	TTGCGTTA	Nanopolish	0.030566	0.375	26-50%
chr9	35690459	TATCGACG	Nanopolish	0.025566	0.5	26-50%
chr9	35690462	CGACGTGG	Nanopolish	0.00943396	0.75	51-75%
chr9	35690487	CATCGGGA	Nanopolish	0.0135135	0.625	51-75%
chr9	35690516	AAGCGAGC	Nanopolish	0.0521795	0.625	51-75%
chr9	35690530	CCCCGGTC	Nanopolish	0.025	0.875	76-100%
chr9	35690534	GGTCGCGG	Nanopolish	0.025	0.875	76-100%
chr9	35690536	TCGCGGTG	Nanopolish	0.075	0.75	51-75%
chr9	35690573	GACCGGCC	Nanopolish	0.0455466	0.875	76-100%
chr9	35690594	CCTCGCCT	Nanopolish	0.01	0.75	51-75%
chr9	35690638	CTGCGAGC	Nanopolish	0.03	0.75	51-75%
chr9	35690646	ACCCGGCG	Nanopolish	0.03	0.875	76-100%
chr9	35691072	AGTCGGAG	Nanopolish	0.00909091	0.625	51-75%
chr9	35691271	GACCGTGG	Nanopolish	0.0565657	0.75	51-75%
chr9	35691281	ACCCGAGG	Nanopolish	0.0565657	0.75	51-75%
chr9	35691287	GGCCGCTG	Nanopolish	0.0565657	0.875	76-100%
chr9	35691294	GGCCGGGG	Nanopolish	0.0334343	1	76-100%
chr9	35691299	GGGCGGTG	Nanopolish	0.0565657	0.875	76-100%
chr9	35691313	TGGCGTGG	Nanopolish	0.0526316	0.75	51-75%
chr9	35691356	ACACGGAG	Nanopolish	0.227593	0.625	51-75%
chr9	35691399	CTCCGTGG	Nanopolish	0.223961	0.75	51-75%
chr9	35691459	CTTCGCGT	Nanopolish	0.319521	0.625	51-75%
chr9	35691517	CCTCGGGT	Nanopolish	0.172101	0.75	51-75%
chr9	35691545	CCGCGCCT	Nanopolish	0	0.875	76-100%
chr9	35691657	ATGCGAAT	Nanopolish	0.0147059	0.375	26-50%
chr9	35691778	TCCCGACT	Nanopolish	0.25	0.625	51-75%
chr9	35691811	AGGCGTGC	Nanopolish	0.0660058	0.75	51-75%
chr9	35691815	GTGCGGGC	Nanopolish	0.0660058	0.875	76-100%
chr9	35691984	CTACGTGC	Nanopolish	0.115909	0.625	51-75%
chr9	35692151	CACCGCCT	Nanopolish	0.0895455	0.75	51-75%
chr9	35692169	GTGCGTGT	Nanopolish	0.058734	0.625	51-75%
chr9	35692182	GTGCGGGC	Nanopolish	0.00958333	0.875	76-100%
chr9	35692229	TACCGGTT	Nanopolish	0	0.5	26-50%
chr9	35692237	TGGCGCCT	Nanopolish	0.015	0.75	51-75%
chr9	35692243	CTCCGCCG	Nanopolish	0.08	0.875	76-100%
chr9	35692246	CGCCGGTC	Nanopolish	0.07	0.875	76-100%
chr9	35692397	ATACGGTG	Nanopolish	0.103448	0.5	26-50%
chr9	35692545	ATTCGTTA	Nanopolish	0.0598276	0.25	0-25%
chr9	35692631	CCCCGAAT	Nanopolish	0.0488889	0.625	51-75%
chr9	35692669	TTACGAAT	Nanopolish	0.04	0.25	0-25%
chr9	35692870	GTGCGGTG	Nanopolish	0.0252525	0.75	51-75%
chr9	35692878	GTGCGATC	Nanopolish	0.0252525	0.625	51-75%
chr9	35692901	CTCCGCTT	Nanopolish	0	0.625	51-75%
chr9	35693035	TCTCGAAC	Nanopolish	0.0145455	0.5	26-50%
chr9	35693058	ATCCGCCT	Nanopolish	0.0498199	0.625	51-75%
chr9	35693095	AGGCGTGA	Nanopolish	0.00571429	0.625	51-75%
chr9	35693107	CCACGCCT	Nanopolish	0.115385	0.75	51-75%
chr9	35693161	TCTCGCGC	Nanopolish	0.0527473	0.75	51-75%
chr9	35693163	TCGCGCTG	Nanopolish	0.00774725	0.75	51-75%
chr9	35693193	GGGCGATC	Nanopolish	0.15	0.75	51-75%
chr9	35693216	CTCCGCCT	Nanopolish	0	0.75	51-75%
chr9	35693255	TCCCGAGT	Nanopolish	0.281667	0.625	51-75%
chr9	35693337	AGACGGAG	Nanopolish	0.0216279	0.625	51-75%
chr9	35693345	TCTCGCTC	Nanopolish	0.0216279	0.625	51-75%
chr9	35693383	TCTCGGCT	Nanopolish	0.0227273	0.625	51-75%
chr9	35693400	CTCCGCCT	Nanopolish	0.0857692	0.75	51-75%
chr9	35693415	TCACGCCA	Nanopolish	0.121739	0.625	51-75%
chr9	35693459	AGGCGCCC	Nanopolish	0.0121951	0.875	76-100%
chr9	35693463	GCCCGCCA	Nanopolish	0.0121951	0.875	76-100%
chr9	35693595	AGGCGTGA	Nanopolish	0.315	0.625	51-75%
chr9	35693610	TGCCGGGC	Nanopolish	0.108359	0.875	76-100%
chr9	35693686	TCACGGCT	Nanopolish	0.0568182	0.625	51-75%
chr9	35693734	CTCCGCCT	Nanopolish	0.00166667	0.75	51-75%
chr9	35693926	GGCCGATA	Nanopolish	0.0169492	0.625	51-75%
chr9	35694040	TCACGCCT	Nanopolish	0.0688679	0.625	51-75%
chr9	35694065	TGACGCCA	Nanopolish	0.0627628	0.625	51-75%
chr9	35694100	GTTCGAGA	Nanopolish	0.00142857	0.5	26-50%
chr9	35694181	ACACGCCT	Nanopolish	0.45665	0.625	51-75%
chr9	35694201	ACTCGGGA	Nanopolish	0.183908	0.625	51-75%
chr9	35694235	CTGCGAGG	Nanopolish	0.025	0.75	51-75%
chr9	35694240	AGGCGAAG	Nanopolish	0.03	0.625	51-75%
chr9	35694257	AGCCGAGA	Nanopolish	0.0125	0.625	51-75%
chr9	35694327	ATCCGTTT	Nanopolish	0.0454268	0.375	26-50%
chr9	35694383	CACCGTGC	Nanopolish	0.0469597	0.75	51-75%
chr9	35694391	ATTCGTCA	Nanopolish	0.0430403	0.375	26-50%
chr9	35694495	GTGCGGTG	Nanopolish	0.0853041	0.75	51-75%
chr9	35694533	GGCCGAGG	Nanopolish	0.0703463	0.875	76-100%
chr9	35694565	GTTCGAGA	Nanopolish	0.0151515	0.5	26-50%
chr9	35694637	TGGCGGGC	Nanopolish	0.0476442	0.875	76-100%
chr9	35694641	GGGCGCCT	Nanopolish	0.152644	0.875	76-100%
chr9	35694755	GAGCGAGA	Nanopolish	0.0208333	0.625	51-75%
chr9	35694939	ATTCGATT	Nanopolish	0.133053	0.25	0-25%
chr9	35695094	AAACGTGG	Nanopolish	0.0575	0.5	26-50%
chr9	35695286	GGGCGTGG	Nanopolish	0.0133333	0.875	76-100%
chr9	35695298	TCACGCCT	Nanopolish	0.357143	0.625	51-75%
chr9	35695451	TCTCGGGA	Nanopolish	0.0881352	0.625	51-75%
chr9	35695482	AACCGGGA	Nanopolish	0.305556	0.625	51-75%
chr9	35695513	AGCCGAGA	Nanopolish	0.00925926	0.625	51-75%
chr9	35695521	TCACGCCA	Nanopolish	0.00925926	0.625	51-75%
chr9	35695551	GACCGAGA	Nanopolish	0.025	0.625	51-75%
chr9	35695559	CTCCGTCT	Nanopolish	0.025	0.625	51-75%
chr9	35695651	TGGCGTGA	Nanopolish	0.072381	0.625	51-75%
chr9	35695676	CTCCGCAT	Nanopolish	0.035	0.625	51-75%
chr9	35696030	TGTCGGGG	Nanopolish	0.0285948	0.75	51-75%
chr9	35696140	CTGCGTCA	Nanopolish	0.00925926	0.625	51-75%
chr9	35696311	CTCCGTCA	Nanopolish	0.403333	0.625	51-75%
chr9	35696422	GCTCGAAC	Nanopolish	0.203774	0.625	51-75%
chr9	35696508	TGGCGTTT	Nanopolish	0.0128827	0.5	26-50%
chr9	35696543	GGGCGGTA	Nanopolish	0.038988	0.75	51-75%
chr9	35696593	AGACGACT	Nanopolish	0.185908	0.5	26-50%
chr9	35696641	GGACGTGG	Nanopolish	0.0294118	0.75	51-75%
chr9	35696805	TAGCGCTA	Nanopolish	0.0333333	0.5	26-50%
chr9	35696843	GAGCGGTG	Nanopolish	0.161818	0.75	51-75%
chr9	35696854	ACCCGAGG	Nanopolish	0.0113636	0.75	51-75%
chr11	67579468	ATGCGCGT	Nanopolish	0	0.625	51-75%
chr11	67579470	GCGCGTGG	Nanopolish	0	0.875	76-100%
chr11	67579501	GAGCGTGG	Nanopolish	0	0.75	51-75%
chr11	67579770	CAGCGCTG	Nanopolish	0	0.75	51-75%
chr11	67579826	GAGCGATA	Nanopolish	0	0.5	26-50%
chr11	67580020	AGACGGAG	Nanopolish	0.04	0.625	51-75%
chr11	67583505	CCCCGCGA	Nanopolish	0	0.875	76-100%
chr11	67583507	CCGCGATG	Nanopolish	0	0.75	51-75%
chr11	67583518	CGGCGCGC	Nanopolish	0	1	76-100%
chr11	67583520	GCGCGCCA	Nanopolish	0.125	0.875	76-100%
chr11	67583533	CTGCGCAC	Nanopolish	0	0.75	51-75%
chr11	67583542	CTTCGCTG	Nanopolish	0	0.625	51-75%
chr11	67583547	CTGCGGTC	Nanopolish	0	0.75	51-75%
chr11	67583584	CCCCGCTG	Nanopolish	0	0.875	76-100%
chr11	67583618	CCCCGGCC	Nanopolish	0	1	76-100%
chr11	67583628	CTGCGCGG	Nanopolish	0	0.875	76-100%
chr11	67583630	GCGCGGCG	Nanopolish	0	1	76-100%
chr11	67583633	CGGCGACT	Nanopolish	0	0.75	51-75%
chr11	67583639	CTCCGGGG	Nanopolish	0	0.875	76-100%
chr11	67583714	GTCCGCGG	Nanopolish	0	0.875	76-100%
chr11	67583716	CCGCGGGA	Nanopolish	0	0.875	76-100%
chr11	67583734	GAGCGGCC	Nanopolish	0	0.875	76-100%
chr11	67583762	GGGCGGAG	Nanopolish	0	0.875	76-100%
chr11	67583767	GAGCGGGG	Nanopolish	0	0.875	76-100%
chr11	67583772	GGGCGGGA	Nanopolish	0	0.875	76-100%
chr11	67583793	GCTCGGAG	Nanopolish	0	0.75	51-75%
chr11	67583800	GGCCGCGA	Nanopolish	0	0.875	76-100%
chr11	67583802	CCGCGAGG	Nanopolish	0	0.875	76-100%
chr11	67583811	CTTCGCTG	Nanopolish	0	0.625	51-75%
chr11	67583822	TTTCGCCG	Nanopolish	0	0.625	51-75%
chr11	67583825	CGCCGCCG	Nanopolish	0	1	76-100%
chr11	67583828	CGCCGCAG	Nanopolish	0	0.875	76-100%
chr11	67583837	CTTCGCCA	Nanopolish	0	0.625	51-75%
chr11	67583852	GTACGCGC	Nanopolish	0	0.75	51-75%
chr11	67583854	ACGCGCGG	Nanopolish	0	0.875	76-100%
chr11	67583856	GCGCGGCC	Nanopolish	0	1	76-100%
chr11	67583861	GCCCGCGT	Nanopolish	0	0.875	76-100%
chr11	67583863	CCGCGTCC	Nanopolish	0	0.875	76-100%
chr11	67583929	TCCCGGCA	Nanopolish	0	0.75	51-75%
chr11	67583942	CCTCGCCC	Nanopolish	0	0.875	76-100%
chr11	67583951	CCTCGAGA	Nanopolish	0.03	0.625	51-75%
chr11	67583958	ACCCGGGA	Nanopolish	0	0.75	51-75%
chr11	67583963	GGACGGGG	Nanopolish	0	0.875	76-100%
chr11	67584024	GAGCGCCT	Nanopolish	0	0.75	51-75%
chr11	67584029	CCTCGGGG	Nanopolish	0	0.875	76-100%
chr11	67584231	CCTCGCCC	Nanopolish	0	0.875	76-100%
chr11	67584239	ACCCGGAG	Nanopolish	0	0.75	51-75%
chr11	67584249	ATCCGAAC	Nanopolish	0	0.5	26-50%
chr11	67584286	CCCCGGGC	Nanopolish	0	1	76-100%
chr11	67584306	CCCCGCCT	Nanopolish	0	0.875	76-100%
chr11	67584315	TCCCGCCA	Nanopolish	0.14	0.75	51-75%
chr11	67587846	CACCGCGC	Nanopolish	0	0.875	76-100%
chr11	67587848	CCGCGCCT	Nanopolish	0	0.875	76-100%
chr11	67587911	TTTCGGAC	Nanopolish	0.065	0.5	26-50%
chr11	67587927	TCACGTGA	Nanopolish	0	0.5	26-50%
chr11	67589233	GCACGTGA	Nanopolish	0.035	0.625	51-75%
chr11	67590573	CCCCGGCA	Nanopolish	0.035	0.875	76-100%
chr12	25241679	TCCCGTGC	Nanopolish	0	0.75	51-75%
chr12	25249894	CTGCGGGT	Nanopolish	0	0.75	51-75%
chr12	25249905	CTTCGGGT	Nanopolish	0	0.625	51-75%
chr12	25250090	ACTCGGAG	Nanopolish	0	0.625	51-75%
chr12	25250233	CTGCGCTC	Nanopolish	0	0.75	51-75%
chr12	25250237	GCTCGAGG	Nanopolish	0	0.75	51-75%
chr12	25250741	GTCCGCTC	Nanopolish	0	0.75	51-75%
chr12	25250746	CTCCGTAC	Nanopolish	0	0.625	51-75%
chr12	25250759	TCCCGCAC	Nanopolish	0	0.75	51-75%
chr12	25250810	CTGCGCCG	Nanopolish	0	0.875	76-100%
chr12	25250813	CGCCGCGC	Nanopolish	0	1	76-100%
chr12	25250815	CCGCGCTC	Nanopolish	0	0.875	76-100%
chr12	25250819	GCTCGCTC	Nanopolish	0	0.75	51-75%
chr12	25250858	GGCCGAGC	Nanopolish	0	0.875	76-100%
chr12	25250863	AGCCGCCG	Nanopolish	0	0.875	76-100%
chr12	25250866	CGCCGCCA	Nanopolish	0	0.875	76-100%
chr12	25250875	CTTCGCCG	Nanopolish	0.125	0.75	51-75%
chr12	25250878	CGCCGCCG	Nanopolish	0.125	1	76-100%
chr12	25250881	CGCCGCCA	Nanopolish	0.125	0.875	76-100%
chr12	25250890	TGCCGCCG	Nanopolish	0.125	0.875	76-100%
chr12	25250893	CGCCGCCG	Nanopolish	0.125	1	76-100%
chr12	25250896	CGCCGCTG	Nanopolish	0.125	0.875	76-100%
chr12	25250908	CTCCGCCG	Nanopolish	0.065	0.875	76-100%
chr12	25250911	CGCCGCCG	Nanopolish	0.065	1	76-100%
chr12	25250914	CGCCGCGG	Nanopolish	0.065	1	76-100%
chr12	25250916	CCGCGGCC	Nanopolish	0	1	76-100%
chr12	25250920	GGCCGCCG	Nanopolish	0	1	76-100%
chr12	25250923	CGCCGCCT	Nanopolish	0	0.875	76-100%
chr12	25250936	AATCGAGC	Nanopolish	0	0.5	26-50%
chr12	25250961	GTTCGGGG	Nanopolish	0	0.75	51-75%
chr12	25250967	GGCCGGGC	Nanopolish	0	1	76-100%
chr12	25250971	GGGCGGCC	Nanopolish	0	1	76-100%
chr12	25250975	GGCCGCAG	Nanopolish	0	0.875	76-100%
chr12	25251289	CCCCGCAG	Nanopolish	0	0.875	76-100%
chr12	25251295	AGCCGCCA	Nanopolish	0	0.75	51-75%
chr12	25251447	TGGCGCGC	Nanopolish	0	0.875	76-100%
chr12	25251449	GCGCGCAT	Nanopolish	0	0.75	51-75%
chr12	25251510	AGGCGACT	Nanopolish	0	0.625	51-75%
chr12	25251516	CTTCGGGG	Nanopolish	0	0.75	51-75%
chr12	25251541	GGACGATT	Nanopolish	0	0.5	26-50%
chr12	25253506	CCACGCAC	Nanopolish	0	0.75	51-75%
chr16	67967751	AACCGCCA	Nanopolish	0	0.625	51-75%
chr16	67967908	CACCGGCG	Nanopolish	0	0.875	76-100%
chr16	67967911	CGGCGCAC	Nanopolish	0	0.875	76-100%
chr16	67967919	TCACGGGC	Nanopolish	0	0.75	51-75%
chr16	67968124	TCTCGGCC	Nanopolish	0	0.75	51-75%
chr16	67968430	ACGCGCCC	Nanopolish	0	0.875	76-100%
chr16	67968439	CACCGTCC	Nanopolish	0	0.75	51-75%
chr16	67968443	GTCCGAGT	Nanopolish	0	0.625	51-75%
chr16	67968493	CCTCGAGG	Nanopolish	0	0.75	51-75%
chr16	67968511	CGCCGCGC	Nanopolish	0	1	76-100%
chr16	67968513	CCGCGCCT	Nanopolish	0	0.875	76-100%
chr16	67968935	GGTCGCGG	Nanopolish	0	0.875	76-100%
chr16	67968937	TCGCGGAG	Nanopolish	0.075	0.75	51-75%
chr16	67968968	TTACGAAG	Nanopolish	0	0.375	26-50%
chr16	67968973	AAGCGCTC	Nanopolish	0	0.625	51-75%
chr16	67969058	CCCCGTAT	Nanopolish	0.18	0.625	51-75%
chr16	67969082	CAGCGTCT	Nanopolish	0	0.625	51-75%
chr17	41517637	TTACGAAT	Nanopolish	0	0.25	0-25%
chr17	41518319	ATCCGAGG	Nanopolish	0	0.625	51-75%
chr17	41518772	CCTCGGGT	Nanopolish	0	0.75	51-75%
chr17	41518846	GCCCGTGA	Nanopolish	0	0.75	51-75%
chr17	41518946	CCTCGTCT	Nanopolish	0	0.625	51-75%
chr17	41519782	TGTCGCTG	Nanopolish	0	0.625	51-75%
chr17	41519957	AGACGGGG	Nanopolish	0.1	0.75	51-75%
chr17	41522748	GGGCGTTA	Nanopolish	0	0.625	51-75%
chr17	41523226	CAACGCCC	Nanopolish	0.025	0.75	51-75%
chr17	41524761	CCACGGTC	Nanopolish	0	0.75	51-75%
chr17	41527253	CCACGACC	Nanopolish	0	0.75	51-75%
chr17	41527279	AAACGAAT	Nanopolish	0.2	0.25	0-25%
chr17	41527695	ACTCGGCC	Nanopolish	0	0.75	51-75%
chr17	41527719	CCACGTCC	Nanopolish	0	0.75	51-75%
chr17	41527727	TAACGGGC	Nanopolish	0	0.625	51-75%
chr17	41527784	TTCCGCGG	Nanopolish	0	0.75	51-75%
chr17	41527786	CCGCGGCA	Nanopolish	0	0.875	76-100%
chr17	41527807	TCCCGCGG	Nanopolish	0	0.875	76-100%
chr17	41527809	CCGCGGCC	Nanopolish	0	1	76-100%
chr17	41527813	GGCCGGGC	Nanopolish	0	1	76-100%
chr17	41527821	CTCCGCCC	Nanopolish	0	0.875	76-100%
chr17	41527835	TCCCGCAG	Nanopolish	0	0.75	51-75%
chr17	41527852	GGTCGTGT	Nanopolish	0	0.625	51-75%
chr17	41528010	TCTCGTTG	Nanopolish	0	0.5	26-50%
chr17	41528017	GCCCGCCA	Nanopolish	0	0.875	76-100%
chr17	41528028	GCCCGTCG	Nanopolish	0	0.875	76-100%
chr17	41528035	GGACGCGG	Nanopolish	0	0.875	76-100%
chr17	41528037	ACGCGGTC	Nanopolish	0	0.75	51-75%
chr17	41528046	GGACGCCG	Nanopolish	0.215	0.875	76-100%
chr17	41528049	CGCCGCCG	Nanopolish	0.035	1	76-100%
chr17	41528058	AGCCGCCG	Nanopolish	0.095	0.875	76-100%
chr17	41528061	CGCCGCCG	Nanopolish	0.06	1	76-100%
chr17	41528124	GGCCGCCG	Nanopolish	0.165	1	76-100%
chr17	41528149	GGGCGCGC	Nanopolish	0	1	76-100%
chr17	41528151	GCGCGCGA	Nanopolish	0	0.875	76-100%
chr17	41528160	AGGCGACC	Nanopolish	0.06	0.75	51-75%
chr17	41528167	CCCCGGCC	Nanopolish	0.03	1	76-100%
chr17	41528177	AAACGCAC	Nanopolish	0	0.5	26-50%
chr17	41528209	GGACGACG	Nanopolish	0	0.75	51-75%
chr17	41528212	CGACGTGG	Nanopolish	0.04	0.75	51-75%
chr17	41528218	GGCCGACG	Nanopolish	0.165	0.875	76-100%
chr17	41528221	CGACGACT	Nanopolish	0.165	0.625	51-75%
chr17	41528953	ACCCGCCT	Nanopolish	0.03	0.75	51-75%
chr17	41528962	GGCCGCCC	Nanopolish	0	1	76-100%
chr17	41529324	GAGCGGTT	Nanopolish	0	0.625	51-75%
chr17	41529762	CACCGTTT	Nanopolish	0	0.5	26-50%
chr17	41530080	CCTCGGAA	Nanopolish	0	0.625	51-75%
chr17	41530149	CCCCGTAA	Nanopolish	0	0.625	51-75%
chr17	41530828	TCTCGGCC	Nanopolish	0	0.75	51-75%
chr17	41532632	GAACGGCC	Nanopolish	0.04	0.75	51-75%
chr17	41532639	CTCCGCTT	Nanopolish	0	0.625	51-75%
chr17	41533035	TGGCGAAC	Nanopolish	0	0.625	51-75%
chr17	41533113	GGACGCTG	Nanopolish	0.04	0.75	51-75%
chr17	41533466	GCCCGTGA	Nanopolish	0	0.75	51-75%
chr17	41534257	ACTCGGGA	Nanopolish	0	0.625	51-75%
chr17	41534839	CCTCGTGC	Nanopolish	0	0.75	51-75%
chr17	41535006	CATCGTCT	Nanopolish	0	0.5	26-50%
chr3	49353647	CACCGCGC	Nanopolish	1	0.875	76-100%
chr3	49353649	CCGCGCCC	Nanopolish	0	1	76-100%
chr3	49357525	CATCGTTG	Nanopolish	0	0.5	26-50%
chr3	49357530	TTGCGACA	Nanopolish	0.04	0.5	26-50%
chr3	49357564	GGTCGGTC	Nanopolish	0	0.75	51-75%
chr3	49357574	AAGCGCGG	Nanopolish	0	0.75	51-75%
chr3	49357576	GCGCGGTG	Nanopolish	0.025	0.875	76-100%
chr3	49357582	TGGCGTCG	Nanopolish	0.03	0.75	51-75%
chr3	49357585	CGTCGTCG	Nanopolish	0	0.75	51-75%
chr3	49357588	CGTCGCTG	Nanopolish	0	0.75	51-75%
chr3	49357611	TCCCGCAG	Nanopolish	0	0.75	51-75%
chr3	49357621	AGGCGAAG	Nanopolish	0	0.625	51-75%
chr3	49357634	GTGCGCCC	Nanopolish	0	0.875	76-100%
chr3	49357640	CCCCGCAC	Nanopolish	0	0.875	76-100%
chr3	49357645	CACCGTTC	Nanopolish	0.055	0.625	51-75%
chr3	49357654	CCTCGCAC	Nanopolish	0	0.75	51-75%
chr3	49357663	TCTCGAAG	Nanopolish	0	0.5	26-50%
chr3	49357732	CTTCGTTC	Nanopolish	0	0.5	26-50%
chr3	49357741	TGGCGTTC	Nanopolish	0	0.625	51-75%
chr3	49357775	ACCCGGGG	Nanopolish	0	0.875	76-100%
chr3	49357856	ATGCGCAA	Nanopolish	0	0.5	26-50%
chr3	49358073	CCCCGGGG	Nanopolish	0	1	76-100%
chr3	49358080	GTCCGAGG	Nanopolish	0	0.75	51-75%
chr3	49358085	AGGCGCCG	Nanopolish	0	0.875	76-100%
chr3	49358088	CGCCGCTG	Nanopolish	0	0.875	76-100%
chr3	49358098	GCTCGTTC	Nanopolish	0	0.625	51-75%
chr3	49358200	CCCCGCCG	Nanopolish	0	1	76-100%
chr3	49358203	CGCCGGCC	Nanopolish	0	1	76-100%
chr3	49358210	CAGCGGGC	Nanopolish	0	0.875	76-100%
chr3	49358214	GGGCGCGC	Nanopolish	0	1	76-100%
chr3	49358216	GCGCGCCG	Nanopolish	0	1	76-100%
chr3	49358219	CGCCGAGA	Nanopolish	0	0.75	51-75%
chr3	49358281	TGGCGCAA	Nanopolish	0	0.625	51-75%
chr3	49358302	CAGCGGAG	Nanopolish	0	0.75	51-75%
chr3	49358307	GAGCGCCC	Nanopolish	0	0.875	76-100%
chr3	49358361	GGCCGGCG	Nanopolish	0	1	76-100%
chr3	49358364	CGGCGGCG	Nanopolish	0	1	76-100%
chr3	49358367	CGGCGGGT	Nanopolish	0	0.875	76-100%
chr3	49358374	TCACGTGG	Nanopolish	0	0.625	51-75%
chr3	49358408	TCCCGCCT	Nanopolish	0	0.75	51-75%
chr3	49358417	ATCCGGCC	Nanopolish	0	0.75	51-75%
chr3	49358424	CCCCGCCC	Nanopolish	0	1	76-100%
chr3	49358433	ACCCGGAG	Nanopolish	0	0.75	51-75%
chr3	49358442	GCTCGGCC	Nanopolish	0	0.875	76-100%
chr3	49358477	GTGCGCCC	Nanopolish	0	0.875	76-100%
chr3	49358481	GCCCGAGC	Nanopolish	0	0.875	76-100%
chr3	49358485	GAGCGGGA	Nanopolish	0	0.75	51-75%
chr3	49358490	GGACGCGT	Nanopolish	0	0.75	51-75%
chr3	49358492	ACGCGTGC	Nanopolish	0.09	0.75	51-75%
chr3	49358552	AGGCGGCA	Nanopolish	0	0.75	51-75%
chr3	49358558	CAGCGGTC	Nanopolish	0	0.75	51-75%
chr3	49358723	TACCGGCA	Nanopolish	0	0.625	51-75%
chr3	49361825	AGCCGAGA	Nanopolish	0	0.625	51-75%
chr9	35690297	GCCCGGGC	Nanopolish	0	1	76-100%
chr9	35690301	GGGCGCAG	Nanopolish	0	0.875	76-100%
chr9	35690310	GACCGGCG	Nanopolish	0	0.875	76-100%
chr9	35690313	CGGCGTGC	Nanopolish	0.05	0.875	76-100%
chr9	35690338	AGCCGCTA	Nanopolish	0	0.625	51-75%
chr9	35690391	TCTCGGGA	Nanopolish	0.035	0.625	51-75%
chr9	35690398	AGGCGGAG	Nanopolish	0	0.75	51-75%
chr9	35690408	CCTCGGCA	Nanopolish	0.045	0.75	51-75%
chr9	35690956	AGGCGGAG	Nanopolish	0	0.75	51-75%
chr9	35690963	GGGCGAGG	Nanopolish	0	0.875	76-100%
chr9	35690986	CTGCGGGG	Nanopolish	0	0.875	76-100%
chr9	35691007	GGGCGAGG	Nanopolish	0	0.875	76-100%
chr9	35691031	GGCCGCCA	Nanopolish	0	0.875	76-100%
chr9	35691042	CAGCGCCG	Nanopolish	0	0.875	76-100%
chr9	35691045	CGCCGGAG	Nanopolish	0	0.875	76-100%
chr9	35691051	AGCCGGGT	Nanopolish	0	0.75	51-75%
chr9	35691056	GGTCGTGG	Nanopolish	0.065	0.75	51-75%
chr9	35693242	TCCCGCCT	Nanopolish	0	0.75	51-75%
chr11	67577048	ACACGTGT	DeepSignal	0.1885	0.5	26-50%
chr11	67577099	GGCCGGGT	DeepSignal	0.167	0.875	76-100%
chr11	67577196	CAGCGCCC	DeepSignal	0.0495	0.875	76-100%
chr11	67577224	TGGCGGGG	DeepSignal	0.16	0.875	76-100%
chr11	67577230	GGGCGGAG	DeepSignal	0.1205	0.875	76-100%
chr11	67577268	ATCCGGGA	DeepSignal	0.1275	0.625	51-75%
chr11	67577363	AGCCGAGG	DeepSignal	0.12	0.75	51-75%
chr11	67577376	CTTCGGGA	DeepSignal	0.367	0.625	51-75%
chr11	67577465	ACTCGCTG	DeepSignal	0.0595	0.625	51-75%
chr11	67577472	GTGCGTGA	DeepSignal	0.012	0.625	51-75%
chr11	67577487	TCTCGTTG	DeepSignal	0.158	0.5	26-50%
chr11	67577604	GCCCGGCC	DeepSignal	0.0525	1	76-100%
chr11	67577618	CTGCGCTC	DeepSignal	0.0115	0.75	51-75%
chr11	67577664	TGCCGCGA	DeepSignal	0.035	0.75	51-75%
chr11	67577666	CCGCGAGG	DeepSignal	0.058	0.875	76-100%
chr11	67577677	GGGCGCTT	DeepSignal	0.059	0.75	51-75%
chr11	67577693	TATCGCTT	DeepSignal	0.016	0.375	26-50%
chr11	67577735	TTCCGGGC	DeepSignal	0.059	0.75	51-75%
chr11	67577767	GGCCGCCA	DeepSignal	0.0015	0.875	76-100%
chr11	67577897	CACCGTCA	DeepSignal	0.021	0.625	51-75%
chr11	67577920	CACCGAGT	DeepSignal	0.0275	0.625	51-75%
chr11	67578133	CCACGCCG	DeepSignal	0.127	0.875	76-100%
chr11	67578184	TTCCGTGC	DeepSignal	0.368	0.625	51-75%
chr11	67578213	CCCCGGCT	DeepSignal	0.004	0.875	76-100%
chr11	67578236	TGACGGAG	DeepSignal	0.143	0.625	51-75%
chr11	67578354	GCTCGGGA	DeepSignal	0.0035	0.75	51-75%
chr11	67578406	GAGCGTCC	DeepSignal	0.2965	0.75	51-75%
chr11	67578463	CTGCGCCT	DeepSignal	0.253	0.75	51-75%
chr11	67578616	TGCCGAGA	DeepSignal	0.069	0.625	51-75%
chr11	67578632	AGGCGCTG	DeepSignal	0.069	0.75	51-75%
chr11	67578688	GGTCGAAT	DeepSignal	0.217	0.5	26-50%
chr11	67578804	GGCCGGGC	DeepSignal	0.0665	1	76-100%
chr11	67578810	GCACGGTG	DeepSignal	0.0015	0.75	51-75%
chr11	67578878	GATCGAGA	DeepSignal	0.0925	0.5	26-50%
chr11	67578909	CCCCGTCT	DeepSignal	0.333	0.75	51-75%
chr11	67578950	TGGCGGGC	DeepSignal	0.033	0.875	76-100%
chr11	67579006	ACCCGGGA	DeepSignal	0.055	0.75	51-75%
chr11	67579306	TTTCGTTG	DeepSignal	0.205	0.375	26-50%
chr11	67579395	AGACGTCG	DeepSignal	0.092	0.625	51-75%
chr11	67579398	CGTCGCCC	DeepSignal	0.159	0.875	76-100%
chr11	67579627	AACCGAAG	DeepSignal	0.091	0.5	26-50%
chr11	67579692	GGGCGGGC	DeepSignal	0.1045	1	76-100%
chr11	67579787	GTTCGGAA	DeepSignal	0.1165	0.5	26-50%
chr11	67579910	ACCCGAGA	DeepSignal	0.034	0.625	51-75%
chr11	67580124	AATCGAAG	DeepSignal	0.2065	0.375	26-50%
chr11	67580158	ATACGAGG	DeepSignal	0.058	0.5	26-50%
chr11	67580253	CATCGAAG	DeepSignal	0.05	0.5	26-50%
chr11	67580266	AGGCGCAG	DeepSignal	0.024	0.75	51-75%
chr11	67580278	TCACGCCT	DeepSignal	0.037	0.625	51-75%
chr11	67580306	GCCCGAGG	DeepSignal	0.3585	0.875	76-100%
chr11	67580655	AGACGGAG	DeepSignal	0.3585	0.625	51-75%
chr11	67580730	GACCGAAG	DeepSignal	0.062	0.625	51-75%
chr11	67580991	ATTCGAGA	DeepSignal	0.1955	0.375	26-50%
chr11	67581047	CTGCGGCA	DeepSignal	0.0935	0.75	51-75%
chr11	67581081	CCCCGAAC	DeepSignal	0.0615	0.75	51-75%
chr11	67581085	GAACGGAG	DeepSignal	0.0865	0.625	51-75%
chr11	67581234	TGTCGCCT	DeepSignal	0.046	0.625	51-75%
chr11	67581258	CTGCGTTA	DeepSignal	0.046	0.5	26-50%
chr11	67581427	TACCGCAA	DeepSignal	0.034	0.5	26-50%
chr11	67581519	GGCCGGGC	DeepSignal	0.097	1	76-100%
chr11	67581584	ACACGCCC	DeepSignal	0.3315	0.75	51-75%
chr11	67581686	GTGCGTGC	DeepSignal	0.032	0.75	51-75%
chr11	67581728	TTTCGCCG	DeepSignal	0.0795	0.625	51-75%
chr11	67581731	CGCCGTGA	DeepSignal	0.046	0.75	51-75%
chr11	67581759	TGTCGCCC	DeepSignal	0.0175	0.75	51-75%
chr11	67581799	GTTCGTGC	DeepSignal	0.36	0.625	51-75%
chr11	67581838	ACTCGCTG	DeepSignal	0.329	0.625	51-75%
chr11	67581849	TTACGGCT	DeepSignal	0.0055	0.5	26-50%
chr11	67581866	TCACGGAA	DeepSignal	0.2045	0.5	26-50%
chr11	67581903	ACCCGGCT	DeepSignal	0.0795	0.75	51-75%
chr11	67581956	AGCCGACA	DeepSignal	0.021	0.625	51-75%
chr11	67581986	CCACGTGA	DeepSignal	0.0905	0.625	51-75%
chr11	67582119	ACTCGTGT	DeepSignal	0.079	0.5	26-50%
chr11	67582127	CTTCGGTG	DeepSignal	0.299	0.625	51-75%
chr11	67582170	TGCCGAGT	DeepSignal	0.3295	0.625	51-75%
chr11	67582682	GAACGTGA	DeepSignal	0.246	0.5	26-50%
chr11	67582952	TGGCGCAC	DeepSignal	0.0765	0.75	51-75%
chr11	67583020	GGACGGCC	DeepSignal	0.2845	0.875	76-100%
chr11	67583028	AGGCGTGG	DeepSignal	0.135	0.75	51-75%
chr11	67583040	TCACGCCT	DeepSignal	0.1175	0.625	51-75%
chr11	67583100	GTTCGAGA	DeepSignal	0.265	0.5	26-50%
chr11	67583111	GCCCGGCC	DeepSignal	0.2775	1	76-100%
chr11	67583131	CCCCGTCT	DeepSignal	0.306	0.75	51-75%
chr11	67583192	ACTCGGGA	DeepSignal	0.103	0.625	51-75%
chr11	67583221	ACCCGAGA	DeepSignal	0.228	0.625	51-75%
chr11	67583228	AGGCGGAG	DeepSignal	0.205	0.75	51-75%
chr11	67583245	AGCCGCCG	DeepSignal	0.6085	0.875	76-100%
chr11	67583248	CGCCGAGA	DeepSignal	0.612	0.75	51-75%
[truncated: 13,289 more rows]
