# Supplementary material for: Systematic benchmarking of tools for CpG methylation detection from nanopore sequencing
Source: Nat Commun. 2021 Jun 8;12:3438. doi: 10.1038/s41467-021-23778-6 (PMC8187371; doi:10.1038/s41467-021-23778-6)
Supplement: Supplementary file 4 — Supplementary Data 1-13 [file 41467_2021_23778_MOESM4_ESM.zip › Source data/Supplementary_data_8.xlsx]

## Sheet: Sheet1
.threshold	specificity	sensitivity	FPR	Method
-Inf	0	1	1	Nanopolish
-73	0	1	1	Nanopolish
-64.28	0.000321647	1	0.999678	Nanopolish
-62	0.000643294	1	0.999357	Nanopolish
-60.71	0.00096494	1	0.999035	Nanopolish
-57.79	0.00128659	1	0.998713	Nanopolish
-57.62	0.00160823	1	0.998392	Nanopolish
-53.62	0.00192988	1	0.99807	Nanopolish
-52.8	0.00225153	1	0.997748	Nanopolish
-51.25	0.00257317	1	0.997427	Nanopolish
-50.99	0.00289482	1	0.997105	Nanopolish
-49.85	0.00321647	1	0.996784	Nanopolish
-49.26	0.00353812	1	0.996462	Nanopolish
-48.93	0.00385976	1	0.99614	Nanopolish
-48.83	0.00418141	1	0.995819	Nanopolish
-48.38	0.00450306	1	0.995497	Nanopolish
-48.07	0.0048247	1	0.995175	Nanopolish
-47.07	0.00514635	1	0.994854	Nanopolish
-43.85	0.005468	1	0.994532	Nanopolish
-43.84	0.00578964	1	0.99421	Nanopolish
-43.57	0.00611129	1	0.993889	Nanopolish
-43.32	0.00643294	1	0.993567	Nanopolish
-43.21	0.00675458	1	0.993245	Nanopolish
-42.8	0.00707623	1	0.992924	Nanopolish
-42.53	0.00739788	1	0.992602	Nanopolish
-41.23	0.00771952	1	0.99228	Nanopolish
-41.15	0.00804117	1	0.991959	Nanopolish
-41.02	0.00836282	1	0.991637	Nanopolish
-40.83	0.00868446	1	0.991316	Nanopolish
-40.38	0.00900611	1	0.990994	Nanopolish
-40.28	0.00932776	1	0.990672	Nanopolish
-40.09	0.0096494	1	0.990351	Nanopolish
-39.86	0.00997105	1	0.990029	Nanopolish
-39.29	0.0102927	1	0.989707	Nanopolish
-39.06	0.0106143	1	0.989386	Nanopolish
-38.5	0.010936	1	0.989064	Nanopolish
-38.45	0.0112576	1	0.988742	Nanopolish
-38.14	0.0115793	1	0.988421	Nanopolish
-37.83	0.0119009	1	0.988099	Nanopolish
-37.74	0.0122226	1	0.987777	Nanopolish
-36.77	0.0125442	1	0.987456	Nanopolish
-36.64	0.0128659	1	0.987134	Nanopolish
-36.18	0.0131875	1	0.986812	Nanopolish
-35.12	0.0138308	1	0.986169	Nanopolish
-35.06	0.0141525	1	0.985848	Nanopolish
-34.96	0.0144741	1	0.985526	Nanopolish
-34.92	0.0147958	1	0.985204	Nanopolish
-34.68	0.0151174	1	0.984883	Nanopolish
-34.61	0.015439	1	0.984561	Nanopolish
-34.56	0.0157607	1	0.984239	Nanopolish
-34.15	0.0160823	1	0.983918	Nanopolish
-33.94	0.0167256	1	0.983274	Nanopolish
-33.88	0.0170473	1	0.982953	Nanopolish
-33.71	0.0173689	1	0.982631	Nanopolish
-33.6	0.0176906	1	0.982309	Nanopolish
-33.51	0.0180122	1	0.981988	Nanopolish
-32.86	0.0183339	1	0.981666	Nanopolish
-32.66	0.0186555	1	0.981344	Nanopolish
-32.6	0.0189772	1	0.981023	Nanopolish
-32.52	0.0192988	1	0.980701	Nanopolish
-32.43	0.0196205	1	0.98038	Nanopolish
-32.37	0.0199421	1	0.980058	Nanopolish
-32.15	0.0202638	1	0.979736	Nanopolish
-32.02	0.020907	1	0.979093	Nanopolish
-31.87	0.0212287	1	0.978771	Nanopolish
-31.67	0.0215503	1	0.97845	Nanopolish
-31.64	0.021872	1	0.978128	Nanopolish
-31.57	0.0221936	1	0.977806	Nanopolish
-31.55	0.0225153	1	0.977485	Nanopolish
-31.51	0.0228369	1	0.977163	Nanopolish
-31.44	0.0231586	1	0.976841	Nanopolish
-31.29	0.0234802	1	0.97652	Nanopolish
-31.02	0.0238019	1	0.976198	Nanopolish
-30.99	0.0241235	1	0.975876	Nanopolish
-30.62	0.0244452	1	0.975555	Nanopolish
-30.26	0.0250885	1	0.974912	Nanopolish
-29.81	0.0254101	1	0.97459	Nanopolish
-29.3	0.0257317	1	0.974268	Nanopolish
-28.98	0.0260534	1	0.973947	Nanopolish
-28.93	0.026375	1	0.973625	Nanopolish
-28.76	0.0266967	1	0.973303	Nanopolish
-28.63	0.0270183	1	0.972982	Nanopolish
-28.37	0.02734	1	0.97266	Nanopolish
-28.28	0.0276616	1	0.972338	Nanopolish
-28.24	0.0279833	1	0.972017	Nanopolish
-28.02	0.0283049	1	0.971695	Nanopolish
-27.84	0.0286266	1	0.971373	Nanopolish
-27.79	0.0289482	1	0.971052	Nanopolish
-27.62	0.0292699	1	0.97073	Nanopolish
-27.46	0.0295915	1	0.970408	Nanopolish
-27.2	0.0299132	1	0.970087	Nanopolish
-26.89	0.0302348	1	0.969765	Nanopolish
-26.88	0.0305564	1	0.969444	Nanopolish
-26.61	0.0311997	1	0.9688	Nanopolish
-26.5	0.0315214	1	0.968479	Nanopolish
-26.38	0.031843	1	0.968157	Nanopolish
-26.11	0.0321647	1	0.967835	Nanopolish
-26.1	0.0324863	1	0.967514	Nanopolish
-25.98	0.032808	1	0.967192	Nanopolish
-25.89	0.0331296	1	0.96687	Nanopolish
-25.63	0.0337729	1	0.966227	Nanopolish
-25.32	0.0340946	1	0.965905	Nanopolish
-25.17	0.0344162	1	0.965584	Nanopolish
-25.14	0.0347379	1	0.965262	Nanopolish
-25.12	0.0350595	1	0.96494	Nanopolish
-25.11	0.0357028	1	0.964297	Nanopolish
-24.79	0.0360244	1	0.963976	Nanopolish
-24.73	0.0363461	1	0.963654	Nanopolish
-24.46	0.0366677	1	0.963332	Nanopolish
-24.38	0.0369894	1	0.963011	Nanopolish
-24.34	0.037311	1	0.962689	Nanopolish
-24.22	0.0376327	1	0.962367	Nanopolish
-24.21	0.0379543	1	0.962046	Nanopolish
-24.19	0.038276	1	0.961724	Nanopolish
-24.15	0.0385976	1	0.961402	Nanopolish
-24.11	0.0389193	1	0.961081	Nanopolish
-24.09	0.0392409	1	0.960759	Nanopolish
-24.08	0.0395626	1	0.960437	Nanopolish
-24.07	0.0398842	1	0.960116	Nanopolish
-23.97	0.0405275	1	0.959472	Nanopolish
-23.93	0.0408491	1	0.959151	Nanopolish
-23.92	0.0411708	1	0.958829	Nanopolish
-23.74	0.0414924	1	0.958508	Nanopolish
-23.63	0.0418141	1	0.958186	Nanopolish
-23.55	0.0421357	1	0.957864	Nanopolish
-23.36	0.0424574	1	0.957543	Nanopolish
-23.32	0.042779	1	0.957221	Nanopolish
-23.23	0.0431007	1	0.956899	Nanopolish
-23.05	0.0434223	1	0.956578	Nanopolish
-22.81	0.0440656	1	0.955934	Nanopolish
-22.67	0.0443873	1	0.955613	Nanopolish
-22.46	0.0447089	1	0.955291	Nanopolish
-22.26	0.0450306	1	0.954969	Nanopolish
-22.22	0.0453522	1	0.954648	Nanopolish
-22.2	0.0459955	1	0.954005	Nanopolish
-21.98	0.0463171	1	0.953683	Nanopolish
-21.95	0.0466388	1	0.953361	Nanopolish
-21.89	0.0469604	1	0.95304	Nanopolish
-21.88	0.0472821	1	0.952718	Nanopolish
-21.66	0.0476037	1	0.952396	Nanopolish
-21.62	0.0479254	1	0.952075	Nanopolish
-21.6	0.048247	1	0.951753	Nanopolish
-21.57	0.0485687	1	0.951431	Nanopolish
-21.38	0.0488903	1	0.95111	Nanopolish
-21.33	0.049212	1	0.950788	Nanopolish
-21.27	0.0498553	1	0.950145	Nanopolish
-21.26	0.0501769	1	0.949823	Nanopolish
-21.17	0.0504986	1	0.949501	Nanopolish
-21.16	0.0508202	1	0.94918	Nanopolish
-21.1	0.0511418	1	0.948858	Nanopolish
-20.99	0.0514635	1	0.948537	Nanopolish
-20.85	0.0517851	1	0.948215	Nanopolish
-20.79	0.0521068	1	0.947893	Nanopolish
-20.77	0.0524284	1	0.947572	Nanopolish
-20.76	0.0527501	1	0.94725	Nanopolish
-20.68	0.0530717	1	0.946928	Nanopolish
-20.6	0.0533934	1	0.946607	Nanopolish
-20.53	0.053715	1	0.946285	Nanopolish
-20.47	0.0543583	1	0.945642	Nanopolish
-20.45	0.05468	1	0.94532	Nanopolish
-20.38	0.0553233	1	0.944677	Nanopolish
-20.36	0.0556449	1	0.944355	Nanopolish
-20.35	0.0559665	1	0.944033	Nanopolish
-20.26	0.0562882	1	0.943712	Nanopolish
-20.24	0.0566098	1	0.94339	Nanopolish
-20.22	0.0572531	1	0.942747	Nanopolish
-20.2	0.0575748	1	0.942425	Nanopolish
-20.09	0.0578964	1	0.942104	Nanopolish
-19.95	0.0582181	1	0.941782	Nanopolish
-19.92	0.0585397	1	0.94146	Nanopolish
-19.91	0.0588614	1	0.941139	Nanopolish
-19.83	0.0595047	1	0.940495	Nanopolish
-19.8	0.0598263	1	0.940174	Nanopolish
-19.77	0.060148	1	0.939852	Nanopolish
-19.69	0.0604696	1	0.93953	Nanopolish
-19.68	0.0607913	1	0.939209	Nanopolish
-19.67	0.0611129	1	0.938887	Nanopolish
-19.61	0.0614345	1	0.938565	Nanopolish
-19.59	0.0617562	1	0.938244	Nanopolish
-19.57	0.0617562	0.999687	0.938244	Nanopolish
-19.49	0.0620778	0.999687	0.937922	Nanopolish
-19.47	0.0627211	0.999687	0.937279	Nanopolish
-19.35	0.0630428	0.999687	0.936957	Nanopolish
-19.33	0.0633644	0.999687	0.936636	Nanopolish
-19.28	0.0636861	0.999687	0.936314	Nanopolish
-19.16	0.0640077	0.999687	0.935992	Nanopolish
-19.15	0.064651	0.999687	0.935349	Nanopolish
-19.11	0.0652943	0.999687	0.934706	Nanopolish
-19.1	0.065616	0.999687	0.934384	Nanopolish
-18.99	0.0659376	0.999687	0.934062	Nanopolish
-18.98	0.0662592	0.999687	0.933741	Nanopolish
-18.94	0.0665809	0.999687	0.933419	Nanopolish
-18.9	0.0669025	0.999687	0.933097	Nanopolish
-18.89	0.0675458	0.999687	0.932454	Nanopolish
-18.87	0.0678675	0.999687	0.932133	Nanopolish
-18.79	0.0681891	0.999687	0.931811	Nanopolish
-18.75	0.0685108	0.999687	0.931489	Nanopolish
-18.74	0.0688324	0.999687	0.931168	Nanopolish
-18.62	0.0691541	0.999687	0.930846	Nanopolish
-18.61	0.0694757	0.999687	0.930524	Nanopolish
-18.6	0.0697974	0.999687	0.930203	Nanopolish
-18.48	0.070119	0.999687	0.929881	Nanopolish
-18.38	0.0707623	0.999687	0.929238	Nanopolish
-18.34	0.0710839	0.999687	0.928916	Nanopolish
-18.32	0.0714056	0.999687	0.928594	Nanopolish
-18.29	0.0717272	0.999687	0.928273	Nanopolish
-18.27	0.0720489	0.999687	0.927951	Nanopolish
-18.18	0.0723705	0.999687	0.927629	Nanopolish
-18.12	0.0726922	0.999687	0.927308	Nanopolish
-18.11	0.0730138	0.999687	0.926986	Nanopolish
-18.1	0.0733355	0.999687	0.926665	Nanopolish
-18.05	0.0736571	0.999687	0.926343	Nanopolish
-18.04	0.0743004	0.999687	0.9257	Nanopolish
-18.02	0.0752654	0.999687	0.924735	Nanopolish
-17.99	0.075587	0.999687	0.924413	Nanopolish
-17.86	0.0759087	0.999687	0.924091	Nanopolish
-17.83	0.0762303	0.999687	0.92377	Nanopolish
-17.75	0.0765519	0.999687	0.923448	Nanopolish
-17.74	0.0768736	0.999687	0.923126	Nanopolish
-17.71	0.0771952	0.999687	0.922805	Nanopolish
-17.56	0.0775169	0.999687	0.922483	Nanopolish
-17.48	0.0778385	0.999687	0.922161	Nanopolish
-17.47	0.0781602	0.999687	0.92184	Nanopolish
-17.45	0.0784818	0.999687	0.921518	Nanopolish
-17.44	0.0788035	0.999687	0.921197	Nanopolish
-17.26	0.0794468	0.999687	0.920553	Nanopolish
-17.18	0.0797684	0.999687	0.920232	Nanopolish
-17.08	0.0800901	0.999687	0.91991	Nanopolish
-16.99	0.0804117	0.999687	0.919588	Nanopolish
-16.89	0.0807334	0.999687	0.919267	Nanopolish
-16.88	0.081055	0.999687	0.918945	Nanopolish
-16.84	0.0813766	0.999687	0.918623	Nanopolish
-16.82	0.0816983	0.999687	0.918302	Nanopolish
-16.8	0.0820199	0.999687	0.91798	Nanopolish
-16.79	0.0823416	0.999687	0.917658	Nanopolish
-16.76	0.0826632	0.999687	0.917337	Nanopolish
-16.66	0.0829849	0.999687	0.917015	Nanopolish
-16.63	0.0833065	0.999687	0.916693	Nanopolish
-16.58	0.0836282	0.999687	0.916372	Nanopolish
-16.57	0.0839498	0.999687	0.91605	Nanopolish
-16.56	0.0842715	0.999687	0.915729	Nanopolish
-16.55	0.0845931	0.999687	0.915407	Nanopolish
-16.54	0.0849148	0.999687	0.915085	Nanopolish
-16.46	0.0852364	0.999687	0.914764	Nanopolish
-16.45	0.0855581	0.999687	0.914442	Nanopolish
-16.4	0.0858797	0.999687	0.91412	Nanopolish
-16.39	0.0862014	0.999687	0.913799	Nanopolish
-16.3	0.086523	0.999687	0.913477	Nanopolish
-16.28	0.0868446	0.999687	0.913155	Nanopolish
-16.25	0.0871663	0.999687	0.912834	Nanopolish
-16.23	0.0874879	0.999687	0.912512	Nanopolish
-16.21	0.0881312	0.999687	0.911869	Nanopolish
-16.11	0.0884529	0.999687	0.911547	Nanopolish
-16.03	0.0890962	0.999687	0.910904	Nanopolish
-16.02	0.0894178	0.999687	0.910582	Nanopolish
-15.96	0.0897395	0.999687	0.910261	Nanopolish
-15.95	0.0900611	0.999687	0.909939	Nanopolish
-15.93	0.0907044	0.999687	0.909296	Nanopolish
-15.92	0.0910261	0.999687	0.908974	Nanopolish
-15.85	0.0913477	0.999687	0.908652	Nanopolish
-15.79	0.0916693	0.999687	0.908331	Nanopolish
-15.78	0.091991	0.999687	0.908009	Nanopolish
-15.77	0.0923126	0.999687	0.907687	Nanopolish
-15.76	0.0926343	0.999687	0.907366	Nanopolish
-15.75	0.0929559	0.999687	0.907044	Nanopolish
-15.68	0.0932776	0.999687	0.906722	Nanopolish
-15.65	0.0935992	0.999687	0.906401	Nanopolish
-15.62	0.0942425	0.999687	0.905757	Nanopolish
-15.59	0.0945642	0.999687	0.905436	Nanopolish
-15.58	0.0948858	0.999687	0.905114	Nanopolish
-15.56	0.0952075	0.999687	0.904793	Nanopolish
-15.55	0.0955291	0.999687	0.904471	Nanopolish
-15.54	0.0958508	0.999687	0.904149	Nanopolish
-15.5	0.0961724	0.999687	0.903828	Nanopolish
-15.43	0.096494	0.999687	0.903506	Nanopolish
-15.4	0.0968157	0.999687	0.903184	Nanopolish
-15.39	0.0971373	0.999687	0.902863	Nanopolish
-15.32	0.097459	0.999687	0.902541	Nanopolish
-15.21	0.0977806	0.999687	0.902219	Nanopolish
-15.2	0.0981023	0.999687	0.901898	Nanopolish
-15.15	0.0984239	0.999687	0.901576	Nanopolish
-15.12	0.0987456	0.999687	0.901254	Nanopolish
-15.11	0.0990672	0.999687	0.900933	Nanopolish
-15.1	0.0993889	0.999687	0.900611	Nanopolish
-15.06	0.0997105	0.999687	0.900289	Nanopolish
-15.01	0.100032	0.999687	0.899968	Nanopolish
-15	0.100354	0.999687	0.899646	Nanopolish
-14.95	0.100997	0.999687	0.899003	Nanopolish
-14.94	0.101319	0.999687	0.898681	Nanopolish
-14.87	0.101962	0.999687	0.898038	Nanopolish
-14.8	0.102284	0.999687	0.897716	Nanopolish
-14.72	0.102605	0.999687	0.897395	Nanopolish
-14.69	0.102927	0.999687	0.897073	Nanopolish
-14.67	0.103249	0.999687	0.896751	Nanopolish
-14.64	0.103892	0.999687	0.896108	Nanopolish
-14.63	0.104535	0.999687	0.895465	Nanopolish
-14.6	0.104857	0.999687	0.895143	Nanopolish
-14.58	0.105179	0.999687	0.894821	Nanopolish
-14.57	0.1055	0.999687	0.8945	Nanopolish
-14.56	0.105822	0.999687	0.894178	Nanopolish
-14.51	0.106143	0.999687	0.893857	Nanopolish
-14.49	0.106465	0.999687	0.893535	Nanopolish
-14.48	0.106787	0.999687	0.893213	Nanopolish
-14.45	0.107108	0.999687	0.892892	Nanopolish
-14.42	0.10743	0.999687	0.89257	Nanopolish
-14.38	0.107752	0.999687	0.892248	Nanopolish
-14.37	0.108073	0.999687	0.891927	Nanopolish
-14.33	0.108395	0.999687	0.891605	Nanopolish
-14.24	0.108717	0.999687	0.891283	Nanopolish
-14.21	0.109038	0.999687	0.890962	Nanopolish
-14.11	0.10936	0.999687	0.89064	Nanopolish
-14.06	0.109682	0.999687	0.890318	Nanopolish
-14.04	0.110003	0.999687	0.889997	Nanopolish
-14.02	0.110325	0.999687	0.889675	Nanopolish
-14	0.110647	0.999687	0.889353	Nanopolish
-13.95	0.11129	0.999687	0.88871	Nanopolish
-13.93	0.111611	0.999687	0.888389	Nanopolish
-13.91	0.111933	0.999687	0.888067	Nanopolish
-13.9	0.112255	0.999687	0.887745	Nanopolish
-13.89	0.112576	0.999687	0.887424	Nanopolish
-13.88	0.112898	0.999687	0.887102	Nanopolish
-13.87	0.11322	0.999687	0.88678	Nanopolish
-13.82	0.113541	0.999687	0.886459	Nanopolish
-13.8	0.113863	0.999687	0.886137	Nanopolish
-13.79	0.114506	0.999687	0.885494	Nanopolish
-13.73	0.114828	0.999687	0.885172	Nanopolish
-13.72	0.11515	0.999687	0.88485	Nanopolish
-13.63	0.115471	0.999687	0.884529	Nanopolish
-13.62	0.116436	0.999687	0.883564	Nanopolish
-13.61	0.116758	0.999687	0.883242	Nanopolish
-13.58	0.117079	0.999687	0.882921	Nanopolish
-13.56	0.117401	0.999687	0.882599	Nanopolish
-13.55	0.117723	0.999687	0.882277	Nanopolish
-13.54	0.118044	0.999687	0.881956	Nanopolish
-13.52	0.118366	0.999687	0.881634	Nanopolish
-13.5	0.118688	0.999687	0.881312	Nanopolish
-13.49	0.119331	0.999687	0.880669	Nanopolish
-13.44	0.119974	0.999687	0.880026	Nanopolish
-13.41	0.120296	0.999687	0.879704	Nanopolish
-13.37	0.120618	0.999687	0.879382	Nanopolish
-13.35	0.120939	0.999687	0.879061	Nanopolish
-13.33	0.121261	0.999687	0.878739	Nanopolish
-13.29	0.121583	0.999687	0.878417	Nanopolish
-13.28	0.121904	0.999687	0.878096	Nanopolish
-13.25	0.122226	0.999687	0.877774	Nanopolish
-13.2	0.122547	0.999687	0.877453	Nanopolish
-13.17	0.123191	0.999687	0.876809	Nanopolish
-13.16	0.123512	0.999687	0.876488	Nanopolish
-13.14	0.123834	0.999687	0.876166	Nanopolish
-13.12	0.124477	0.999687	0.875523	Nanopolish
-13.11	0.124799	0.999687	0.875201	Nanopolish
-13.09	0.125121	0.999687	0.874879	Nanopolish
-13.07	0.125442	0.999687	0.874558	Nanopolish
-13.06	0.125764	0.999687	0.874236	Nanopolish
-13.05	0.126407	0.999687	0.873593	Nanopolish
-13.04	0.126729	0.999687	0.873271	Nanopolish
-12.92	0.12705	0.999687	0.87295	Nanopolish
-12.9	0.127694	0.999687	0.872306	Nanopolish
-12.8	0.128015	0.999687	0.871985	Nanopolish
-12.78	0.128337	0.999687	0.871663	Nanopolish
-12.77	0.128337	0.999374	0.871663	Nanopolish
-12.73	0.12898	0.999374	0.87102	Nanopolish
-12.67	0.129302	0.999374	0.870698	Nanopolish
-12.65	0.129624	0.999374	0.870376	Nanopolish
-12.63	0.129945	0.999374	0.870055	Nanopolish
-12.6	0.130267	0.999374	0.869733	Nanopolish
-12.58	0.130589	0.999374	0.869411	Nanopolish
-12.57	0.13091	0.999374	0.86909	Nanopolish
-12.53	0.131232	0.999374	0.868768	Nanopolish
-12.45	0.131554	0.999374	0.868446	Nanopolish
-12.44	0.131875	0.999374	0.868125	Nanopolish
-12.42	0.132197	0.999374	0.867803	Nanopolish
-12.41	0.132518	0.999374	0.867482	Nanopolish
-12.39	0.13284	0.999374	0.86716	Nanopolish
-12.38	0.133162	0.999374	0.866838	Nanopolish
-12.35	0.133805	0.999374	0.866195	Nanopolish
-12.32	0.134127	0.999374	0.865873	Nanopolish
-12.24	0.134448	0.999374	0.865552	Nanopolish
-12.21	0.13477	0.999374	0.86523	Nanopolish
-12.2	0.135413	0.999374	0.864587	Nanopolish
-12.12	0.135735	0.999374	0.864265	Nanopolish
-12.1	0.136057	0.999374	0.863943	Nanopolish
-12.06	0.1367	0.999374	0.8633	Nanopolish
-12.04	0.137022	0.999374	0.862978	Nanopolish
-12.03	0.137343	0.999374	0.862657	Nanopolish
-11.97	0.137665	0.999374	0.862335	Nanopolish
-11.91	0.137986	0.999374	0.862014	Nanopolish
-11.88	0.138308	0.999374	0.861692	Nanopolish
-11.84	0.13863	0.999374	0.86137	Nanopolish
-11.83	0.138951	0.999374	0.861049	Nanopolish
-11.8	0.139273	0.999374	0.860727	Nanopolish
-11.78	0.139916	0.999061	0.860084	Nanopolish
-11.76	0.140238	0.999061	0.859762	Nanopolish
-11.74	0.14056	0.999061	0.85944	Nanopolish
-11.71	0.141203	0.999061	0.858797	Nanopolish
-11.68	0.141525	0.999061	0.858475	Nanopolish
-11.66	0.141846	0.999061	0.858154	Nanopolish
-11.58	0.14249	0.999061	0.85751	Nanopolish
-11.56	0.142811	0.999061	0.857189	Nanopolish
-11.55	0.143133	0.999061	0.856867	Nanopolish
-11.51	0.143454	0.999061	0.856546	Nanopolish
-11.49	0.143776	0.999061	0.856224	Nanopolish
-11.48	0.144098	0.999061	0.855902	Nanopolish
-11.47	0.144419	0.999061	0.855581	Nanopolish
-11.45	0.144741	0.999061	0.855259	Nanopolish
-11.44	0.145063	0.999061	0.854937	Nanopolish
-11.43	0.145384	0.999061	0.854616	Nanopolish
-11.27	0.146028	0.999061	0.853972	Nanopolish
-11.25	0.146671	0.999061	0.853329	Nanopolish
-11.24	0.146993	0.999061	0.853007	Nanopolish
-11.17	0.147636	0.999061	0.852364	Nanopolish
-11.16	0.147958	0.999061	0.852042	Nanopolish
-11.14	0.148601	0.999061	0.851399	Nanopolish
-11.13	0.149244	0.999061	0.850756	Nanopolish
-11.12	0.149566	0.999061	0.850434	Nanopolish
-11.1	0.150209	0.999061	0.849791	Nanopolish
-11.09	0.150852	0.999061	0.849148	Nanopolish
-11.08	0.151174	0.999061	0.848826	Nanopolish
-11.05	0.151496	0.999061	0.848504	Nanopolish
-11.03	0.152139	0.999061	0.847861	Nanopolish
-11.02	0.152782	0.999061	0.847218	Nanopolish
-10.99	0.153747	0.999061	0.846253	Nanopolish
-10.98	0.155034	0.999061	0.844966	Nanopolish
-10.97	0.155355	0.999061	0.844645	Nanopolish
-10.95	0.155999	0.999061	0.844001	Nanopolish
-10.94	0.15632	0.999061	0.84368	Nanopolish
-10.93	0.156964	0.999061	0.843036	Nanopolish
-10.91	0.157607	0.999061	0.842393	Nanopolish
-10.84	0.15825	0.999061	0.84175	Nanopolish
-10.8	0.158572	0.999061	0.841428	Nanopolish
-10.78	0.158894	0.999061	0.841106	Nanopolish
-10.76	0.159215	0.999061	0.840785	Nanopolish
-10.75	0.159537	0.999061	0.840463	Nanopolish
-10.73	0.159858	0.999061	0.840142	Nanopolish
-10.72	0.16018	0.999061	0.83982	Nanopolish
-10.69	0.160823	0.999061	0.839177	Nanopolish
-10.68	0.161467	0.999061	0.838533	Nanopolish
-10.67	0.16211	0.999061	0.83789	Nanopolish
-10.63	0.162432	0.999061	0.837568	Nanopolish
-10.6	0.162753	0.999061	0.837247	Nanopolish
-10.56	0.163718	0.999061	0.836282	Nanopolish
-10.55	0.16404	0.999061	0.83596	Nanopolish
-10.53	0.164362	0.999061	0.835638	Nanopolish
-10.51	0.165005	0.999061	0.834995	Nanopolish
-10.49	0.165326	0.999061	0.834674	Nanopolish
-10.46	0.165648	0.999061	0.834352	Nanopolish
-10.43	0.16597	0.999061	0.83403	Nanopolish
-10.42	0.166935	0.999061	0.833065	Nanopolish
-10.4	0.167256	0.999061	0.832744	Nanopolish
-10.39	0.168221	0.999061	0.831779	Nanopolish
-10.38	0.168543	0.999061	0.831457	Nanopolish
-10.35	0.168865	0.999061	0.831135	Nanopolish
-10.34	0.16983	0.999061	0.83017	Nanopolish
-10.33	0.170151	0.999061	0.829849	Nanopolish
-10.29	0.170473	0.999061	0.829527	Nanopolish
-10.26	0.170794	0.999061	0.829206	Nanopolish
-10.25	0.171116	0.999061	0.828884	Nanopolish
-10.23	0.171438	0.999061	0.828562	Nanopolish
-10.21	0.172081	0.999061	0.827919	Nanopolish
-10.15	0.172403	0.999061	0.827597	Nanopolish
-10.13	0.173046	0.999061	0.826954	Nanopolish
-10.12	0.173368	0.999061	0.826632	Nanopolish
-10.1	0.173689	0.999061	0.826311	Nanopolish
-10.07	0.174011	0.999061	0.825989	Nanopolish
-10.06	0.174333	0.999061	0.825667	Nanopolish
-10.02	0.174654	0.999061	0.825346	Nanopolish
-10	0.175619	0.999061	0.824381	Nanopolish
-9.97	0.176262	0.999061	0.823738	Nanopolish
-9.96	0.176584	0.999061	0.823416	Nanopolish
-9.95	0.176906	0.999061	0.823094	Nanopolish
-9.94	0.177227	0.999061	0.822773	Nanopolish
-9.93	0.177549	0.999061	0.822451	Nanopolish
-9.91	0.177871	0.999061	0.822129	Nanopolish
-9.87	0.178192	0.999061	0.821808	Nanopolish
-9.84	0.178514	0.999061	0.821486	Nanopolish
-9.83	0.179157	0.999061	0.820843	Nanopolish
-9.79	0.179801	0.999061	0.820199	Nanopolish
-9.78	0.180122	0.999061	0.819878	Nanopolish
-9.75	0.180444	0.999061	0.819556	Nanopolish
-9.73	0.180766	0.999061	0.819234	Nanopolish
-9.7	0.181087	0.999061	0.818913	Nanopolish
-9.66	0.181409	0.999061	0.818591	Nanopolish
-9.65	0.182052	0.999061	0.817948	Nanopolish
-9.64	0.182374	0.999061	0.817626	Nanopolish
-9.63	0.182695	0.999061	0.817305	Nanopolish
-9.6	0.183017	0.999061	0.816983	Nanopolish
-9.59	0.183339	0.999061	0.816661	Nanopolish
-9.58	0.183982	0.999061	0.816018	Nanopolish
-9.56	0.184304	0.999061	0.815696	Nanopolish
-9.53	0.184947	0.999061	0.815053	Nanopolish
-9.52	0.185269	0.999061	0.814731	Nanopolish
-9.51	0.18559	0.999061	0.81441	Nanopolish
-9.5	0.185912	0.999061	0.814088	Nanopolish
-9.49	0.186234	0.999061	0.813766	Nanopolish
-9.47	0.186877	0.999061	0.813123	Nanopolish
-9.46	0.187198	0.999061	0.812802	Nanopolish
-9.45	0.18752	0.999061	0.81248	Nanopolish
-9.43	0.187842	0.999061	0.812158	Nanopolish
-9.42	0.188163	0.999061	0.811837	Nanopolish
-9.41	0.189128	0.999061	0.810872	Nanopolish
-9.4	0.189772	0.999061	0.810228	Nanopolish
-9.37	0.190093	0.999061	0.809907	Nanopolish
-9.36	0.190415	0.999061	0.809585	Nanopolish
-9.33	0.190415	0.998748	0.809585	Nanopolish
-9.3	0.190737	0.998748	0.809263	Nanopolish
-9.29	0.191058	0.998748	0.808942	Nanopolish
-9.28	0.19138	0.998748	0.80862	Nanopolish
-9.27	0.192345	0.998748	0.807655	Nanopolish
-9.26	0.192666	0.998748	0.807334	Nanopolish
-9.25	0.192988	0.998748	0.807012	Nanopolish
-9.19	0.19331	0.998748	0.80669	Nanopolish
-9.17	0.193631	0.998748	0.806369	Nanopolish
-9.15	0.193953	0.998748	0.806047	Nanopolish
-9.14	0.194596	0.998748	0.805404	Nanopolish
-9.09	0.19524	0.998748	0.80476	Nanopolish
-9.08	0.195883	0.998748	0.804117	Nanopolish
-9.04	0.196205	0.998748	0.803795	Nanopolish
-9.03	0.196526	0.998748	0.803474	Nanopolish
-9.01	0.19717	0.998748	0.80283	Nanopolish
-8.98	0.19717	0.998435	0.80283	Nanopolish
-8.97	0.197491	0.998435	0.802509	Nanopolish
-8.96	0.197813	0.998435	0.802187	Nanopolish
-8.95	0.198134	0.998435	0.801866	Nanopolish
-8.93	0.198456	0.998435	0.801544	Nanopolish
-8.91	0.199099	0.998435	0.800901	Nanopolish
-8.89	0.199421	0.998435	0.800579	Nanopolish
-8.86	0.199743	0.998435	0.800257	Nanopolish
-8.81	0.200064	0.998435	0.799936	Nanopolish
-8.8	0.200708	0.998435	0.799292	Nanopolish
-8.79	0.201029	0.998435	0.798971	Nanopolish
-8.77	0.201351	0.998435	0.798649	Nanopolish
-8.76	0.202316	0.998121	0.797684	Nanopolish
-8.75	0.202638	0.998121	0.797362	Nanopolish
-8.73	0.202959	0.998121	0.797041	Nanopolish
-8.72	0.203281	0.998121	0.796719	Nanopolish
-8.71	0.203602	0.998121	0.796398	Nanopolish
-8.7	0.204246	0.998121	0.795754	Nanopolish
-8.66	0.204567	0.998121	0.795433	Nanopolish
-8.64	0.205532	0.998121	0.794468	Nanopolish
-8.6	0.206176	0.998121	0.793824	Nanopolish
-8.59	0.206497	0.998121	0.793503	Nanopolish
-8.57	0.207141	0.998121	0.792859	Nanopolish
-8.56	0.207462	0.998121	0.792538	Nanopolish
-8.55	0.207784	0.998121	0.792216	Nanopolish
-8.54	0.208106	0.998121	0.791894	Nanopolish
-8.49	0.208427	0.998121	0.791573	Nanopolish
-8.48	0.209392	0.998121	0.790608	Nanopolish
-8.47	0.209714	0.998121	0.790286	Nanopolish
-8.46	0.210035	0.998121	0.789965	Nanopolish
-8.45	0.210357	0.998121	0.789643	Nanopolish
-8.44	0.211	0.998121	0.789	Nanopolish
-8.39	0.211965	0.998121	0.788035	Nanopolish
-8.37	0.212287	0.998121	0.787713	Nanopolish
-8.36	0.212609	0.998121	0.787391	Nanopolish
-8.35	0.21293	0.998121	0.78707	Nanopolish
-8.34	0.213252	0.998121	0.786748	Nanopolish
-8.31	0.213573	0.998121	0.786427	Nanopolish
-8.29	0.214217	0.998121	0.785783	Nanopolish
-8.28	0.214538	0.998121	0.785462	Nanopolish
-8.27	0.21486	0.998121	0.78514	Nanopolish
-8.26	0.215182	0.998121	0.784818	Nanopolish
-8.24	0.215503	0.998121	0.784497	Nanopolish
-8.23	0.215825	0.998121	0.784175	Nanopolish
-8.22	0.216147	0.998121	0.783853	Nanopolish
-8.19	0.21679	0.998121	0.78321	Nanopolish
-8.17	0.217433	0.998121	0.782567	Nanopolish
-8.14	0.217755	0.998121	0.782245	Nanopolish
-8.13	0.218398	0.998121	0.781602	Nanopolish
-8.09	0.21872	0.998121	0.78128	Nanopolish
-8.08	0.219363	0.998121	0.780637	Nanopolish
-8.07	0.219685	0.998121	0.780315	Nanopolish
-8.06	0.220006	0.998121	0.779994	Nanopolish
-8.05	0.220006	0.997808	0.779994	Nanopolish
-8.04	0.22065	0.997808	0.77935	Nanopolish
-8.03	0.220971	0.997808	0.779029	Nanopolish
-8.02	0.221293	0.997808	0.778707	Nanopolish
-8.01	0.221615	0.997495	0.778385	Nanopolish
-8	0.22258	0.997495	0.77742	Nanopolish
-7.99	0.223223	0.997495	0.776777	Nanopolish
-7.98	0.223545	0.997495	0.776455	Nanopolish
-7.96	0.223866	0.997495	0.776134	Nanopolish
-7.94	0.224188	0.997495	0.775812	Nanopolish
-7.93	0.224831	0.997182	0.775169	Nanopolish
-7.9	0.225153	0.997182	0.774847	Nanopolish
-7.88	0.225796	0.997182	0.774204	Nanopolish
-7.86	0.226118	0.997182	0.773882	Nanopolish
-7.81	0.226439	0.997182	0.773561	Nanopolish
-7.79	0.227083	0.997182	0.772917	Nanopolish
-7.78	0.227404	0.997182	0.772596	Nanopolish
-7.77	0.227726	0.997182	0.772274	Nanopolish
-7.73	0.228369	0.997182	0.771631	Nanopolish
-7.71	0.228691	0.997182	0.771309	Nanopolish
-7.68	0.229013	0.997182	0.770987	Nanopolish
-7.63	0.229334	0.997182	0.770666	Nanopolish
-7.62	0.229656	0.997182	0.770344	Nanopolish
-7.59	0.230299	0.997182	0.769701	Nanopolish
-7.58	0.230621	0.997182	0.769379	Nanopolish
-7.57	0.230942	0.997182	0.769058	Nanopolish
-7.54	0.231264	0.997182	0.768736	Nanopolish
-7.53	0.232872	0.997182	0.767128	Nanopolish
-7.52	0.233194	0.997182	0.766806	Nanopolish
-7.5	0.233837	0.997182	0.766163	Nanopolish
-7.48	0.234802	0.997182	0.765198	Nanopolish
-7.46	0.235445	0.997182	0.764555	Nanopolish
-7.44	0.23641	0.997182	0.76359	Nanopolish
-7.42	0.236732	0.997182	0.763268	Nanopolish
-7.41	0.237375	0.997182	0.762625	Nanopolish
-7.39	0.238662	0.997182	0.761338	Nanopolish
-7.37	0.239305	0.997182	0.760695	Nanopolish
-7.36	0.239627	0.997182	0.760373	Nanopolish
-7.34	0.239949	0.997182	0.760051	Nanopolish
-7.33	0.24027	0.997182	0.75973	Nanopolish
-7.32	0.240592	0.997182	0.759408	Nanopolish
-7.31	0.241878	0.997182	0.758122	Nanopolish
-7.3	0.242522	0.997182	0.757478	Nanopolish
-7.29	0.243165	0.997182	0.756835	Nanopolish
-7.28	0.243487	0.997182	0.756513	Nanopolish
-7.27	0.243808	0.997182	0.756192	Nanopolish
-7.26	0.24413	0.997182	0.75587	Nanopolish
-7.25	0.244452	0.997182	0.755548	Nanopolish
-7.24	0.244773	0.997182	0.755227	Nanopolish
-7.22	0.245095	0.997182	0.754905	Nanopolish
-7.2	0.245417	0.997182	0.754583	Nanopolish
-7.18	0.245738	0.997182	0.754262	Nanopolish
-7.17	0.24606	0.997182	0.75394	Nanopolish
-7.16	0.246381	0.997182	0.753619	Nanopolish
-7.15	0.247025	0.997182	0.752975	Nanopolish
-7.14	0.247346	0.997182	0.752654	Nanopolish
-7.13	0.24799	0.997182	0.75201	Nanopolish
-7.12	0.248311	0.997182	0.751689	Nanopolish
-7.11	0.248955	0.997182	0.751045	Nanopolish
-7.1	0.249276	0.997182	0.750724	Nanopolish
-7.09	0.24992	0.997182	0.75008	Nanopolish
-7.07	0.250563	0.997182	0.749437	Nanopolish
-7.06	0.251206	0.997182	0.748794	Nanopolish
-7.04	0.251528	0.997182	0.748472	Nanopolish
-7.03	0.251528	0.996869	0.748472	Nanopolish
-7.02	0.251849	0.996869	0.748151	Nanopolish
-7.01	0.252171	0.996869	0.747829	Nanopolish
-7	0.252493	0.996869	0.747507	Nanopolish
-6.99	0.253779	0.996869	0.746221	Nanopolish
-6.97	0.254423	0.996869	0.745577	Nanopolish
-6.95	0.255066	0.996869	0.744934	Nanopolish
-6.94	0.255388	0.996869	0.744612	Nanopolish
-6.91	0.255709	0.996869	0.744291	Nanopolish
-6.9	0.256031	0.996869	0.743969	Nanopolish
-6.89	0.256353	0.996869	0.743647	Nanopolish
-6.88	0.256996	0.996869	0.743004	Nanopolish
-6.86	0.257639	0.996869	0.742361	Nanopolish
-6.81	0.258282	0.996869	0.741718	Nanopolish
-6.77	0.259891	0.996869	0.740109	Nanopolish
-6.75	0.260534	0.996869	0.739466	Nanopolish
-6.74	0.261177	0.996869	0.738823	Nanopolish
-6.71	0.262142	0.996869	0.737858	Nanopolish
-6.68	0.262464	0.996869	0.737536	Nanopolish
-6.67	0.263429	0.996869	0.736571	Nanopolish
-6.66	0.26375	0.996869	0.73625	Nanopolish
-6.63	0.264072	0.996869	0.735928	Nanopolish
-6.62	0.26568	0.996869	0.73432	Nanopolish
-6.61	0.266324	0.996869	0.733676	Nanopolish
-6.6	0.266967	0.996869	0.733033	Nanopolish
-6.58	0.267289	0.996869	0.732711	Nanopolish
-6.57	0.26761	0.996869	0.73239	Nanopolish
-6.56	0.268253	0.996869	0.731747	Nanopolish
-6.53	0.268897	0.996869	0.731103	Nanopolish
-6.52	0.269218	0.996869	0.730782	Nanopolish
-6.51	0.26954	0.996869	0.73046	Nanopolish
-6.49	0.269862	0.996869	0.730138	Nanopolish
-6.48	0.270183	0.996869	0.729817	Nanopolish
-6.45	0.270505	0.996869	0.729495	Nanopolish
-6.43	0.270827	0.996869	0.729173	Nanopolish
-6.42	0.272113	0.996869	0.727887	Nanopolish
-6.4	0.273078	0.996869	0.726922	Nanopolish
-6.39	0.273721	0.996869	0.726279	Nanopolish
-6.38	0.274043	0.996869	0.725957	Nanopolish
-6.36	0.274365	0.996869	0.725635	Nanopolish
-6.35	0.274686	0.996869	0.725314	Nanopolish
-6.34	0.275651	0.996869	0.724349	Nanopolish
-6.33	0.275973	0.996869	0.724027	Nanopolish
-6.32	0.276938	0.996869	0.723062	Nanopolish
-6.31	0.277903	0.996869	0.722097	Nanopolish
-6.3	0.278546	0.996869	0.721454	Nanopolish
-6.29	0.278868	0.996869	0.721132	Nanopolish
-6.27	0.279833	0.996869	0.720167	Nanopolish
-6.26	0.280798	0.996869	0.719202	Nanopolish
-6.24	0.281441	0.996869	0.718559	Nanopolish
-6.23	0.282728	0.996869	0.717272	Nanopolish
-6.22	0.283049	0.996869	0.716951	Nanopolish
-6.21	0.283371	0.996869	0.716629	Nanopolish
-6.2	0.284336	0.996869	0.715664	Nanopolish
-6.19	0.285301	0.996869	0.714699	Nanopolish
-6.18	0.285944	0.996556	0.714056	Nanopolish
-6.16	0.286266	0.996556	0.713734	Nanopolish
-6.14	0.286587	0.996556	0.713413	Nanopolish
-6.13	0.287231	0.996556	0.712769	Nanopolish
-6.12	0.288196	0.996556	0.711804	Nanopolish
-6.09	0.288517	0.996556	0.711483	Nanopolish
-6.08	0.288839	0.996556	0.711161	Nanopolish
-6.07	0.289161	0.996556	0.710839	Nanopolish
-6.06	0.290125	0.996556	0.709875	Nanopolish
-6.05	0.290447	0.996556	0.709553	Nanopolish
-6.04	0.29109	0.996556	0.70891	Nanopolish
-6.01	0.291412	0.99593	0.708588	Nanopolish
-6	0.292055	0.99593	0.707945	Nanopolish
-5.99	0.292377	0.99593	0.707623	Nanopolish
-5.96	0.29302	0.99593	0.70698	Nanopolish
-5.94	0.293342	0.99593	0.706658	Nanopolish
-5.93	0.293664	0.99593	0.706336	Nanopolish
-5.91	0.294307	0.99593	0.705693	Nanopolish
-5.9	0.29495	0.99593	0.70505	Nanopolish
-5.89	0.295272	0.99593	0.704728	Nanopolish
-5.88	0.295915	0.99593	0.704085	Nanopolish
-5.87	0.296237	0.99593	0.703763	Nanopolish
-5.86	0.29688	0.99593	0.70312	Nanopolish
-5.85	0.297523	0.99593	0.702477	Nanopolish
-5.83	0.298488	0.99593	0.701512	Nanopolish
-5.82	0.299453	0.99593	0.700547	Nanopolish
-5.81	0.299775	0.99593	0.700225	Nanopolish
-5.79	0.30074	0.99593	0.69926	Nanopolish
-5.78	0.301383	0.99593	0.698617	Nanopolish
-5.77	0.302026	0.99593	0.697974	Nanopolish
-5.75	0.302348	0.99593	0.697652	Nanopolish
-5.74	0.30267	0.99593	0.69733	Nanopolish
-5.72	0.303635	0.99593	0.696365	Nanopolish
-5.71	0.303956	0.99593	0.696044	Nanopolish
-5.69	0.303956	0.995617	0.696044	Nanopolish
-5.66	0.304278	0.995617	0.695722	Nanopolish
-5.65	0.3046	0.995617	0.6954	Nanopolish
-5.63	0.304921	0.995617	0.695079	Nanopolish
-5.62	0.305886	0.995617	0.694114	Nanopolish
-5.61	0.306208	0.995617	0.693792	Nanopolish
-5.6	0.306529	0.995617	0.693471	Nanopolish
-5.59	0.307494	0.995617	0.692506	Nanopolish
-5.58	0.307816	0.995617	0.692184	Nanopolish
-5.57	0.308781	0.995617	0.691219	Nanopolish
-5.56	0.309746	0.995617	0.690254	Nanopolish
-5.55	0.310389	0.995617	0.689611	Nanopolish
-5.54	0.311032	0.995617	0.688968	Nanopolish
-5.53	0.312641	0.995617	0.687359	Nanopolish
-5.52	0.312962	0.995617	0.687038	Nanopolish
-5.51	0.313927	0.995617	0.686073	Nanopolish
-5.5	0.314249	0.995617	0.685751	Nanopolish
-5.49	0.314892	0.995617	0.685108	Nanopolish
-5.48	0.315214	0.995617	0.684786	Nanopolish
-5.47	0.315536	0.995617	0.684464	Nanopolish
-5.46	0.315857	0.995617	0.684143	Nanopolish
-5.45	0.3165	0.995617	0.6835	Nanopolish
-5.43	0.317144	0.995617	0.682856	Nanopolish
-5.42	0.318109	0.995304	0.681891	Nanopolish
-5.41	0.31843	0.995304	0.68157	Nanopolish
-5.4	0.319074	0.995304	0.680926	Nanopolish
-5.39	0.319717	0.995304	0.680283	Nanopolish
-5.38	0.321004	0.995304	0.678996	Nanopolish
-5.37	0.321647	0.995304	0.678353	Nanopolish
-5.36	0.32229	0.995304	0.67771	Nanopolish
-5.35	0.323255	0.995304	0.676745	Nanopolish
-5.34	0.323577	0.995304	0.676423	Nanopolish
-5.33	0.32422	0.995304	0.67578	Nanopolish
-5.32	0.325185	0.995304	0.674815	Nanopolish
-5.31	0.325828	0.995304	0.674172	Nanopolish
-5.29	0.32615	0.995304	0.67385	Nanopolish
-5.27	0.326793	0.995304	0.673207	Nanopolish
-5.26	0.328401	0.995304	0.671599	Nanopolish
-5.24	0.328723	0.995304	0.671277	Nanopolish
-5.23	0.329688	0.995304	0.670312	Nanopolish
-5.22	0.329688	0.994991	0.670312	Nanopolish
-5.21	0.330331	0.994991	0.669669	Nanopolish
-5.2	0.330653	0.994991	0.669347	Nanopolish
-5.19	0.330975	0.994991	0.669025	Nanopolish
-5.18	0.331618	0.994991	0.668382	Nanopolish
-5.17	0.332261	0.994991	0.667739	Nanopolish
-5.16	0.332583	0.994991	0.667417	Nanopolish
-5.15	0.333226	0.994991	0.666774	Nanopolish
-5.13	0.333869	0.994991	0.666131	Nanopolish
-5.12	0.334191	0.994991	0.665809	Nanopolish
-5.11	0.334834	0.994991	0.665166	Nanopolish
-5.1	0.335156	0.994991	0.664844	Nanopolish
-5.09	0.335478	0.994991	0.664522	Nanopolish
-5.08	0.336121	0.994991	0.663879	Nanopolish
-5.07	0.336764	0.994991	0.663236	Nanopolish
-5.06	0.337086	0.994991	0.662914	Nanopolish
-5.02	0.338372	0.994991	0.661628	Nanopolish
-5	0.338694	0.994991	0.661306	Nanopolish
-4.99	0.339016	0.994991	0.660984	Nanopolish
-4.98	0.339981	0.994991	0.660019	Nanopolish
-4.97	0.340624	0.994991	0.659376	Nanopolish
-4.96	0.341589	0.994991	0.658411	Nanopolish
-4.95	0.341911	0.994991	0.658089	Nanopolish
-4.94	0.342232	0.994678	0.657768	Nanopolish
-4.92	0.342876	0.994678	0.657124	Nanopolish
-4.91	0.343197	0.994678	0.656803	Nanopolish
-4.9	0.343519	0.994678	0.656481	Nanopolish
-4.89	0.344805	0.994678	0.655195	Nanopolish
-4.88	0.345449	0.994678	0.654551	Nanopolish
-4.87	0.346092	0.994678	0.653908	Nanopolish
-4.86	0.346092	0.994364	0.653908	Nanopolish
-4.85	0.346414	0.994364	0.653586	Nanopolish
-4.84	0.347057	0.994051	0.652943	Nanopolish
-4.82	0.347379	0.993738	0.652621	Nanopolish
-4.81	0.348344	0.993425	0.651656	Nanopolish
-4.79	0.348987	0.993425	0.651013	Nanopolish
-4.78	0.349952	0.993425	0.650048	Nanopolish
-4.77	0.350273	0.993112	0.649727	Nanopolish
-4.76	0.350917	0.993112	0.649083	Nanopolish
-4.75	0.351238	0.992799	0.648762	Nanopolish
-4.74	0.351882	0.992799	0.648118	Nanopolish
-4.73	0.352525	0.992799	0.647475	Nanopolish
-4.72	0.353168	0.992799	0.646832	Nanopolish
-4.7	0.353812	0.992799	0.646188	Nanopolish
-4.69	0.354133	0.992799	0.645867	Nanopolish
-4.68	0.354133	0.992486	0.645867	Nanopolish
-4.67	0.355098	0.992486	0.644902	Nanopolish
-4.66	0.356385	0.992486	0.643615	Nanopolish
-4.65	0.357028	0.992486	0.642972	Nanopolish
-4.64	0.35735	0.992486	0.64265	Nanopolish
-4.63	0.358315	0.992486	0.641685	Nanopolish
-4.61	0.358636	0.992486	0.641364	Nanopolish
-4.6	0.358958	0.992486	0.641042	Nanopolish
-4.59	0.359923	0.992486	0.640077	Nanopolish
-4.58	0.360244	0.992486	0.639756	Nanopolish
-4.57	0.361209	0.992486	0.638791	Nanopolish
-4.55	0.362496	0.992486	0.637504	Nanopolish
-4.54	0.363139	0.992486	0.636861	Nanopolish
-4.52	0.363461	0.992486	0.636539	Nanopolish
-4.51	0.363783	0.992486	0.636217	Nanopolish
-4.5	0.364748	0.992486	0.635252	Nanopolish
-4.47	0.365069	0.992486	0.634931	Nanopolish
-4.46	0.365391	0.992486	0.634609	Nanopolish
-4.45	0.366034	0.992486	0.633966	Nanopolish
-4.44	0.366677	0.992486	0.633323	Nanopolish
-4.43	0.367642	0.992486	0.632358	Nanopolish
-4.42	0.368929	0.992486	0.631071	Nanopolish
-4.41	0.369572	0.992486	0.630428	Nanopolish
-4.4	0.369894	0.992486	0.630106	Nanopolish
-4.39	0.370859	0.992486	0.629141	Nanopolish
-4.38	0.37118	0.992486	0.62882	Nanopolish
-4.37	0.371824	0.992486	0.628176	Nanopolish
-4.36	0.372145	0.992486	0.627855	Nanopolish
-4.35	0.37311	0.992486	0.62689	Nanopolish
-4.34	0.373754	0.992486	0.626246	Nanopolish
-4.33	0.374719	0.992173	0.625281	Nanopolish
-4.32	0.376005	0.992173	0.623995	Nanopolish
-4.31	0.377292	0.992173	0.622708	Nanopolish
-4.3	0.378257	0.992173	0.621743	Nanopolish
-4.29	0.3789	0.992173	0.6211	Nanopolish
-4.28	0.379222	0.992173	0.620778	Nanopolish
-4.26	0.379865	0.992173	0.620135	Nanopolish
-4.25	0.381473	0.992173	0.618527	Nanopolish
-4.24	0.382116	0.992173	0.617884	Nanopolish
-4.23	0.383725	0.992173	0.616275	Nanopolish
-4.22	0.38469	0.992173	0.61531	Nanopolish
-4.21	0.385333	0.99186	0.614667	Nanopolish
-4.2	0.386298	0.99186	0.613702	Nanopolish
-4.19	0.386619	0.99186	0.613381	Nanopolish
-4.18	0.387584	0.99186	0.612416	Nanopolish
-4.17	0.387906	0.99186	0.612094	Nanopolish
-4.16	0.389193	0.99186	0.610807	Nanopolish
-4.15	0.389836	0.99186	0.610164	Nanopolish
-4.14	0.391123	0.99186	0.608877	Nanopolish
-4.12	0.392087	0.99186	0.607913	Nanopolish
-4.11	0.392731	0.99186	0.607269	Nanopolish
-4.1	0.394017	0.991547	0.605983	Nanopolish
-4.09	0.395304	0.991547	0.604696	Nanopolish
-4.08	0.395626	0.991547	0.604374	Nanopolish
-4.06	0.395947	0.991547	0.604053	Nanopolish
-4.05	0.396912	0.991234	0.603088	Nanopolish
-4.04	0.397555	0.991234	0.602445	Nanopolish
-4.03	0.39852	0.991234	0.60148	Nanopolish
-4.02	0.399164	0.991234	0.600836	Nanopolish
-4.01	0.40045	0.991234	0.59955	Nanopolish
-3.99	0.402059	0.991234	0.597941	Nanopolish
-3.98	0.403023	0.991234	0.596977	Nanopolish
-3.97	0.403988	0.991234	0.596012	Nanopolish
-3.96	0.405275	0.991234	0.594725	Nanopolish
-3.95	0.405918	0.991234	0.594082	Nanopolish
-3.94	0.40624	0.991234	0.59376	Nanopolish
-3.93	0.407527	0.991234	0.592473	Nanopolish
-3.92	0.407848	0.991234	0.592152	Nanopolish
-3.91	0.408491	0.991234	0.591509	Nanopolish
-3.9	0.409135	0.991234	0.590865	Nanopolish
-3.89	0.410421	0.990607	0.589579	Nanopolish
-3.88	0.411708	0.990607	0.588292	Nanopolish
-3.87	0.412995	0.990294	0.587005	Nanopolish
-3.86	0.413316	0.989981	0.586684	Nanopolish
-3.85	0.413959	0.989981	0.586041	Nanopolish
-3.84	0.415568	0.989981	0.584432	Nanopolish
-3.83	0.416211	0.989668	0.583789	Nanopolish
-3.82	0.416854	0.989668	0.583146	Nanopolish
-3.8	0.417176	0.989668	0.582824	Nanopolish
-3.79	0.417819	0.989668	0.582181	Nanopolish
-3.78	0.419106	0.989668	0.580894	Nanopolish
-3.77	0.420071	0.989668	0.579929	Nanopolish
-3.76	0.420392	0.989668	0.579608	Nanopolish
-3.75	0.421357	0.989668	0.578643	Nanopolish
-3.74	0.422644	0.989668	0.577356	Nanopolish
-3.73	0.422966	0.989668	0.577034	Nanopolish
-3.72	0.423609	0.989668	0.576391	Nanopolish
-3.71	0.424252	0.989668	0.575748	Nanopolish
-3.7	0.425217	0.989668	0.574783	Nanopolish
-3.68	0.42586	0.989668	0.57414	Nanopolish
-3.67	0.426504	0.989668	0.573496	Nanopolish
-3.66	0.427147	0.989668	0.572853	Nanopolish
-3.64	0.42779	0.989668	0.57221	Nanopolish
-3.63	0.428434	0.989355	0.571566	Nanopolish
-3.62	0.429077	0.989355	0.570923	Nanopolish
-3.61	0.42972	0.989042	0.57028	Nanopolish
-3.6	0.430042	0.988729	0.569958	Nanopolish
-3.59	0.430363	0.988729	0.569637	Nanopolish
-3.58	0.43165	0.988729	0.56835	Nanopolish
-3.57	0.432937	0.988729	0.567063	Nanopolish
-3.55	0.433258	0.988416	0.566742	Nanopolish
-3.54	0.43358	0.988103	0.56642	Nanopolish
-3.53	0.434223	0.988103	0.565777	Nanopolish
-3.52	0.434867	0.988103	0.565133	Nanopolish
-3.51	0.43551	0.98779	0.56449	Nanopolish
-3.5	0.436475	0.98779	0.563525	Nanopolish
-3.49	0.436796	0.98779	0.563204	Nanopolish
-3.48	0.438083	0.98779	0.561917	Nanopolish
-3.47	0.439691	0.98779	0.560309	Nanopolish
-3.46	0.440656	0.98779	0.559344	Nanopolish
-3.45	0.441299	0.98779	0.558701	Nanopolish
-3.44	0.441943	0.98779	0.558057	Nanopolish
-3.43	0.443229	0.98779	0.556771	Nanopolish
-3.41	0.443873	0.98779	0.556127	Nanopolish
-3.4	0.445481	0.98779	0.554519	Nanopolish
-3.39	0.446446	0.987477	0.553554	Nanopolish
-3.38	0.447089	0.987477	0.552911	Nanopolish
-3.37	0.448376	0.987477	0.551624	Nanopolish
-3.36	0.448697	0.987477	0.551303	Nanopolish
-3.34	0.449019	0.987477	0.550981	Nanopolish
-3.33	0.449984	0.987163	0.550016	Nanopolish
-3.32	0.450306	0.987163	0.549694	Nanopolish
-3.31	0.450627	0.987163	0.549373	Nanopolish
-3.3	0.451914	0.987163	0.548086	Nanopolish
-3.29	0.452235	0.987163	0.547765	Nanopolish
-3.28	0.452557	0.987163	0.547443	Nanopolish
-3.27	0.453844	0.987163	0.546156	Nanopolish
-3.26	0.454487	0.987163	0.545513	Nanopolish
-3.25	0.456417	0.987163	0.543583	Nanopolish
-3.23	0.457703	0.987163	0.542297	Nanopolish
-3.22	0.458347	0.98685	0.541653	Nanopolish
-3.21	0.45899	0.98685	0.54101	Nanopolish
-3.2	0.459312	0.98685	0.540688	Nanopolish
-3.19	0.460277	0.98685	0.539723	Nanopolish
-3.18	0.460277	0.986537	0.539723	Nanopolish
-3.17	0.460598	0.986224	0.539402	Nanopolish
-3.16	0.461242	0.986224	0.538758	Nanopolish
-3.15	0.462206	0.986224	0.537794	Nanopolish
-3.14	0.46285	0.985911	0.53715	Nanopolish
-3.13	0.464458	0.985598	0.535542	Nanopolish
-3.12	0.466066	0.985598	0.533934	Nanopolish
-3.11	0.467031	0.985598	0.532969	Nanopolish
-3.1	0.467353	0.985598	0.532647	Nanopolish
-3.09	0.467674	0.985598	0.532326	Nanopolish
-3.08	0.468961	0.985598	0.531039	Nanopolish
-3.07	0.469926	0.985598	0.530074	Nanopolish
-3.06	0.470248	0.985598	0.529752	Nanopolish
-3.05	0.470891	0.985598	0.529109	Nanopolish
-3.04	0.472499	0.985598	0.527501	Nanopolish
-3.03	0.473142	0.985598	0.526858	Nanopolish
-3.02	0.474429	0.985598	0.525571	Nanopolish
-3.01	0.474751	0.985285	0.525249	Nanopolish
-3	0.476037	0.985285	0.523963	Nanopolish
-2.99	0.477324	0.985285	0.522676	Nanopolish
-2.98	0.477967	0.984972	0.522033	Nanopolish
-2.97	0.479254	0.984972	0.520746	Nanopolish
-2.96	0.48054	0.984659	0.51946	Nanopolish
-2.94	0.48054	0.984346	0.51946	Nanopolish
-2.93	0.481827	0.984346	0.518173	Nanopolish
-2.92	0.48247	0.984346	0.51753	Nanopolish
-2.9	0.483757	0.984346	0.516243	Nanopolish
-2.89	0.485365	0.984033	0.514635	Nanopolish
-2.88	0.486008	0.984033	0.513992	Nanopolish
-2.86	0.486652	0.984033	0.513348	Nanopolish
-2.85	0.487617	0.983406	0.512383	Nanopolish
-2.83	0.488582	0.983406	0.511418	Nanopolish
-2.82	0.488903	0.983406	0.511097	Nanopolish
-2.81	0.489868	0.983406	0.510132	Nanopolish
-2.8	0.490511	0.983093	0.509489	Nanopolish
-2.79	0.491155	0.983093	0.508845	Nanopolish
-2.78	0.49212	0.98278	0.50788	Nanopolish
-2.77	0.492763	0.982467	0.507237	Nanopolish
-2.76	0.49405	0.981528	0.50595	Nanopolish
-2.75	0.495658	0.981528	0.504342	Nanopolish
-2.74	0.496301	0.981528	0.503699	Nanopolish
-2.73	0.497588	0.981528	0.502412	Nanopolish
-2.72	0.497909	0.981528	0.502091	Nanopolish
-2.71	0.498553	0.981528	0.501447	Nanopolish
-2.7	0.499196	0.981215	0.500804	Nanopolish
-2.69	0.499518	0.981215	0.500482	Nanopolish
-2.68	0.500482	0.980589	0.499518	Nanopolish
-2.67	0.500804	0.980276	0.499196	Nanopolish
-2.66	0.501769	0.980276	0.498231	Nanopolish
-2.65	0.502091	0.980276	0.497909	Nanopolish
-2.64	0.503377	0.980276	0.496623	Nanopolish
-2.63	0.504021	0.980276	0.495979	Nanopolish
-2.62	0.504664	0.979962	0.495336	Nanopolish
-2.61	0.50595	0.979962	0.49405	Nanopolish
-2.6	0.506915	0.979962	0.493085	Nanopolish
-2.59	0.507559	0.979962	0.492441	Nanopolish
-2.58	0.508845	0.979336	0.491155	Nanopolish
-2.57	0.509489	0.979336	0.490511	Nanopolish
-2.56	0.510454	0.979336	0.489546	Nanopolish
-2.55	0.51174	0.979023	0.48826	Nanopolish
-2.54	0.51367	0.979023	0.48633	Nanopolish
-2.53	0.513992	0.979023	0.486008	Nanopolish
-2.52	0.513992	0.978397	0.486008	Nanopolish
-2.51	0.5156	0.978397	0.4844	Nanopolish
-2.5	0.51753	0.978084	0.48247	Nanopolish
-2.49	0.517851	0.977458	0.482149	Nanopolish
-2.48	0.518173	0.977458	0.481827	Nanopolish
-2.47	0.51946	0.977458	0.48054	Nanopolish
-2.46	0.520425	0.977145	0.479575	Nanopolish
-2.45	0.521711	0.977145	0.478289	Nanopolish
-2.44	0.522676	0.977145	0.477324	Nanopolish
-2.43	0.522998	0.977145	0.477002	Nanopolish
-2.42	0.523963	0.976832	0.476037	Nanopolish
-2.41	0.524606	0.976832	0.475394	Nanopolish
-2.4	0.525893	0.976832	0.474107	Nanopolish
-2.39	0.526214	0.976832	0.473786	Nanopolish
-2.38	0.528144	0.976832	0.471856	Nanopolish
-2.37	0.529109	0.976518	0.470891	Nanopolish
-2.36	0.529752	0.976518	0.470248	Nanopolish
-2.35	0.530074	0.976205	0.469926	Nanopolish
-2.34	0.530717	0.976205	0.469283	Nanopolish
-2.33	0.531682	0.976205	0.468318	Nanopolish
-2.32	0.532004	0.976205	0.467996	Nanopolish
-2.31	0.532969	0.975579	0.467031	Nanopolish
-2.3	0.534255	0.975579	0.465745	Nanopolish
-2.29	0.534577	0.975266	0.465423	Nanopolish
-2.28	0.535542	0.974953	0.464458	Nanopolish
-2.27	0.536829	0.97464	0.463171	Nanopolish
-2.26	0.538115	0.974327	0.461885	Nanopolish
-2.25	0.538758	0.974327	0.461242	Nanopolish
-2.24	0.539723	0.974014	0.460277	Nanopolish
-2.23	0.540688	0.974014	0.459312	Nanopolish
-2.22	0.541975	0.974014	0.458025	Nanopolish
-2.21	0.542618	0.974014	0.457382	Nanopolish
-2.2	0.543905	0.974014	0.456095	Nanopolish
-2.19	0.544548	0.974014	0.455452	Nanopolish
-2.18	0.545191	0.974014	0.454809	Nanopolish
-2.17	0.545835	0.973701	0.454165	Nanopolish
-2.16	0.5468	0.973701	0.4532	Nanopolish
-2.15	0.547443	0.973701	0.452557	Nanopolish
-2.14	0.548729	0.973075	0.451271	Nanopolish
-2.13	0.550016	0.972761	0.449984	Nanopolish
-2.12	0.550338	0.972448	0.449662	Nanopolish
-2.11	0.551624	0.972135	0.448376	Nanopolish
-2.1	0.553233	0.972135	0.446767	Nanopolish
-2.09	0.554197	0.972135	0.445803	Nanopolish
-2.08	0.555162	0.972135	0.444838	Nanopolish
-2.07	0.555806	0.971509	0.444194	Nanopolish
-2.06	0.556771	0.971509	0.443229	Nanopolish
-2.05	0.557736	0.970883	0.442264	Nanopolish
-2.04	0.559022	0.97057	0.440978	Nanopolish
-2.03	0.560309	0.97057	0.439691	Nanopolish
-2.02	0.561274	0.970257	0.438726	Nanopolish
-2.01	0.561595	0.969944	0.438405	Nanopolish
-2	0.561917	0.969944	0.438083	Nanopolish
-1.99	0.56256	0.969631	0.43744	Nanopolish
-1.98	0.563847	0.969631	0.436153	Nanopolish
-1.97	0.565133	0.969631	0.434867	Nanopolish
-1.96	0.56642	0.969317	0.43358	Nanopolish
-1.95	0.567385	0.968691	0.432615	Nanopolish
-1.94	0.568028	0.968378	0.431972	Nanopolish
-1.93	0.568993	0.968378	0.431007	Nanopolish
-1.92	0.569315	0.968065	0.430685	Nanopolish
-1.91	0.569637	0.967126	0.430363	Nanopolish
-1.9	0.570923	0.966813	0.429077	Nanopolish
-1.89	0.570923	0.9665	0.429077	Nanopolish
-1.88	0.572531	0.9665	0.427469	Nanopolish
-1.87	0.573496	0.9665	0.426504	Nanopolish
-1.86	0.575105	0.9665	0.424895	Nanopolish
-1.85	0.576391	0.9665	0.423609	Nanopolish
-1.84	0.577034	0.9665	0.422966	Nanopolish
-1.83	0.577034	0.966187	0.422966	Nanopolish
-1.82	0.577034	0.965874	0.422966	Nanopolish
-1.81	0.578643	0.965247	0.421357	Nanopolish
-1.8	0.578964	0.964934	0.421036	Nanopolish
-1.79	0.579608	0.964621	0.420392	Nanopolish
-1.78	0.579929	0.964621	0.420071	Nanopolish
-1.77	0.581216	0.963682	0.418784	Nanopolish
-1.76	0.584111	0.963682	0.415889	Nanopolish
-1.75	0.585076	0.963369	0.414924	Nanopolish
-1.74	0.586041	0.962743	0.413959	Nanopolish
-1.73	0.586041	0.961803	0.413959	Nanopolish
-1.72	0.587005	0.96149	0.412995	Nanopolish
-1.71	0.587327	0.961177	0.412673	Nanopolish
-1.7	0.588614	0.960864	0.411386	Nanopolish
-1.69	0.5899	0.960238	0.4101	Nanopolish
-1.68	0.590865	0.959612	0.409135	Nanopolish
-1.67	0.59183	0.958673	0.40817	Nanopolish
-1.66	0.592795	0.958673	0.407205	Nanopolish
-1.65	0.594725	0.958673	0.405275	Nanopolish
-1.64	0.596012	0.958359	0.403988	Nanopolish
-1.63	0.597298	0.958359	0.402702	Nanopolish
-1.62	0.597941	0.957107	0.402059	Nanopolish
-1.61	0.599871	0.957107	0.400129	Nanopolish
-1.6	0.600515	0.957107	0.399485	Nanopolish
-1.59	0.601801	0.956794	0.398199	Nanopolish
-1.58	0.603088	0.956794	0.396912	Nanopolish
-1.56	0.603731	0.956481	0.396269	Nanopolish
-1.55	0.604696	0.955855	0.395304	Nanopolish
-1.54	0.605339	0.955855	0.394661	Nanopolish
-1.53	0.605661	0.955542	0.394339	Nanopolish
-1.52	0.606948	0.955229	0.393052	Nanopolish
-1.51	0.607913	0.954915	0.392087	Nanopolish
-1.5	0.608556	0.954602	0.391444	Nanopolish
-1.49	0.610164	0.954602	0.389836	Nanopolish
-1.48	0.610486	0.954602	0.389514	Nanopolish
-1.47	0.611451	0.954602	0.388549	Nanopolish
-1.46	0.611772	0.954289	0.388228	Nanopolish
-1.45	0.613059	0.954289	0.386941	Nanopolish
-1.44	0.613702	0.954289	0.386298	Nanopolish
-1.42	0.61531	0.954289	0.38469	Nanopolish
-1.41	0.616275	0.954289	0.383725	Nanopolish
-1.4	0.61724	0.953976	0.38276	Nanopolish
-1.39	0.617884	0.953663	0.382116	Nanopolish
-1.38	0.620135	0.952411	0.379865	Nanopolish
-1.37	0.6211	0.952098	0.3789	Nanopolish
-1.36	0.622065	0.951785	0.377935	Nanopolish
-1.35	0.622708	0.951472	0.377292	Nanopolish
-1.34	0.623995	0.951472	0.376005	Nanopolish
-1.33	0.624317	0.950532	0.375683	Nanopolish
-1.32	0.625603	0.950219	0.374397	Nanopolish
-1.31	0.626246	0.949906	0.373754	Nanopolish
-1.3	0.62689	0.94928	0.37311	Nanopolish
-1.29	0.627855	0.948967	0.372145	Nanopolish
-1.28	0.630106	0.948967	0.369894	Nanopolish
-1.27	0.631393	0.948654	0.368607	Nanopolish
-1.26	0.633644	0.948341	0.366356	Nanopolish
-1.25	0.634609	0.948341	0.365391	Nanopolish
-1.24	0.636539	0.947714	0.363461	Nanopolish
-1.23	0.637182	0.947401	0.362818	Nanopolish
-1.22	0.638147	0.947088	0.361853	Nanopolish
-1.21	0.639434	0.947088	0.360566	Nanopolish
-1.2	0.640077	0.946462	0.359923	Nanopolish
-1.19	0.642007	0.946462	0.357993	Nanopolish
-1.18	0.643615	0.945836	0.356385	Nanopolish
-1.17	0.644259	0.94521	0.355741	Nanopolish
-1.16	0.645545	0.944584	0.354455	Nanopolish
-1.15	0.647475	0.943957	0.352525	Nanopolish
-1.14	0.648762	0.943331	0.351238	Nanopolish
-1.13	0.650048	0.942705	0.349952	Nanopolish
-1.12	0.650048	0.942392	0.349952	Nanopolish
-1.11	0.6523	0.942392	0.3477	Nanopolish
-1.1	0.655195	0.941766	0.344805	Nanopolish
-1.09	0.65616	0.94114	0.34384	Nanopolish
-1.08	0.657124	0.940513	0.342876	Nanopolish
-1.07	0.657768	0.9402	0.342232	Nanopolish
-1.06	0.660019	0.939887	0.339981	Nanopolish
-1.05	0.661949	0.939574	0.338051	Nanopolish
-1.04	0.661949	0.938635	0.338051	Nanopolish
-1.03	0.661949	0.938322	0.338051	Nanopolish
-1.01	0.663557	0.937696	0.336443	Nanopolish
-1	0.664201	0.937383	0.335799	Nanopolish
-0.99	0.665487	0.93707	0.334513	Nanopolish
-0.98	0.666452	0.93707	0.333548	Nanopolish
-0.97	0.667417	0.936756	0.332583	Nanopolish
-0.96	0.668704	0.936756	0.331296	Nanopolish
-0.95	0.66999	0.936756	0.33001	Nanopolish
-0.94	0.671599	0.936443	0.328401	Nanopolish
-0.93	0.672242	0.93613	0.327758	Nanopolish
-0.92	0.674172	0.93613	0.325828	Nanopolish
-0.91	0.675458	0.935817	0.324542	Nanopolish
-0.9	0.676102	0.934565	0.323898	Nanopolish
-0.89	0.676745	0.933939	0.323255	Nanopolish
-0.88	0.67771	0.933939	0.32229	Nanopolish
-0.87	0.678675	0.933626	0.321325	Nanopolish
-0.86	0.679961	0.932999	0.320039	Nanopolish
-0.85	0.681248	0.93206	0.318752	Nanopolish
-0.84	0.682535	0.931121	0.317465	Nanopolish
-0.83	0.6835	0.930182	0.3165	Nanopolish
-0.82	0.685108	0.929869	0.314892	Nanopolish
-0.81	0.685429	0.929869	0.314571	Nanopolish
-0.8	0.687359	0.929555	0.312641	Nanopolish
-0.79	0.688646	0.929555	0.311354	Nanopolish
-0.78	0.690576	0.929242	0.309424	Nanopolish
-0.77	0.691541	0.928616	0.308459	Nanopolish
-0.76	0.692827	0.92799	0.307173	Nanopolish
-0.75	0.694114	0.92799	0.305886	Nanopolish
-0.74	0.6954	0.927677	0.3046	Nanopolish
-0.73	0.696687	0.927364	0.303313	Nanopolish
-0.72	0.697974	0.927051	0.302026	Nanopolish
-0.71	0.69926	0.926738	0.30074	Nanopolish
-0.7	0.700225	0.925172	0.299775	Nanopolish
-0.69	0.700868	0.924546	0.299132	Nanopolish
-0.68	0.701833	0.924233	0.298167	Nanopolish
-0.67	0.70312	0.923607	0.29688	Nanopolish
-0.66	0.703763	0.923294	0.296237	Nanopolish
-0.65	0.703763	0.922981	0.296237	Nanopolish
-0.64	0.705693	0.922668	0.294307	Nanopolish
-0.63	0.706658	0.922354	0.293342	Nanopolish
-0.62	0.70698	0.922041	0.29302	Nanopolish
-0.61	0.707623	0.920789	0.292377	Nanopolish
-0.6	0.709875	0.920789	0.290125	Nanopolish
-0.59	0.710518	0.920476	0.289482	Nanopolish
-0.58	0.710839	0.920163	0.289161	Nanopolish
-0.57	0.713734	0.91985	0.286266	Nanopolish
-0.56	0.714378	0.918284	0.285622	Nanopolish
-0.55	0.715986	0.917658	0.284014	Nanopolish
-0.54	0.717272	0.917345	0.282728	Nanopolish
-0.53	0.718237	0.917032	0.281763	Nanopolish
-0.52	0.719524	0.916093	0.280476	Nanopolish
-0.51	0.720811	0.916093	0.279189	Nanopolish
-0.5	0.721775	0.91578	0.278225	Nanopolish
-0.49	0.722419	0.915466	0.277581	Nanopolish
-0.48	0.723062	0.915153	0.276938	Nanopolish
-0.47	0.72467	0.914214	0.27533	Nanopolish
-0.46	0.725314	0.913588	0.274686	Nanopolish
-0.45	0.726922	0.912962	0.273078	Nanopolish
-0.44	0.728208	0.912336	0.271792	Nanopolish
-0.43	0.728852	0.911083	0.271148	Nanopolish
-0.42	0.729173	0.91077	0.270827	Nanopolish
-0.41	0.729817	0.91077	0.270183	Nanopolish
-0.4	0.730782	0.91077	0.269218	Nanopolish
-0.39	0.731425	0.909831	0.268575	Nanopolish
-0.38	0.73239	0.908579	0.26761	Nanopolish
-0.37	0.733676	0.907952	0.266324	Nanopolish
-0.36	0.733998	0.907326	0.266002	Nanopolish
-0.35	0.734641	0.9067	0.265359	Nanopolish
-0.34	0.736893	0.905135	0.263107	Nanopolish
-0.33	0.736893	0.903882	0.263107	Nanopolish
-0.32	0.737858	0.902004	0.262142	Nanopolish
-0.31	0.738179	0.901378	0.261821	Nanopolish
-0.3	0.739466	0.901064	0.260534	Nanopolish
-0.29	0.741396	0.901064	0.258604	Nanopolish
-0.28	0.743326	0.901064	0.256674	Nanopolish
-0.27	0.744291	0.901064	0.255709	Nanopolish
-0.26	0.745577	0.900125	0.254423	Nanopolish
-0.25	0.746542	0.899812	0.253458	Nanopolish
-0.24	0.746864	0.899499	0.253136	Nanopolish
-0.23	0.747186	0.899186	0.252814	Nanopolish
-0.22	0.748794	0.89856	0.251206	Nanopolish
-0.21	0.749759	0.897621	0.250241	Nanopolish
-0.2	0.750724	0.896368	0.249276	Nanopolish
-0.19	0.751045	0.895742	0.248955	Nanopolish
-0.18	0.752332	0.895429	0.247668	Nanopolish
-0.17	0.754583	0.894803	0.245417	Nanopolish
-0.16	0.755548	0.893863	0.244452	Nanopolish
-0.15	0.757157	0.89355	0.242843	Nanopolish
-0.14	0.758443	0.892611	0.241557	Nanopolish
-0.13	0.75973	0.891359	0.24027	Nanopolish
-0.12	0.760373	0.89042	0.239627	Nanopolish
-0.11	0.762625	0.890106	0.237375	Nanopolish
-0.1	0.764233	0.888854	0.235767	Nanopolish
-0.09	0.765519	0.888541	0.234481	Nanopolish
-0.08	0.767128	0.888541	0.232872	Nanopolish
-0.07	0.769058	0.887915	0.230942	Nanopolish
-0.06	0.770666	0.887289	0.229334	Nanopolish
-0.05	0.771952	0.886349	0.228048	Nanopolish
-0.04	0.772917	0.886036	0.227083	Nanopolish
-0.03	0.775491	0.884784	0.224509	Nanopolish
-0.02	0.777099	0.884158	0.222901	Nanopolish
-0.01	0.778385	0.883845	0.221615	Nanopolish
0	0.780959	0.883845	0.219041	Nanopolish
0.01	0.782245	0.882592	0.217755	Nanopolish
0.02	0.783853	0.881966	0.216147	Nanopolish
0.03	0.786105	0.881653	0.213895	Nanopolish
0.04	0.787713	0.881027	0.212287	Nanopolish
0.05	0.788356	0.880714	0.211644	Nanopolish
0.06	0.789643	0.880714	0.210357	Nanopolish
0.07	0.790286	0.879461	0.209714	Nanopolish
0.09	0.79093	0.878835	0.20907	Nanopolish
0.1	0.793503	0.87727	0.206497	Nanopolish
0.11	0.793824	0.874765	0.206176	Nanopolish
0.12	0.795111	0.872887	0.204889	Nanopolish
0.13	0.797041	0.87226	0.202959	Nanopolish
0.14	0.798327	0.871947	0.201673	Nanopolish
0.15	0.799292	0.871008	0.200708	Nanopolish
0.16	0.800579	0.870382	0.199421	Nanopolish
0.17	0.801866	0.870069	0.198134	Nanopolish
0.18	0.802187	0.867877	0.197813	Nanopolish
0.19	0.802509	0.866625	0.197491	Nanopolish
0.2	0.803795	0.866312	0.196205	Nanopolish
0.21	0.804439	0.865373	0.195561	Nanopolish
0.22	0.805725	0.863494	0.194275	Nanopolish
0.23	0.805725	0.862868	0.194275	Nanopolish
0.24	0.807012	0.861929	0.192988	Nanopolish
0.25	0.807977	0.860989	0.192023	Nanopolish
0.26	0.809263	0.859737	0.190737	Nanopolish
0.27	0.810228	0.859424	0.189772	Nanopolish
0.28	0.810228	0.858798	0.189772	Nanopolish
0.29	0.811193	0.857858	0.188807	Nanopolish
0.3	0.811193	0.857545	0.188807	Nanopolish
0.31	0.811515	0.856293	0.188485	Nanopolish
0.32	0.81248	0.854415	0.18752	Nanopolish
0.33	0.813123	0.853788	0.186877	Nanopolish
0.34	0.813445	0.852849	0.186555	Nanopolish
0.35	0.815053	0.852223	0.184947	Nanopolish
0.36	0.815696	0.851284	0.184304	Nanopolish
0.37	0.816983	0.850657	0.183017	Nanopolish
0.38	0.817948	0.850657	0.182052	Nanopolish
0.39	0.818591	0.850344	0.181409	Nanopolish
0.4	0.820199	0.850031	0.179801	Nanopolish
0.41	0.820843	0.849405	0.179157	Nanopolish
0.42	0.822129	0.849092	0.177871	Nanopolish
0.43	0.822451	0.84784	0.177549	Nanopolish
0.44	0.824381	0.8469	0.175619	Nanopolish
0.45	0.824702	0.846274	0.175298	Nanopolish
0.46	0.825346	0.845961	0.174654	Nanopolish
0.47	0.826632	0.844709	0.173368	Nanopolish
0.48	0.827919	0.844083	0.172081	Nanopolish
0.49	0.829206	0.844083	0.170794	Nanopolish
0.5	0.83017	0.843143	0.16983	Nanopolish
0.51	0.831135	0.842204	0.168865	Nanopolish
0.52	0.831457	0.841891	0.168543	Nanopolish
0.53	0.832422	0.840639	0.167578	Nanopolish
0.54	0.83403	0.840326	0.16597	Nanopolish
0.55	0.834352	0.839386	0.165648	Nanopolish
0.56	0.834995	0.838134	0.165005	Nanopolish
0.57	0.836603	0.837508	0.163397	Nanopolish
0.58	0.837247	0.836569	0.162753	Nanopolish
0.59	0.837568	0.835003	0.162432	Nanopolish
0.6	0.838855	0.834064	0.161145	Nanopolish
0.61	0.839498	0.832498	0.160502	Nanopolish
0.62	0.840142	0.830933	0.159858	Nanopolish
0.64	0.84175	0.83062	0.15825	Nanopolish
0.65	0.84175	0.829994	0.15825	Nanopolish
0.66	0.844001	0.827489	0.155999	Nanopolish
0.67	0.844645	0.826237	0.155355	Nanopolish
0.68	0.84561	0.826237	0.15439	Nanopolish
0.69	0.846253	0.825924	0.153747	Nanopolish
0.7	0.847861	0.825297	0.152139	Nanopolish
0.71	0.848826	0.824045	0.151174	Nanopolish
0.72	0.849791	0.823732	0.150209	Nanopolish
0.73	0.851399	0.822793	0.148601	Nanopolish
0.74	0.852364	0.820601	0.147636	Nanopolish
0.75	0.853007	0.820288	0.146993	Nanopolish
0.76	0.855259	0.819662	0.144741	Nanopolish
0.77	0.856224	0.818096	0.143776	Nanopolish
0.78	0.857189	0.817157	0.142811	Nanopolish
0.79	0.85751	0.817157	0.14249	Nanopolish
0.8	0.859119	0.816531	0.140881	Nanopolish
0.81	0.859762	0.816218	0.140238	Nanopolish
0.82	0.861692	0.815905	0.138308	Nanopolish
0.83	0.862335	0.814966	0.137665	Nanopolish
0.84	0.862657	0.813713	0.137343	Nanopolish
0.85	0.862978	0.812461	0.137022	Nanopolish
0.86	0.863622	0.810582	0.136378	Nanopolish
0.87	0.863943	0.809643	0.136057	Nanopolish
0.88	0.864265	0.808078	0.135735	Nanopolish
0.89	0.864587	0.806825	0.135413	Nanopolish
0.9	0.865552	0.806512	0.134448	Nanopolish
0.91	0.866195	0.804634	0.133805	Nanopolish
0.92	0.86716	0.803694	0.13284	Nanopolish
0.93	0.868768	0.802755	0.131232	Nanopolish
0.94	0.869411	0.801816	0.130589	Nanopolish
0.95	0.869733	0.801503	0.130267	Nanopolish
0.96	0.870055	0.800877	0.129945	Nanopolish
0.97	0.87102	0.798685	0.12898	Nanopolish
0.98	0.871985	0.797746	0.128015	Nanopolish
0.99	0.87295	0.797433	0.12705	Nanopolish
1	0.873914	0.796807	0.126086	Nanopolish
1.01	0.874236	0.795867	0.125764	Nanopolish
1.02	0.875201	0.794928	0.124799	Nanopolish
1.03	0.875523	0.793989	0.124477	Nanopolish
1.04	0.875844	0.792736	0.124156	Nanopolish
1.05	0.876488	0.791484	0.123512	Nanopolish
1.06	0.877453	0.791171	0.122547	Nanopolish
1.07	0.877774	0.789919	0.122226	Nanopolish
1.08	0.878096	0.788979	0.121904	Nanopolish
1.09	0.878739	0.78804	0.121261	Nanopolish
1.1	0.879061	0.787414	0.120939	Nanopolish
1.11	0.879704	0.786162	0.120296	Nanopolish
1.12	0.880026	0.785535	0.119974	Nanopolish
1.13	0.881634	0.784596	0.118366	Nanopolish
1.14	0.881634	0.78397	0.118366	Nanopolish
1.15	0.882599	0.783344	0.117401	Nanopolish
1.16	0.882921	0.782718	0.117079	Nanopolish
1.17	0.883242	0.780839	0.116758	Nanopolish
1.18	0.883564	0.780213	0.116436	Nanopolish
1.19	0.884207	0.779274	0.115793	Nanopolish
1.2	0.885172	0.778334	0.114828	Nanopolish
1.21	0.885494	0.777082	0.114506	Nanopolish
1.22	0.88678	0.776143	0.11322	Nanopolish
1.23	0.887745	0.77583	0.112255	Nanopolish
1.24	0.889675	0.775517	0.110325	Nanopolish
1.25	0.891283	0.775204	0.108717	Nanopolish
1.26	0.891605	0.77489	0.108395	Nanopolish
1.27	0.891927	0.773951	0.108073	Nanopolish
1.28	0.891927	0.773325	0.108073	Nanopolish
1.29	0.89257	0.772386	0.10743	Nanopolish
1.3	0.89257	0.77176	0.10743	Nanopolish
1.31	0.893535	0.770507	0.106465	Nanopolish
1.32	0.893535	0.769255	0.106465	Nanopolish
1.33	0.893857	0.768003	0.106143	Nanopolish
1.34	0.894821	0.766124	0.105179	Nanopolish
1.35	0.895465	0.764559	0.104535	Nanopolish
1.36	0.89643	0.763306	0.10357	Nanopolish
1.37	0.89643	0.76268	0.10357	Nanopolish
1.38	0.896751	0.761741	0.103249	Nanopolish
1.39	0.897395	0.761115	0.102605	Nanopolish
1.4	0.897716	0.759549	0.102284	Nanopolish
1.41	0.89836	0.758923	0.10164	Nanopolish
1.42	0.899968	0.757984	0.100032	Nanopolish
1.43	0.900611	0.757671	0.0993889	Nanopolish
1.44	0.901576	0.756418	0.0984239	Nanopolish
1.45	0.902863	0.755479	0.0971373	Nanopolish
1.46	0.902863	0.75454	0.0971373	Nanopolish
1.47	0.902863	0.753287	0.0971373	Nanopolish
1.48	0.903506	0.752035	0.096494	Nanopolish
1.49	0.904149	0.751722	0.0958508	Nanopolish
1.5	0.904793	0.750783	0.0952075	Nanopolish
1.51	0.905436	0.75047	0.0945642	Nanopolish
1.52	0.906079	0.749217	0.0939209	Nanopolish
1.53	0.906722	0.747965	0.0932776	Nanopolish
1.54	0.906722	0.747339	0.0932776	Nanopolish
1.55	0.907687	0.74546	0.0923126	Nanopolish
1.56	0.908009	0.743895	0.091991	Nanopolish
1.57	0.908331	0.743582	0.0916693	Nanopolish
1.58	0.908331	0.742329	0.0916693	Nanopolish
1.59	0.909296	0.741703	0.0907044	Nanopolish
1.6	0.909617	0.740138	0.0903828	Nanopolish
1.61	0.909939	0.738885	0.0900611	Nanopolish
1.62	0.910261	0.738259	0.0897395	Nanopolish
1.63	0.910582	0.737633	0.0894178	Nanopolish
1.64	0.911547	0.736694	0.0884529	Nanopolish
1.65	0.911869	0.735128	0.0881312	Nanopolish
1.66	0.91219	0.734502	0.0878096	Nanopolish
1.67	0.91219	0.733876	0.0878096	Nanopolish
1.68	0.912834	0.731997	0.0871663	Nanopolish
1.69	0.913477	0.731371	0.086523	Nanopolish
1.7	0.91412	0.729806	0.0858797	Nanopolish
1.71	0.914764	0.72918	0.0852364	Nanopolish
1.72	0.91605	0.727614	0.0839498	Nanopolish
1.73	0.916372	0.726049	0.0836282	Nanopolish
1.74	0.916693	0.724483	0.0833065	Nanopolish
1.75	0.917015	0.723231	0.0829849	Nanopolish
1.76	0.917337	0.722918	0.0826632	Nanopolish
1.77	0.917658	0.721979	0.0823416	Nanopolish
1.78	0.918623	0.721039	0.0813766	Nanopolish
1.79	0.919588	0.7201	0.0804117	Nanopolish
1.8	0.920553	0.719161	0.0794468	Nanopolish
1.81	0.920553	0.718535	0.0794468	Nanopolish
1.82	0.920553	0.717282	0.0794468	Nanopolish
1.83	0.92184	0.716656	0.0781602	Nanopolish
1.84	0.92184	0.71603	0.0781602	Nanopolish
1.85	0.922483	0.715091	0.0775169	Nanopolish
1.86	0.922483	0.714465	0.0775169	Nanopolish
1.87	0.922483	0.713525	0.0775169	Nanopolish
1.88	0.922805	0.712899	0.0771952	Nanopolish
1.89	0.922805	0.712273	0.0771952	Nanopolish
1.9	0.922805	0.711647	0.0771952	Nanopolish
1.91	0.923126	0.710081	0.0768736	Nanopolish
1.92	0.923448	0.708516	0.0765519	Nanopolish
1.93	0.924735	0.708203	0.0752654	Nanopolish
1.94	0.925378	0.706951	0.0746221	Nanopolish
1.95	0.9257	0.705698	0.0743004	Nanopolish
1.96	0.926343	0.705072	0.0736571	Nanopolish
1.97	0.927308	0.704133	0.0726922	Nanopolish
1.98	0.927629	0.701628	0.0723705	Nanopolish
1.99	0.928273	0.701315	0.0717272	Nanopolish
2	0.928594	0.700376	0.0714056	Nanopolish
2.01	0.929238	0.69975	0.0707623	Nanopolish
2.02	0.929881	0.698497	0.070119	Nanopolish
2.03	0.930846	0.696619	0.0691541	Nanopolish
2.04	0.931168	0.695992	0.0688324	Nanopolish
2.05	0.931489	0.695366	0.0685108	Nanopolish
2.06	0.931811	0.693488	0.0681891	Nanopolish
2.08	0.931811	0.692549	0.0681891	Nanopolish
2.09	0.932454	0.691296	0.0675458	Nanopolish
2.1	0.932454	0.689731	0.0675458	Nanopolish
2.11	0.932776	0.688478	0.0672242	Nanopolish
2.12	0.933741	0.687852	0.0662592	Nanopolish
2.13	0.934062	0.687539	0.0659376	Nanopolish
2.14	0.934062	0.686913	0.0659376	Nanopolish
2.15	0.934384	0.684408	0.065616	Nanopolish
2.16	0.935027	0.682217	0.0649727	Nanopolish
2.17	0.935671	0.681277	0.0643294	Nanopolish
2.18	0.936314	0.680964	0.0636861	Nanopolish
2.19	0.936314	0.680025	0.0636861	Nanopolish
2.2	0.936636	0.679399	0.0633644	Nanopolish
2.21	0.936957	0.67846	0.0630428	Nanopolish
2.22	0.937279	0.676268	0.0627211	Nanopolish
2.23	0.937601	0.675016	0.0623995	Nanopolish
2.24	0.937922	0.675016	0.0620778	Nanopolish
2.25	0.938565	0.674703	0.0614345	Nanopolish
2.26	0.938565	0.674076	0.0614345	Nanopolish
2.27	0.938887	0.673137	0.0611129	Nanopolish
2.28	0.93953	0.672198	0.0604696	Nanopolish
2.29	0.939852	0.670632	0.060148	Nanopolish
2.3	0.940174	0.66938	0.0598263	Nanopolish
2.31	0.940495	0.669067	0.0595047	Nanopolish
2.32	0.940817	0.668754	0.059183	Nanopolish
2.33	0.94146	0.667188	0.0585397	Nanopolish
2.34	0.941782	0.666249	0.0582181	Nanopolish
2.35	0.941782	0.664997	0.0582181	Nanopolish
2.36	0.941782	0.664058	0.0582181	Nanopolish
2.37	0.942425	0.663745	0.0575748	Nanopolish
2.38	0.942425	0.662805	0.0575748	Nanopolish
2.39	0.942747	0.662179	0.0572531	Nanopolish
2.4	0.943069	0.661866	0.0569315	Nanopolish
2.41	0.943069	0.660927	0.0569315	Nanopolish
2.42	0.94339	0.660301	0.0566098	Nanopolish
2.43	0.943712	0.659987	0.0562882	Nanopolish
2.44	0.943712	0.658735	0.0562882	Nanopolish
2.45	0.944355	0.657483	0.0556449	Nanopolish
2.46	0.944355	0.65717	0.0556449	Nanopolish
2.47	0.944355	0.655917	0.0556449	Nanopolish
2.48	0.944355	0.655291	0.0556449	Nanopolish
2.49	0.944355	0.654978	0.0556449	Nanopolish
2.5	0.944677	0.653413	0.0553233	Nanopolish
2.51	0.94532	0.652473	0.05468	Nanopolish
2.52	0.94532	0.65216	0.05468	Nanopolish
2.53	0.94532	0.651534	0.05468	Nanopolish
2.54	0.946285	0.650908	0.053715	Nanopolish
2.55	0.946607	0.650282	0.0533934	Nanopolish
2.56	0.94725	0.649029	0.0527501	Nanopolish
2.57	0.94725	0.647151	0.0527501	Nanopolish
2.58	0.94725	0.645585	0.0527501	Nanopolish
2.59	0.947572	0.644333	0.0524284	Nanopolish
2.6	0.947893	0.643707	0.0521068	Nanopolish
2.61	0.948858	0.642142	0.0511418	Nanopolish
2.63	0.949823	0.640889	0.0501769	Nanopolish
2.64	0.949823	0.640576	0.0501769	Nanopolish
2.65	0.950466	0.639324	0.0495336	Nanopolish
2.66	0.950466	0.637445	0.0495336	Nanopolish
2.67	0.95111	0.636819	0.0488903	Nanopolish
2.68	0.951753	0.636506	0.048247	Nanopolish
2.69	0.951753	0.634001	0.048247	Nanopolish
2.7	0.952718	0.633062	0.0472821	Nanopolish
2.71	0.952718	0.632123	0.0472821	Nanopolish
2.72	0.953361	0.63181	0.0466388	Nanopolish
2.73	0.953361	0.630244	0.0466388	Nanopolish
2.74	0.953683	0.629305	0.0463171	Nanopolish
2.75	0.953683	0.628366	0.0463171	Nanopolish
2.76	0.954005	0.6268	0.0459955	Nanopolish
2.77	0.954326	0.625861	0.0456739	Nanopolish
2.78	0.954969	0.625548	0.0450306	Nanopolish
2.79	0.954969	0.625235	0.0450306	Nanopolish
2.8	0.954969	0.624922	0.0450306	Nanopolish
2.81	0.954969	0.623356	0.0450306	Nanopolish
2.82	0.954969	0.623043	0.0450306	Nanopolish
2.84	0.954969	0.622417	0.0450306	Nanopolish
2.85	0.954969	0.622104	0.0450306	Nanopolish
2.86	0.955613	0.620852	0.0443873	Nanopolish
2.87	0.955934	0.620225	0.0440656	Nanopolish
2.88	0.956256	0.619286	0.043744	Nanopolish
2.89	0.956578	0.618034	0.0434223	Nanopolish
2.9	0.956578	0.617095	0.0434223	Nanopolish
2.91	0.956578	0.616781	0.0434223	Nanopolish
2.92	0.956578	0.615842	0.0434223	Nanopolish
2.93	0.956578	0.615529	0.0434223	Nanopolish
2.94	0.956578	0.615216	0.0434223	Nanopolish
2.95	0.956899	0.613964	0.0431007	Nanopolish
2.96	0.956899	0.613651	0.0431007	Nanopolish
2.97	0.957221	0.612398	0.042779	Nanopolish
2.98	0.957864	0.61052	0.0421357	Nanopolish
2.99	0.957864	0.609267	0.0421357	Nanopolish
3	0.957864	0.608954	0.0421357	Nanopolish
3.01	0.957864	0.608015	0.0421357	Nanopolish
3.02	0.957864	0.607389	0.0421357	Nanopolish
3.03	0.958186	0.606763	0.0418141	Nanopolish
3.04	0.958508	0.605823	0.0414924	Nanopolish
3.05	0.958829	0.605197	0.0411708	Nanopolish
3.06	0.959151	0.603945	0.0408491	Nanopolish
3.07	0.959472	0.602693	0.0405275	Nanopolish
3.08	0.959794	0.60144	0.0402059	Nanopolish
3.09	0.959794	0.600501	0.0402059	Nanopolish
3.1	0.959794	0.599875	0.0402059	Nanopolish
3.11	0.959794	0.598936	0.0402059	Nanopolish
3.12	0.959794	0.59737	0.0402059	Nanopolish
3.13	0.959794	0.596744	0.0402059	Nanopolish
3.14	0.960116	0.596118	0.0398842	Nanopolish
3.15	0.960437	0.595178	0.0395626	Nanopolish
3.16	0.960437	0.594552	0.0395626	Nanopolish
3.17	0.960437	0.594239	0.0395626	Nanopolish
3.18	0.960437	0.593926	0.0395626	Nanopolish
3.19	0.960759	0.593613	0.0392409	Nanopolish
3.2	0.960759	0.592987	0.0392409	Nanopolish
3.21	0.960759	0.592361	0.0392409	Nanopolish
3.22	0.961081	0.592361	0.0389193	Nanopolish
3.23	0.961724	0.590795	0.038276	Nanopolish
3.24	0.962367	0.589543	0.0376327	Nanopolish
3.25	0.962367	0.588917	0.0376327	Nanopolish
3.26	0.962689	0.587977	0.037311	Nanopolish
3.27	0.963011	0.587351	0.0369894	Nanopolish
3.28	0.963011	0.586725	0.0369894	Nanopolish
3.29	0.963011	0.585473	0.0369894	Nanopolish
3.3	0.963011	0.584847	0.0369894	Nanopolish
3.31	0.963011	0.583594	0.0369894	Nanopolish
3.32	0.963011	0.582655	0.0369894	Nanopolish
3.33	0.963011	0.581716	0.0369894	Nanopolish
3.34	0.963011	0.58109	0.0369894	Nanopolish
3.35	0.963654	0.580776	0.0363461	Nanopolish
3.36	0.963654	0.580463	0.0363461	Nanopolish
3.37	0.963654	0.579837	0.0363461	Nanopolish
3.38	0.963976	0.578898	0.0360244	Nanopolish
3.4	0.963976	0.578585	0.0360244	Nanopolish
3.41	0.964297	0.577646	0.0357028	Nanopolish
3.42	0.964619	0.576706	0.0353812	Nanopolish
3.43	0.965584	0.57608	0.0344162	Nanopolish
3.44	0.965905	0.575454	0.0340946	Nanopolish
3.45	0.965905	0.574828	0.0340946	Nanopolish
3.46	0.966227	0.572949	0.0337729	Nanopolish
3.48	0.966227	0.570758	0.0337729	Nanopolish
3.49	0.966227	0.570131	0.0337729	Nanopolish
3.5	0.966549	0.569192	0.0334513	Nanopolish
3.51	0.966549	0.568253	0.0334513	Nanopolish
3.52	0.966549	0.567001	0.0334513	Nanopolish
3.53	0.96687	0.566374	0.0331296	Nanopolish
3.54	0.967192	0.566061	0.032808	Nanopolish
3.55	0.967192	0.564183	0.032808	Nanopolish
3.56	0.967192	0.563244	0.032808	Nanopolish
3.57	0.967192	0.562304	0.032808	Nanopolish
3.58	0.967514	0.561991	0.0324863	Nanopolish
3.59	0.967514	0.560426	0.0324863	Nanopolish
3.6	0.967835	0.5598	0.0321647	Nanopolish
3.61	0.967835	0.55886	0.0321647	Nanopolish
3.62	0.967835	0.558547	0.0321647	Nanopolish
3.63	0.967835	0.557921	0.0321647	Nanopolish
3.64	0.968157	0.555729	0.031843	Nanopolish
3.65	0.968157	0.554477	0.031843	Nanopolish
3.66	0.968157	0.553225	0.031843	Nanopolish
3.67	0.968157	0.552912	0.031843	Nanopolish
3.68	0.968479	0.552286	0.0315214	Nanopolish
3.69	0.9688	0.551346	0.0311997	Nanopolish
3.7	0.969444	0.550407	0.0305564	Nanopolish
3.71	0.969765	0.547276	0.0302348	Nanopolish
3.73	0.969765	0.545711	0.0302348	Nanopolish
3.74	0.969765	0.545085	0.0302348	Nanopolish
3.75	0.969765	0.544458	0.0302348	Nanopolish
3.76	0.970087	0.543832	0.0299132	Nanopolish
3.77	0.970087	0.54258	0.0299132	Nanopolish
3.78	0.970408	0.541954	0.0295915	Nanopolish
3.79	0.970408	0.541014	0.0295915	Nanopolish
3.8	0.97073	0.540701	0.0292699	Nanopolish
3.81	0.971052	0.539449	0.0289482	Nanopolish
3.82	0.971052	0.53851	0.0289482	Nanopolish
3.83	0.971373	0.538197	0.0286266	Nanopolish
3.84	0.971373	0.537884	0.0286266	Nanopolish
3.85	0.971695	0.537257	0.0283049	Nanopolish
3.86	0.972017	0.536631	0.0279833	Nanopolish
3.87	0.972017	0.535379	0.0279833	Nanopolish
3.88	0.972017	0.534126	0.0279833	Nanopolish
3.89	0.972017	0.532874	0.0279833	Nanopolish
3.9	0.972017	0.532561	0.0279833	Nanopolish
3.91	0.97266	0.531622	0.02734	Nanopolish
3.92	0.973303	0.530683	0.0266967	Nanopolish
3.93	0.973625	0.529743	0.026375	Nanopolish
3.94	0.973625	0.527865	0.026375	Nanopolish
3.95	0.974268	0.526925	0.0257317	Nanopolish
3.96	0.974268	0.525986	0.0257317	Nanopolish
3.97	0.974268	0.525047	0.0257317	Nanopolish
3.98	0.974268	0.524734	0.0257317	Nanopolish
3.99	0.974268	0.523482	0.0257317	Nanopolish
4	0.97459	0.523168	0.0254101	Nanopolish
4.01	0.97459	0.522542	0.0254101	Nanopolish
4.02	0.97459	0.522229	0.0254101	Nanopolish
4.03	0.974912	0.52129	0.0250885	Nanopolish
4.04	0.974912	0.520977	0.0250885	Nanopolish
4.05	0.975233	0.520038	0.0247668	Nanopolish
4.06	0.975233	0.519411	0.0247668	Nanopolish
4.07	0.975233	0.518159	0.0247668	Nanopolish
4.08	0.975876	0.517846	0.0241235	Nanopolish
4.09	0.975876	0.517533	0.0241235	Nanopolish
4.1	0.975876	0.51722	0.0241235	Nanopolish
4.11	0.975876	0.516907	0.0241235	Nanopolish
4.12	0.975876	0.515654	0.0241235	Nanopolish
4.13	0.975876	0.515028	0.0241235	Nanopolish
4.14	0.975876	0.513463	0.0241235	Nanopolish
4.15	0.976198	0.513463	0.0238019	Nanopolish
4.16	0.976198	0.512523	0.0238019	Nanopolish
4.17	0.976841	0.51221	0.0231586	Nanopolish
4.18	0.977163	0.511271	0.0228369	Nanopolish
4.2	0.977163	0.510332	0.0228369	Nanopolish
4.21	0.977163	0.509393	0.0228369	Nanopolish
4.22	0.977485	0.509393	0.0225153	Nanopolish
4.23	0.977485	0.508453	0.0225153	Nanopolish
4.24	0.977806	0.507827	0.0221936	Nanopolish
4.26	0.97845	0.507201	0.0215503	Nanopolish
4.27	0.97845	0.506262	0.0215503	Nanopolish
4.28	0.97845	0.505322	0.0215503	Nanopolish
4.29	0.97845	0.504696	0.0215503	Nanopolish
4.3	0.97845	0.503131	0.0215503	Nanopolish
4.31	0.97845	0.501879	0.0215503	Nanopolish
4.32	0.97845	0.500626	0.0215503	Nanopolish
4.33	0.979093	0.5	0.020907	Nanopolish
4.34	0.979093	0.499374	0.020907	Nanopolish
4.35	0.979415	0.498748	0.0205854	Nanopolish
4.36	0.979736	0.498121	0.0202638	Nanopolish
4.37	0.979736	0.496869	0.0202638	Nanopolish
4.38	0.979736	0.494678	0.0202638	Nanopolish
4.39	0.979736	0.493112	0.0202638	Nanopolish
4.4	0.980058	0.49186	0.0199421	Nanopolish
4.41	0.980058	0.491234	0.0199421	Nanopolish
4.42	0.980058	0.49092	0.0199421	Nanopolish
4.43	0.98038	0.490294	0.0196205	Nanopolish
4.45	0.980701	0.489668	0.0192988	Nanopolish
4.46	0.981023	0.488416	0.0189772	Nanopolish
4.47	0.981023	0.488103	0.0189772	Nanopolish
4.48	0.981023	0.48779	0.0189772	Nanopolish
4.49	0.981023	0.487477	0.0189772	Nanopolish
4.5	0.981666	0.487477	0.0183339	Nanopolish
4.51	0.981988	0.487163	0.0180122	Nanopolish
4.52	0.981988	0.48685	0.0180122	Nanopolish
4.53	0.981988	0.486224	0.0180122	Nanopolish
4.54	0.982309	0.485911	0.0176906	Nanopolish
4.55	0.982631	0.484346	0.0173689	Nanopolish
4.56	0.982631	0.484033	0.0173689	Nanopolish
4.57	0.982631	0.483093	0.0173689	Nanopolish
4.58	0.982631	0.482154	0.0173689	Nanopolish
4.59	0.982631	0.481841	0.0173689	Nanopolish
4.6	0.982631	0.481215	0.0173689	Nanopolish
4.61	0.982631	0.480589	0.0173689	Nanopolish
4.62	0.982631	0.479962	0.0173689	Nanopolish
4.63	0.982631	0.479336	0.0173689	Nanopolish
4.64	0.982631	0.47871	0.0173689	Nanopolish
4.65	0.982631	0.478397	0.0173689	Nanopolish
4.67	0.982953	0.478084	0.0170473	Nanopolish
4.68	0.982953	0.477771	0.0170473	Nanopolish
4.69	0.982953	0.477145	0.0170473	Nanopolish
4.71	0.982953	0.475579	0.0170473	Nanopolish
4.72	0.983274	0.475266	0.0167256	Nanopolish
4.74	0.983274	0.474953	0.0167256	Nanopolish
4.75	0.983596	0.473701	0.016404	Nanopolish
4.76	0.983918	0.472761	0.0160823	Nanopolish
4.77	0.983918	0.472135	0.0160823	Nanopolish
4.78	0.983918	0.471509	0.0160823	Nanopolish
4.79	0.983918	0.470883	0.0160823	Nanopolish
4.8	0.983918	0.469944	0.0160823	Nanopolish
4.81	0.983918	0.468691	0.0160823	Nanopolish
4.82	0.983918	0.468065	0.0160823	Nanopolish
4.83	0.983918	0.467752	0.0160823	Nanopolish
4.84	0.983918	0.467439	0.0160823	Nanopolish
4.85	0.983918	0.466813	0.0160823	Nanopolish
4.87	0.983918	0.465874	0.0160823	Nanopolish
4.88	0.984239	0.46556	0.0157607	Nanopolish
4.9	0.984561	0.46556	0.015439	Nanopolish
4.91	0.984561	0.464934	0.015439	Nanopolish
4.92	0.984561	0.464308	0.015439	Nanopolish
4.93	0.984561	0.463995	0.015439	Nanopolish
4.94	0.984561	0.463682	0.015439	Nanopolish
4.95	0.984883	0.463056	0.0151174	Nanopolish
4.96	0.984883	0.46243	0.0151174	Nanopolish
4.97	0.985204	0.46149	0.0147958	Nanopolish
4.98	0.985204	0.459925	0.0147958	Nanopolish
4.99	0.985204	0.459299	0.0147958	Nanopolish
5	0.985526	0.458986	0.0144741	Nanopolish
5.01	0.985526	0.458046	0.0144741	Nanopolish
5.02	0.985526	0.456794	0.0144741	Nanopolish
5.04	0.985526	0.455229	0.0144741	Nanopolish
5.05	0.985526	0.454602	0.0144741	Nanopolish
5.06	0.985526	0.453976	0.0144741	Nanopolish
5.07	0.985526	0.45335	0.0144741	Nanopolish
5.08	0.985526	0.452724	0.0144741	Nanopolish
5.09	0.985526	0.451785	0.0144741	Nanopolish
5.11	0.985848	0.451472	0.0141525	Nanopolish
5.12	0.985848	0.450845	0.0141525	Nanopolish
5.13	0.986169	0.450219	0.0138308	Nanopolish
5.15	0.986169	0.44928	0.0138308	Nanopolish
5.16	0.986169	0.448341	0.0138308	Nanopolish
5.17	0.986491	0.448028	0.0135092	Nanopolish
5.18	0.986491	0.447714	0.0135092	Nanopolish
5.19	0.986491	0.446462	0.0135092	Nanopolish
5.2	0.986812	0.445523	0.0131875	Nanopolish
5.21	0.986812	0.44521	0.0131875	Nanopolish
5.23	0.986812	0.444897	0.0131875	Nanopolish
5.24	0.986812	0.444271	0.0131875	Nanopolish
5.25	0.987134	0.443644	0.0128659	Nanopolish
5.26	0.987134	0.442392	0.0128659	Nanopolish
5.27	0.987456	0.442079	0.0125442	Nanopolish
5.28	0.987456	0.440827	0.0125442	Nanopolish
5.29	0.987456	0.4402	0.0125442	Nanopolish
5.3	0.987777	0.438948	0.0122226	Nanopolish
5.31	0.987777	0.438635	0.0122226	Nanopolish
5.32	0.987777	0.437383	0.0122226	Nanopolish
5.36	0.987777	0.436756	0.0122226	Nanopolish
5.38	0.987777	0.43613	0.0122226	Nanopolish
5.39	0.987777	0.434878	0.0122226	Nanopolish
5.4	0.988099	0.432999	0.0119009	Nanopolish
5.41	0.988099	0.432373	0.0119009	Nanopolish
5.42	0.988099	0.43206	0.0119009	Nanopolish
5.43	0.988099	0.431747	0.0119009	Nanopolish
5.44	0.988099	0.430182	0.0119009	Nanopolish
5.45	0.988099	0.429555	0.0119009	Nanopolish
5.46	0.988099	0.428616	0.0119009	Nanopolish
5.47	0.988099	0.428303	0.0119009	Nanopolish
5.48	0.988099	0.427364	0.0119009	Nanopolish
5.49	0.988099	0.425798	0.0119009	Nanopolish
5.5	0.988099	0.425172	0.0119009	Nanopolish
5.51	0.988099	0.424233	0.0119009	Nanopolish
5.52	0.988099	0.423607	0.0119009	Nanopolish
5.53	0.988099	0.422354	0.0119009	Nanopolish
5.54	0.988099	0.422041	0.0119009	Nanopolish
5.55	0.988099	0.421728	0.0119009	Nanopolish
5.56	0.988099	0.420476	0.0119009	Nanopolish
5.57	0.988099	0.419537	0.0119009	Nanopolish
5.58	0.988099	0.418284	0.0119009	Nanopolish
5.59	0.988099	0.417658	0.0119009	Nanopolish
5.6	0.988099	0.417032	0.0119009	Nanopolish
5.61	0.988099	0.416719	0.0119009	Nanopolish
5.62	0.988099	0.416093	0.0119009	Nanopolish
5.63	0.988099	0.415153	0.0119009	Nanopolish
5.66	0.988099	0.41484	0.0119009	Nanopolish
5.67	0.988099	0.413901	0.0119009	Nanopolish
5.71	0.988099	0.413275	0.0119009	Nanopolish
5.72	0.988421	0.412962	0.0115793	Nanopolish
5.73	0.988421	0.412336	0.0115793	Nanopolish
5.76	0.988421	0.411396	0.0115793	Nanopolish
5.77	0.988421	0.411083	0.0115793	Nanopolish
5.79	0.988421	0.410457	0.0115793	Nanopolish
5.8	0.988421	0.410144	0.0115793	Nanopolish
5.82	0.988742	0.409518	0.0112576	Nanopolish
5.83	0.988742	0.409205	0.0112576	Nanopolish
5.84	0.988742	0.408892	0.0112576	Nanopolish
5.86	0.988742	0.408579	0.0112576	Nanopolish
5.88	0.988742	0.407639	0.0112576	Nanopolish
5.89	0.988742	0.4067	0.0112576	Nanopolish
5.9	0.988742	0.406387	0.0112576	Nanopolish
5.91	0.988742	0.406074	0.0112576	Nanopolish
5.92	0.988742	0.404822	0.0112576	Nanopolish
5.93	0.988742	0.404195	0.0112576	Nanopolish
5.94	0.988742	0.403882	0.0112576	Nanopolish
5.95	0.988742	0.403256	0.0112576	Nanopolish
5.96	0.989064	0.401691	0.010936	Nanopolish
5.97	0.989064	0.401378	0.010936	Nanopolish
5.98	0.989064	0.401064	0.010936	Nanopolish
5.99	0.989386	0.401064	0.0106143	Nanopolish
6	0.989386	0.400438	0.0106143	Nanopolish
6.01	0.989386	0.399499	0.0106143	Nanopolish
6.02	0.989386	0.399186	0.0106143	Nanopolish
6.03	0.989386	0.39856	0.0106143	Nanopolish
6.05	0.989386	0.397934	0.0106143	Nanopolish
6.06	0.989386	0.396994	0.0106143	Nanopolish
6.08	0.989386	0.396681	0.0106143	Nanopolish
6.09	0.989386	0.396055	0.0106143	Nanopolish
6.1	0.989386	0.395742	0.0106143	Nanopolish
6.11	0.989386	0.395116	0.0106143	Nanopolish
6.12	0.989386	0.394803	0.0106143	Nanopolish
6.13	0.989386	0.393237	0.0106143	Nanopolish
6.14	0.989386	0.392924	0.0106143	Nanopolish
6.15	0.989386	0.392611	0.0106143	Nanopolish
6.16	0.989386	0.391985	0.0106143	Nanopolish
6.17	0.989386	0.391672	0.0106143	Nanopolish
6.18	0.989386	0.391046	0.0106143	Nanopolish
6.19	0.989386	0.390106	0.0106143	Nanopolish
6.2	0.989386	0.389167	0.0106143	Nanopolish
6.21	0.989386	0.388228	0.0106143	Nanopolish
6.22	0.990029	0.388228	0.00997105	Nanopolish
6.23	0.990029	0.387289	0.00997105	Nanopolish
6.24	0.990029	0.386349	0.00997105	Nanopolish
6.25	0.990029	0.385723	0.00997105	Nanopolish
6.26	0.990029	0.38541	0.00997105	Nanopolish
6.27	0.990351	0.384471	0.0096494	Nanopolish
6.28	0.990351	0.383845	0.0096494	Nanopolish
6.29	0.990351	0.383532	0.0096494	Nanopolish
6.3	0.990351	0.382905	0.0096494	Nanopolish
6.31	0.990351	0.381966	0.0096494	Nanopolish
6.32	0.990672	0.38134	0.00932776	Nanopolish
6.33	0.990672	0.381027	0.00932776	Nanopolish
6.34	0.990994	0.380401	0.00900611	Nanopolish
6.36	0.990994	0.380088	0.00900611	Nanopolish
6.37	0.990994	0.379775	0.00900611	Nanopolish
6.38	0.990994	0.379148	0.00900611	Nanopolish
6.41	0.990994	0.378522	0.00900611	Nanopolish
6.43	0.990994	0.378209	0.00900611	Nanopolish
6.44	0.990994	0.377896	0.00900611	Nanopolish
6.45	0.990994	0.37727	0.00900611	Nanopolish
6.47	0.991316	0.376957	0.00868446	Nanopolish
6.49	0.991316	0.376644	0.00868446	Nanopolish
6.5	0.991316	0.376331	0.00868446	Nanopolish
6.52	0.991316	0.375391	0.00868446	Nanopolish
6.53	0.991316	0.375078	0.00868446	Nanopolish
6.54	0.991316	0.374452	0.00868446	Nanopolish
6.55	0.991316	0.374139	0.00868446	Nanopolish
6.56	0.991637	0.373826	0.00836282	Nanopolish
6.57	0.991637	0.3732	0.00836282	Nanopolish
6.58	0.991637	0.371947	0.00836282	Nanopolish
6.59	0.991637	0.371634	0.00836282	Nanopolish
6.6	0.991637	0.371008	0.00836282	Nanopolish
6.61	0.991959	0.370695	0.00804117	Nanopolish
6.63	0.991959	0.370382	0.00804117	Nanopolish
6.65	0.991959	0.36913	0.00804117	Nanopolish
6.66	0.991959	0.368503	0.00804117	Nanopolish
6.67	0.991959	0.367877	0.00804117	Nanopolish
6.69	0.991959	0.367564	0.00804117	Nanopolish
6.71	0.991959	0.366938	0.00804117	Nanopolish
6.74	0.991959	0.365999	0.00804117	Nanopolish
6.75	0.991959	0.365373	0.00804117	Nanopolish
6.76	0.991959	0.365059	0.00804117	Nanopolish
6.77	0.991959	0.364433	0.00804117	Nanopolish
6.78	0.991959	0.36412	0.00804117	Nanopolish
6.79	0.991959	0.363807	0.00804117	Nanopolish
6.8	0.991959	0.363181	0.00804117	Nanopolish
6.82	0.991959	0.362555	0.00804117	Nanopolish
6.83	0.991959	0.361929	0.00804117	Nanopolish
6.84	0.991959	0.360989	0.00804117	Nanopolish
6.85	0.991959	0.360363	0.00804117	Nanopolish
6.86	0.99228	0.359737	0.00771952	Nanopolish
6.87	0.992602	0.359737	0.00739788	Nanopolish
6.88	0.992602	0.358798	0.00739788	Nanopolish
6.89	0.992602	0.357545	0.00739788	Nanopolish
6.9	0.992602	0.356606	0.00739788	Nanopolish
6.91	0.992602	0.355667	0.00739788	Nanopolish
6.92	0.992602	0.355354	0.00739788	Nanopolish
6.93	0.992602	0.354101	0.00739788	Nanopolish
6.94	0.992602	0.353162	0.00739788	Nanopolish
6.95	0.992602	0.352849	0.00739788	Nanopolish
6.96	0.992602	0.35191	0.00739788	Nanopolish
6.97	0.992924	0.351284	0.00707623	Nanopolish
6.98	0.992924	0.350971	0.00707623	Nanopolish
6.99	0.992924	0.350031	0.00707623	Nanopolish
7	0.992924	0.349718	0.00707623	Nanopolish
7.01	0.992924	0.349092	0.00707623	Nanopolish
7.02	0.992924	0.348466	0.00707623	Nanopolish
7.03	0.993245	0.34784	0.00675458	Nanopolish
7.04	0.993245	0.347214	0.00675458	Nanopolish
7.06	0.993245	0.346587	0.00675458	Nanopolish
7.07	0.993245	0.345648	0.00675458	Nanopolish
7.08	0.993245	0.345335	0.00675458	Nanopolish
7.09	0.993245	0.344396	0.00675458	Nanopolish
7.1	0.993245	0.344083	0.00675458	Nanopolish
7.11	0.993245	0.343143	0.00675458	Nanopolish
7.12	0.993245	0.342517	0.00675458	Nanopolish
7.13	0.993245	0.342204	0.00675458	Nanopolish
7.14	0.993245	0.341891	0.00675458	Nanopolish
7.16	0.993245	0.340326	0.00675458	Nanopolish
7.19	0.993567	0.339699	0.00643294	Nanopolish
7.21	0.993567	0.339073	0.00643294	Nanopolish
7.22	0.993567	0.33876	0.00643294	Nanopolish
7.25	0.993889	0.33876	0.00611129	Nanopolish
7.26	0.993889	0.338134	0.00611129	Nanopolish
7.27	0.993889	0.337821	0.00611129	Nanopolish
7.28	0.993889	0.337195	0.00611129	Nanopolish
7.29	0.993889	0.336569	0.00611129	Nanopolish
7.3	0.993889	0.336255	0.00611129	Nanopolish
7.31	0.993889	0.335316	0.00611129	Nanopolish
7.32	0.993889	0.335003	0.00611129	Nanopolish
7.33	0.993889	0.334377	0.00611129	Nanopolish
7.35	0.993889	0.333751	0.00611129	Nanopolish
7.37	0.993889	0.333438	0.00611129	Nanopolish
7.38	0.993889	0.333125	0.00611129	Nanopolish
7.39	0.99421	0.332812	0.00578964	Nanopolish
7.4	0.99421	0.332498	0.00578964	Nanopolish
7.41	0.99421	0.332185	0.00578964	Nanopolish
7.44	0.99421	0.331872	0.00578964	Nanopolish
7.45	0.99421	0.331559	0.00578964	Nanopolish
7.46	0.99421	0.331246	0.00578964	Nanopolish
7.47	0.99421	0.330933	0.00578964	Nanopolish
7.48	0.99421	0.33062	0.00578964	Nanopolish
7.49	0.99421	0.329681	0.00578964	Nanopolish
7.51	0.994532	0.328741	0.005468	Nanopolish
7.52	0.994532	0.328115	0.005468	Nanopolish
7.53	0.994532	0.327802	0.005468	Nanopolish
7.54	0.994854	0.327802	0.00514635	Nanopolish
7.56	0.994854	0.327176	0.00514635	Nanopolish
7.57	0.995175	0.327176	0.0048247	Nanopolish
7.59	0.995175	0.32655	0.0048247	Nanopolish
7.6	0.995175	0.326237	0.0048247	Nanopolish
7.62	0.995175	0.325611	0.0048247	Nanopolish
7.66	0.995175	0.324671	0.0048247	Nanopolish
7.67	0.995175	0.324358	0.0048247	Nanopolish
7.68	0.995175	0.323732	0.0048247	Nanopolish
7.72	0.995175	0.323419	0.0048247	Nanopolish
7.73	0.995175	0.32248	0.0048247	Nanopolish
7.75	0.995175	0.32154	0.0048247	Nanopolish
7.76	0.995175	0.321227	0.0048247	Nanopolish
7.77	0.995497	0.320288	0.00450306	Nanopolish
7.78	0.995497	0.319349	0.00450306	Nanopolish
7.79	0.995497	0.318723	0.00450306	Nanopolish
7.8	0.995497	0.318096	0.00450306	Nanopolish
7.81	0.995497	0.317783	0.00450306	Nanopolish
7.82	0.995497	0.317157	0.00450306	Nanopolish
7.83	0.995497	0.316531	0.00450306	Nanopolish
7.84	0.995497	0.315905	0.00450306	Nanopolish
7.85	0.995497	0.315592	0.00450306	Nanopolish
7.87	0.995497	0.315279	0.00450306	Nanopolish
7.89	0.995497	0.314966	0.00450306	Nanopolish
7.91	0.995497	0.314026	0.00450306	Nanopolish
7.92	0.995497	0.313713	0.00450306	Nanopolish
7.94	0.995497	0.3134	0.00450306	Nanopolish
7.97	0.995497	0.312461	0.00450306	Nanopolish
7.98	0.995819	0.312461	0.00418141	Nanopolish
8.02	0.995819	0.311835	0.00418141	Nanopolish
8.03	0.995819	0.310895	0.00418141	Nanopolish
8.04	0.995819	0.310269	0.00418141	Nanopolish
8.07	0.995819	0.309956	0.00418141	Nanopolish
8.08	0.995819	0.309643	0.00418141	Nanopolish
8.09	0.995819	0.30933	0.00418141	Nanopolish
8.1	0.995819	0.308704	0.00418141	Nanopolish
8.11	0.995819	0.308391	0.00418141	Nanopolish
8.12	0.995819	0.307451	0.00418141	Nanopolish
8.13	0.995819	0.306512	0.00418141	Nanopolish
8.14	0.995819	0.306199	0.00418141	Nanopolish
8.15	0.995819	0.305886	0.00418141	Nanopolish
8.16	0.995819	0.305573	0.00418141	Nanopolish
8.18	0.995819	0.30526	0.00418141	Nanopolish
8.19	0.995819	0.304947	0.00418141	Nanopolish
8.21	0.99614	0.304321	0.00385976	Nanopolish
8.22	0.99614	0.304008	0.00385976	Nanopolish
8.23	0.99614	0.303381	0.00385976	Nanopolish
8.24	0.99614	0.303068	0.00385976	Nanopolish
8.27	0.99614	0.302755	0.00385976	Nanopolish
8.28	0.99614	0.301503	0.00385976	Nanopolish
8.31	0.99614	0.30025	0.00385976	Nanopolish
8.32	0.99614	0.299311	0.00385976	Nanopolish
8.33	0.99614	0.298685	0.00385976	Nanopolish
[truncated: 25,082 more rows]
